# Supplementary material for: Mind the Gap: Mapping Mass Spectral Databases in Genome-Scale Metabolic Networks Reveals Poorly Covered Areas
Source: Metabolites. 2018 Sep 15;8(3):51. doi: 10.3390/metabo8030051 (PMC6161000; doi:10.3390/metabo8030051)
Supplement: Supplementary file 1 [file metabolites-08-00051-s001.zip]

Archive with 13 entries (12 files):
- Supp3-label-propagation-script.r
- Supp4-merge_mapping.csv
- Supp2-Recon2_compound-graph.gml
- Supp6-model_vs_lib.csv
- Supp8-recon_mapping_status.csv
- Supp1-Recon2.v03_noCompartment_extra-annotations.xml
- Supp9-recon_CID_and_publication_count.tab.tsv
- __MACOSX/
- __MACOSX/._Supp9-recon_CID_and_publication_count.tab.tsv
- SupplementaryMaterialLegends.docx
- __MACOSX/._SupplementaryMaterialLegends.docx
- Supp7-model_vs_lib_boxplot.r
- Supp5-merge_mapping_barplot.r
