# Supplementary material for: Mind the Gap: Mapping Mass Spectral Databases in Genome-Scale Metabolic Networks Reveals Poorly Covered Areas
Source: Metabolites. 2018 Sep 15;8(3):51. doi: 10.3390/metabo8030051 (PMC6161000; doi:10.3390/metabo8030051)
Supplement: Supplementary file 1 [file metabolites-08-00051-s001.zip › Supp4-merge_mapping.csv]

	found in standard libraries	not found in standard libraries	ambiguous denomination	COVERAGE	NAME	SOURCE
Zea mays (BioCyc)	711	567	1736	23.6	Zea mays	BioCyc
Vitis vinifera (BioCyc)	728	518	1811	23.8	Vitis vinifera	BioCyc
Arabidopsis thaliana (BioCyc)	830	719	1885	24.2	Arabidopsis thaliana	BioCyc
Homo sapiens (BioCyc)	659	306	1736	24.4	Homo sapiens	BioCyc
PlantCyc (BioCyc)	1243	1192	2572	24.8	PlantCyc	BioCyc
Manihot esculenta (BioCyc)	764	624	1682	24.9	Manihot esculenta	BioCyc
Saccharomyces cerevisiae (BioCyc)	444	244	863	28.6	Saccharomyces cerevisiae	BioCyc
Homo sapiens (Recon2)	1544	922	2597	30.5	Homo sapiens	Recon2
Escherichia coli (BioCyc)	813	411	1382	31.2	Escherichia coli	BioCyc
Glycine max (BioCyc)	1037	727	1333	33.5	Glycine max	BioCyc
Hordeum vulgare (BioCyc)	981	652	1287	33.6	Hordeum vulgare	BioCyc
Populus trichocarpa (BioCyc)	1061	728	1343	33.9	Populus trichocarpa	BioCyc
Trypanosoma brucei (BioCyc)	479	208	649	35.9	Trypanosoma brucei	BioCyc
Plasmodium falciparum (BioCyc)	356	165	404	38.5	Plasmodium falciparum	BioCyc
Arabidopsis thaliana (Kegg)	606	463	418	40.8	Arabidopsis thaliana	Kegg
Plasmodium vivax (BioCyc)	314	148	294	41.5	Plasmodium vivax	BioCyc
Solanum lycopersicum (Kegg)	584	414	404	41.7	Solanum lycopersicum	Kegg
Drosophila melanogaster (Kegg)	450	264	364	41.7	Drosophila melanogaster	Kegg
Glycine max (Kegg)	602	426	414	41.7	Glycine max	Kegg
Solanum tuberosum (Kegg)	590	412	403	42.0	Solanum tuberosum	Kegg
Vitis vinifera (Kegg)	593	414	401	42.1	Vitis vinifera	Kegg
Plasmodium yoelii (BioCyc)	302	138	276	42.2	Plasmodium yoelii	BioCyc
Homo sapiens (Kegg)	659	403	498	42.2	Homo sapiens	Kegg
Pan troglodytes (Kegg)	658	403	495	42.3	Pan troglodytes	Kegg
Plasmodium berghei (BioCyc)	292	128	270	42.3	Plasmodium berghei	BioCyc
Mus musculus (Kegg)	639	386	482	42.4	Mus musculus	Kegg
Rattus Norvegicus (Kegg)	643	387	485	42.4	Rattus Norvegicus	Kegg
Leishmania major (BioCyc)	377	135	375	42.5	Leishmania major	BioCyc
Rattus Norvegicus (BioModels)	1604	1123	677	47.1	Rattus Norvegicus	BioModels
Bifidobacterium adolescentis (Metabolic Atlas)	373	195	196	48.8	Bifidobacterium adolescentis	Metabolic Atlas
Faecalibacterium prausnitzii (Metabolic Atlas)	386	217	172	49.8	Faecalibacterium prausnitzii	Metabolic Atlas
Eubacterium rectale (Metabolic Atlas)	272	103	164	50.5	Eubacterium rectale	Metabolic Atlas
Bacteroides thetaiotaomicron (Metabolic Atlas)	635	386	235	50.6	Bacteroides thetaiotaomicron	Metabolic Atlas
Methanobrevibacter smithii (Metabolic Atlas)	360	155	170	52.6	Methanobrevibacter smithii	Metabolic Atlas
Escherichia coli (BIGG)	879	527	262	52.7	Escherichia coli	BIGG
Arabidopsis thaliana (AraGEM)	985	712	71	55.7	Arabidopsis thaliana	AraGEM
Leishmania major (BioModels)	692	82	391	59.4	Leishmania major	BioModels
Mus musculus (BioCyc)	1113	425	305	60.4	Mus musculus	BioCyc
