# Supplementary material for: Mind the Gap: Mapping Mass Spectral Databases in Genome-Scale Metabolic Networks Reveals Poorly Covered Areas
Source: Metabolites. 2018 Sep 15;8(3):51. doi: 10.3390/metabo8030051 (PMC6161000; doi:10.3390/metabo8030051)
Supplement: Supplementary file 1 [file metabolites-08-00051-s001.zip › Supp2-Recon2_compound-graph.gml]

Creator "JGraphT GML Exporter"
Version 1
graph
[
	label ""
	directed 1
	node
	[
		id 1
		label "M_lgt_S"
	]
	node
	[
		id 2
		label "M_C13856"
	]
	node
	[
		id 3
		label "M_HC01399"
	]
	node
	[
		id 4
		label "M_HC01397"
	]
	node
	[
		id 5
		label "M_3spyr"
	]
	node
	[
		id 6
		label "M_andrstandn"
	]
	node
	[
		id 7
		label "M_4hoxpacd"
	]
	node
	[
		id 8
		label "M_dhea"
	]
	node
	[
		id 9
		label "M_C02712"
	]
	node
	[
		id 10
		label "M_gluside_hs"
	]
	node
	[
		id 11
		label "M_tmndnccoa"
	]
	node
	[
		id 12
		label "M_b2coa"
	]
	node
	[
		id 13
		label "M_CE5072"
	]
	node
	[
		id 14
		label "M_CE5079"
	]
	node
	[
		id 15
		label "M_CE1950"
	]
	node
	[
		id 16
		label "M_3ivcoa"
	]
	node
	[
		id 17
		label "M_3hxkynam"
	]
	node
	[
		id 18
		label "M_CE1957"
	]
	node
	[
		id 19
		label "M_cholp"
	]
	node
	[
		id 20
		label "M_CE1939"
	]
	node
	[
		id 21
		label "M_3ivcrn"
	]
	node
	[
		id 22
		label "M_aprgstrn"
	]
	node
	[
		id 23
		label "M_hco3"
	]
	node
	[
		id 24
		label "M_dcyt"
	]
	node
	[
		id 25
		label "M_CE1937"
	]
	node
	[
		id 26
		label "M_tmndnc"
	]
	node
	[
		id 27
		label "M_ttccoa"
	]
	node
	[
		id 28
		label "M_17ahprgstrn"
	]
	node
	[
		id 29
		label "M_sl_L"
	]
	node
	[
		id 30
		label "M_HC01377"
	]
	node
	[
		id 31
		label "M_HC01376"
	]
	node
	[
		id 32
		label "M_CE5068"
	]
	node
	[
		id 33
		label "M_CE1940"
	]
	node
	[
		id 34
		label "M_CE1941"
	]
	node
	[
		id 35
		label "M_CE1944"
	]
	node
	[
		id 36
		label "M_HC02228"
	]
	node
	[
		id 37
		label "M_3aib"
	]
	node
	[
		id 38
		label "M_CE1926"
	]
	node
	[
		id 39
		label "M_2maacoa"
	]
	node
	[
		id 40
		label "M_HC02213"
	]
	node
	[
		id 41
		label "M_HC01361"
	]
	node
	[
		id 42
		label "M_e4hglu"
	]
	node
	[
		id 43
		label "M_urea"
	]
	node
	[
		id 44
		label "M_CE1936"
	]
	node
	[
		id 45
		label "M_sphgn"
	]
	node
	[
		id 46
		label "M_hestratriol"
	]
	node
	[
		id 47
		label "M_stcrn"
	]
	node
	[
		id 48
		label "M_mi13p"
	]
	node
	[
		id 49
		label "M_peamn"
	]
	node
	[
		id 50
		label "M_HC02203"
	]
	node
	[
		id 51
		label "M_HC02204"
	]
	node
	[
		id 52
		label "M_mi14p"
	]
	node
	[
		id 53
		label "M_HC02202"
	]
	node
	[
		id 54
		label "M_2mpdhl"
	]
	node
	[
		id 55
		label "M_lyxnt"
	]
	node
	[
		id 56
		label "M_ametam"
	]
	node
	[
		id 57
		label "M_HC02207"
	]
	node
	[
		id 58
		label "M_5hoxnfkyn"
	]
	node
	[
		id 59
		label "M_CE2858"
	]
	node
	[
		id 60
		label "M_HC02205"
	]
	node
	[
		id 61
		label "M_HC02206"
	]
	node
	[
		id 62
		label "M_CE2839"
	]
	node
	[
		id 63
		label "M_udp"
	]
	node
	[
		id 64
		label "M_od2coa"
	]
	node
	[
		id 65
		label "M_2mbcoa"
	]
	node
	[
		id 66
		label "M_dhap"
	]
	node
	[
		id 67
		label "M_34dhpac"
	]
	node
	[
		id 68
		label "M_3hbcoa_R"
	]
	node
	[
		id 69
		label "M_acgam1p"
	]
	node
	[
		id 70
		label "M_bamppald"
	]
	node
	[
		id 71
		label "M_acac"
	]
	node
	[
		id 72
		label "M_CE2847"
	]
	node
	[
		id 73
		label "M_C02744"
	]
	node
	[
		id 74
		label "M_succoa"
	]
	node
	[
		id 75
		label "M_decdicrn"
	]
	node
	[
		id 76
		label "M_C11695"
	]
	node
	[
		id 77
		label "M_selnp"
	]
	node
	[
		id 78
		label "M_glc_D"
	]
	node
	[
		id 79
		label "M_orn_D"
	]
	node
	[
		id 80
		label "M_CE2838"
	]
	node
	[
		id 81
		label "M_gdpmann"
	]
	node
	[
		id 82
		label "M_methf"
	]
	node
	[
		id 83
		label "M_dcsptn1"
	]
	node
	[
		id 84
		label "M_stcoa"
	]
	node
	[
		id 85
		label "M_gdpddman"
	]
	node
	[
		id 86
		label "M_fald"
	]
	node
	[
		id 87
		label "M_dheas"
	]
	node
	[
		id 88
		label "M_dhcholoylcoa"
	]
	node
	[
		id 89
		label "M_13_cis_retn"
	]
	node
	[
		id 90
		label "M_5mdru1p"
	]
	node
	[
		id 91
		label "M_tdchola"
	]
	node
	[
		id 92
		label "M_pyr"
	]
	node
	[
		id 93
		label "M_fuc_L"
	]
	node
	[
		id 94
		label "M_dcsptn1coa"
	]
	node
	[
		id 95
		label "M_dha"
	]
	node
	[
		id 96
		label "M_CE2891"
	]
	node
	[
		id 97
		label "M_4pyrdx"
	]
	node
	[
		id 98
		label "M_2c23dh56dhoxin"
	]
	node
	[
		id 99
		label "M_CE2890"
	]
	node
	[
		id 100
		label "M_saccrp_L"
	]
	node
	[
		id 101
		label "M_CE0233"
	]
	node
	[
		id 102
		label "M_dhf"
	]
	node
	[
		id 103
		label "M_HC00900"
	]
	node
	[
		id 104
		label "M_CE5928"
	]
	node
	[
		id 105
		label "M_CE5922"
	]
	node
	[
		id 106
		label "M_CE5924"
	]
	node
	[
		id 107
		label "M_CE2418"
	]
	node
	[
		id 108
		label "M_CE5925"
	]
	node
	[
		id 109
		label "M_CE2881"
	]
	node
	[
		id 110
		label "M_odecoa"
	]
	node
	[
		id 111
		label "M_CE1554"
	]
	node
	[
		id 112
		label "M_CE2884"
	]
	node
	[
		id 113
		label "M_CE2883"
	]
	node
	[
		id 114
		label "M_CE2882"
	]
	node
	[
		id 115
		label "M_mal_L"
	]
	node
	[
		id 116
		label "M_CE1556"
	]
	node
	[
		id 117
		label "M_antipyrene"
	]
	node
	[
		id 118
		label "M_tridcoa"
	]
	node
	[
		id 119
		label "M_dudp"
	]
	node
	[
		id 120
		label "M_ppmi1346p"
	]
	node
	[
		id 121
		label "M_tethex3"
	]
	node
	[
		id 122
		label "M_34dhmald"
	]
	node
	[
		id 123
		label "M_eicostetcoa"
	]
	node
	[
		id 124
		label "M_bilglcur"
	]
	node
	[
		id 125
		label "M_tcynt"
	]
	node
	[
		id 126
		label "M_CE2874"
	]
	node
	[
		id 127
		label "M_CE2873"
	]
	node
	[
		id 128
		label "M_lgnccoa"
	]
	node
	[
		id 129
		label "M_CE2872"
	]
	node
	[
		id 130
		label "M_2dp6mobq_me"
	]
	node
	[
		id 131
		label "M_CE2877"
	]
	node
	[
		id 132
		label "M_nrpphr"
	]
	node
	[
		id 133
		label "M_CE2876"
	]
	node
	[
		id 134
		label "M_CE2875"
	]
	node
	[
		id 135
		label "M_ddca"
	]
	node
	[
		id 136
		label "M_1a2425thvitd3"
	]
	node
	[
		id 137
		label "M_1a2425thvitd2"
	]
	node
	[
		id 138
		label "M_2dp6mobq"
	]
	node
	[
		id 139
		label "M_2425dhvitd3"
	]
	node
	[
		id 140
		label "M_thbpt"
	]
	node
	[
		id 141
		label "M_ac"
	]
	node
	[
		id 142
		label "M_c4crn"
	]
	node
	[
		id 143
		label "M_CE2863"
	]
	node
	[
		id 144
		label "M_CE2862"
	]
	node
	[
		id 145
		label "M_aprut"
	]
	node
	[
		id 146
		label "M_CE2866"
	]
	node
	[
		id 147
		label "M_strdnccoa"
	]
	node
	[
		id 148
		label "M_btcoa"
	]
	node
	[
		id 149
		label "M_omhpal"
	]
	node
	[
		id 150
		label "M_crtsl"
	]
	node
	[
		id 151
		label "M_2pglyc"
	]
	node
	[
		id 152
		label "M_dmgly"
	]
	node
	[
		id 153
		label "M_4fumacac"
	]
	node
	[
		id 154
		label "M_ump"
	]
	node
	[
		id 155
		label "M_gluala"
	]
	node
	[
		id 156
		label "M_mlthf"
	]
	node
	[
		id 157
		label "M_CE4633"
	]
	node
	[
		id 158
		label "M_noncoa"
	]
	node
	[
		id 159
		label "M_3mb2coa"
	]
	node
	[
		id 160
		label "M_glu5p"
	]
	node
	[
		id 161
		label "M_bz"
	]
	node
	[
		id 162
		label "M_lpam"
	]
	node
	[
		id 163
		label "M_c81crn"
	]
	node
	[
		id 164
		label "M_spmd"
	]
	node
	[
		id 165
		label "M_CE2445"
	]
	node
	[
		id 166
		label "M_co"
	]
	node
	[
		id 167
		label "M_dcsptn1crn"
	]
	node
	[
		id 168
		label "M_met_L"
	]
	node
	[
		id 169
		label "M_CE5956"
	]
	node
	[
		id 170
		label "M_cl"
	]
	node
	[
		id 171
		label "M_sbt_D"
	]
	node
	[
		id 172
		label "M_c81coa"
	]
	node
	[
		id 173
		label "M_CE5941"
	]
	node
	[
		id 174
		label "M_CE2431"
	]
	node
	[
		id 175
		label "M_h2"
	]
	node
	[
		id 176
		label "M_CE1589"
	]
	node
	[
		id 177
		label "M_3amp"
	]
	node
	[
		id 178
		label "M_CE5944"
	]
	node
	[
		id 179
		label "M_CE5945"
	]
	node
	[
		id 180
		label "M_CE5946"
	]
	node
	[
		id 181
		label "M_3dsphgn"
	]
	node
	[
		id 182
		label "M_CE5947"
	]
	node
	[
		id 183
		label "M_ru5p_D"
	]
	node
	[
		id 184
		label "M_homoval"
	]
	node
	[
		id 185
		label "M_lgnc"
	]
	node
	[
		id 186
		label "M_C01836"
	]
	node
	[
		id 187
		label "M_phaccoa"
	]
	node
	[
		id 188
		label "M_CE2421"
	]
	node
	[
		id 189
		label "M_CE2420"
	]
	node
	[
		id 190
		label "M_CE5938"
	]
	node
	[
		id 191
		label "M_CE5935"
	]
	node
	[
		id 192
		label "M_din"
	]
	node
	[
		id 193
		label "M_11docrtsl"
	]
	node
	[
		id 194
		label "M_man"
	]
	node
	[
		id 195
		label "M_am6sa"
	]
	node
	[
		id 196
		label "M_hpyr"
	]
	node
	[
		id 197
		label "M_glutcoa"
	]
	node
	[
		id 198
		label "M_ha"
	]
	node
	[
		id 199
		label "M_uri"
	]
	node
	[
		id 200
		label "M_ura"
	]
	node
	[
		id 201
		label "M_strdnccrn"
	]
	node
	[
		id 202
		label "M_HC01712"
	]
	node
	[
		id 203
		label "M_succ"
	]
	node
	[
		id 204
		label "M_56dthm"
	]
	node
	[
		id 205
		label "M_retinal_cis_13"
	]
	node
	[
		id 206
		label "M_2kmb"
	]
	node
	[
		id 207
		label "M_mi1p_D"
	]
	node
	[
		id 208
		label "M_lcts"
	]
	node
	[
		id 209
		label "M_f1p"
	]
	node
	[
		id 210
		label "M_whddca"
	]
	node
	[
		id 211
		label "M_5hoxindoa"
	]
	node
	[
		id 212
		label "M_rib_D"
	]
	node
	[
		id 213
		label "M_CE5865"
	]
	node
	[
		id 214
		label "M_2oxoadp"
	]
	node
	[
		id 215
		label "M_CE5866"
	]
	node
	[
		id 216
		label "M_normete_L"
	]
	node
	[
		id 217
		label "M_etha"
	]
	node
	[
		id 218
		label "M_CE5860"
	]
	node
	[
		id 219
		label "M_leuktrB4wcooh"
	]
	node
	[
		id 220
		label "M_acrn"
	]
	node
	[
		id 221
		label "M_urate"
	]
	node
	[
		id 222
		label "M_ocde9ecoa"
	]
	node
	[
		id 223
		label "M_cdpea"
	]
	node
	[
		id 224
		label "M_dump"
	]
	node
	[
		id 225
		label "M_xoltri24"
	]
	node
	[
		id 226
		label "M_xoltri25"
	]
	node
	[
		id 227
		label "M_xoltri27"
	]
	node
	[
		id 228
		label "M_lnlccoa"
	]
	node
	[
		id 229
		label "M_CE2345"
	]
	node
	[
		id 230
		label "M_HC00832"
	]
	node
	[
		id 231
		label "M_f6p"
	]
	node
	[
		id 232
		label "M_2coum"
	]
	node
	[
		id 233
		label "M_sphings"
	]
	node
	[
		id 234
		label "M_3htdcoa"
	]
	node
	[
		id 235
		label "M_N1aspmd"
	]
	node
	[
		id 236
		label "M_dtt"
	]
	node
	[
		id 237
		label "M_C06315"
	]
	node
	[
		id 238
		label "M_HC00822"
	]
	node
	[
		id 239
		label "M_prgnlone"
	]
	node
	[
		id 240
		label "M_C06314"
	]
	node
	[
		id 241
		label "M_egme"
	]
	node
	[
		id 242
		label "M_C05463"
	]
	node
	[
		id 243
		label "M_biliverd"
	]
	node
	[
		id 244
		label "M_adpcoa"
	]
	node
	[
		id 245
		label "M_ddcacoa"
	]
	node
	[
		id 246
		label "M_5dpmev"
	]
	node
	[
		id 247
		label "M_eaflatoxin"
	]
	node
	[
		id 248
		label "M_5hoxindact"
	]
	node
	[
		id 249
		label "M_ahandrostanglc"
	]
	node
	[
		id 250
		label "M_micit"
	]
	node
	[
		id 251
		label "M_lnlccrn"
	]
	node
	[
		id 252
		label "M_undcoa"
	]
	node
	[
		id 253
		label "M_utp"
	]
	node
	[
		id 254
		label "M_no"
	]
	node
	[
		id 255
		label "M_tsul"
	]
	node
	[
		id 256
		label "M_sprm"
	]
	node
	[
		id 257
		label "M_nadp"
	]
	node
	[
		id 258
		label "M_fna5moxam"
	]
	node
	[
		id 259
		label "M_dodecanac"
	]
	node
	[
		id 260
		label "M_man6p"
	]
	node
	[
		id 261
		label "M_txa2"
	]
	node
	[
		id 262
		label "M_o2"
	]
	node
	[
		id 263
		label "M_CE1059"
	]
	node
	[
		id 264
		label "M_mn"
	]
	node
	[
		id 265
		label "M_nadh"
	]
	node
	[
		id 266
		label "M_2dpmhobq"
	]
	node
	[
		id 267
		label "M_carn"
	]
	node
	[
		id 268
		label "M_3hbcoa"
	]
	node
	[
		id 269
		label "M_caro"
	]
	node
	[
		id 270
		label "M_estrones"
	]
	node
	[
		id 271
		label "M_4hbzcoa"
	]
	node
	[
		id 272
		label "M_3otdcoa"
	]
	node
	[
		id 273
		label "M_pi"
	]
	node
	[
		id 274
		label "M_tdcrn"
	]
	node
	[
		id 275
		label "M_dhor_S"
	]
	node
	[
		id 276
		label "M_HC00460"
	]
	node
	[
		id 277
		label "M_crtn"
	]
	node
	[
		id 278
		label "M_dhcholestancoa"
	]
	node
	[
		id 279
		label "M_zymst"
	]
	node
	[
		id 280
		label "M_ptrc"
	]
	node
	[
		id 281
		label "M_dsmsterol"
	]
	node
	[
		id 282
		label "M_pcollg5hlys"
	]
	node
	[
		id 283
		label "M_C14769"
	]
	node
	[
		id 284
		label "M_man1p"
	]
	node
	[
		id 285
		label "M_eryth"
	]
	node
	[
		id 286
		label "M_C14768"
	]
	node
	[
		id 287
		label "M_C14770"
	]
	node
	[
		id 288
		label "M_C14771"
	]
	node
	[
		id 289
		label "M_aflatoxin"
	]
	node
	[
		id 290
		label "M_Lcystin"
	]
	node
	[
		id 291
		label "M_ahdt"
	]
	node
	[
		id 292
		label "M_omeprazole"
	]
	node
	[
		id 293
		label "M_CE5456"
	]
	node
	[
		id 294
		label "M_tdcoa"
	]
	node
	[
		id 295
		label "M_CE1918"
	]
	node
	[
		id 296
		label "M_hcoumarin"
	]
	node
	[
		id 297
		label "M_strdnc"
	]
	node
	[
		id 298
		label "M_C03693"
	]
	node
	[
		id 299
		label "M_pristanal"
	]
	node
	[
		id 300
		label "M_srb_L"
	]
	node
	[
		id 301
		label "M_kynate"
	]
	node
	[
		id 302
		label "M_C02356"
	]
	node
	[
		id 303
		label "M_t2m26dcoa"
	]
	node
	[
		id 304
		label "M_CE1925"
	]
	node
	[
		id 305
		label "M_C03681"
	]
	node
	[
		id 306
		label "M_mma"
	]
	node
	[
		id 307
		label "M_ppmi12346p"
	]
	node
	[
		id 308
		label "M_idp"
	]
	node
	[
		id 309
		label "M_gam6p"
	]
	node
	[
		id 310
		label "M_cbasp"
	]
	node
	[
		id 311
		label "M_dutp"
	]
	node
	[
		id 312
		label "M_CE7218"
	]
	node
	[
		id 313
		label "M_s7p"
	]
	node
	[
		id 314
		label "M_4mop"
	]
	node
	[
		id 315
		label "M_etoh"
	]
	node
	[
		id 316
		label "M_2ameph"
	]
	node
	[
		id 317
		label "M_grdp"
	]
	node
	[
		id 318
		label "M_dtdprmn"
	]
	node
	[
		id 319
		label "M_xol25oh"
	]
	node
	[
		id 320
		label "M_34dhpha"
	]
	node
	[
		id 321
		label "M_44mzym"
	]
	node
	[
		id 322
		label "M_34dhphe"
	]
	node
	[
		id 323
		label "M_oretn"
	]
	node
	[
		id 324
		label "M_pydam"
	]
	node
	[
		id 325
		label "M_CE5022"
	]
	node
	[
		id 326
		label "M_cala"
	]
	node
	[
		id 327
		label "M_sucr"
	]
	node
	[
		id 328
		label "M_hdca"
	]
	node
	[
		id 329
		label "M_C01041"
	]
	node
	[
		id 330
		label "M_pyam5p"
	]
	node
	[
		id 331
		label "M_adpglc"
	]
	node
	[
		id 332
		label "M_trypta"
	]
	node
	[
		id 333
		label "M_c8crn"
	]
	node
	[
		id 334
		label "M_35diotyr"
	]
	node
	[
		id 335
		label "M_duri"
	]
	node
	[
		id 336
		label "M_CE5014"
	]
	node
	[
		id 337
		label "M_hgentis"
	]
	node
	[
		id 338
		label "M_camp"
	]
	node
	[
		id 339
		label "M_lneldccrn"
	]
	node
	[
		id 340
		label "M_adpac"
	]
	node
	[
		id 341
		label "M_adrncoa"
	]
	node
	[
		id 342
		label "M_5dhf"
	]
	node
	[
		id 343
		label "M_CE7145"
	]
	node
	[
		id 344
		label "M_4aphdob"
	]
	node
	[
		id 345
		label "M_CE7144"
	]
	node
	[
		id 346
		label "M_C01747"
	]
	node
	[
		id 347
		label "M_im4ac"
	]
	node
	[
		id 348
		label "M_orot5p"
	]
	node
	[
		id 349
		label "M_3mgcoa"
	]
	node
	[
		id 350
		label "M_tchola"
	]
	node
	[
		id 351
		label "M_pser_L"
	]
	node
	[
		id 352
		label "M_C06199"
	]
	node
	[
		id 353
		label "M_estriol"
	]
	node
	[
		id 354
		label "M_gdp"
	]
	node
	[
		id 355
		label "M_vacc"
	]
	node
	[
		id 356
		label "M_glypro"
	]
	node
	[
		id 357
		label "M_dmpp"
	]
	node
	[
		id 358
		label "M_dcholcoa"
	]
	node
	[
		id 359
		label "M_prgnlones"
	]
	node
	[
		id 360
		label "M_galt"
	]
	node
	[
		id 361
		label "M_1a25dhvitd2"
	]
	node
	[
		id 362
		label "M_2amac"
	]
	node
	[
		id 363
		label "M_retinol_cis_11"
	]
	node
	[
		id 364
		label "M_dhdascb"
	]
	node
	[
		id 365
		label "M_1a25dhvitd3"
	]
	node
	[
		id 366
		label "M_retinol_cis_13"
	]
	node
	[
		id 367
		label "M_retn"
	]
	node
	[
		id 368
		label "M_5adtststerone"
	]
	node
	[
		id 369
		label "M_CE7122"
	]
	node
	[
		id 370
		label "M_didp"
	]
	node
	[
		id 371
		label "M_2mcit"
	]
	node
	[
		id 372
		label "M_HC01496"
	]
	node
	[
		id 373
		label "M_ser_L"
	]
	node
	[
		id 374
		label "M_selmeth"
	]
	node
	[
		id 375
		label "M_n4abutn"
	]
	node
	[
		id 376
		label "M_CE7112"
	]
	node
	[
		id 377
		label "M_lthstrl"
	]
	node
	[
		id 378
		label "M_adrncrn"
	]
	node
	[
		id 379
		label "M_CE7114"
	]
	node
	[
		id 380
		label "M_ipdp"
	]
	node
	[
		id 381
		label "M_CE7113"
	]
	node
	[
		id 382
		label "M_CE7115"
	]
	node
	[
		id 383
		label "M_argsuc"
	]
	node
	[
		id 384
		label "M_HC01007"
	]
	node
	[
		id 385
		label "M_pppi"
	]
	node
	[
		id 386
		label "M_pydxn"
	]
	node
	[
		id 387
		label "M_cmp2amep"
	]
	node
	[
		id 388
		label "M_1pyr5c"
	]
	node
	[
		id 389
		label "M_ppbng"
	]
	node
	[
		id 390
		label "M_cdpchol"
	]
	node
	[
		id 391
		label "M_cbp"
	]
	node
	[
		id 392
		label "M_CE1401"
	]
	node
	[
		id 393
		label "M_3dphb"
	]
	node
	[
		id 394
		label "M_dgchol"
	]
	node
	[
		id 395
		label "M_lnlnca"
	]
	node
	[
		id 396
		label "M_icit"
	]
	node
	[
		id 397
		label "M_lnlncg"
	]
	node
	[
		id 398
		label "M_CE7172"
	]
	node
	[
		id 399
		label "M_56dihindlcrbxlt"
	]
	node
	[
		id 400
		label "M_ppp9"
	]
	node
	[
		id 401
		label "M_asp_L"
	]
	node
	[
		id 402
		label "M_glu_L"
	]
	node
	[
		id 403
		label "M_C03958"
	]
	node
	[
		id 404
		label "M_C04805"
	]
	node
	[
		id 405
		label "M_asp_D"
	]
	node
	[
		id 406
		label "M_thcys"
	]
	node
	[
		id 407
		label "M_Sfglutth"
	]
	node
	[
		id 408
		label "M_24nph"
	]
	node
	[
		id 409
		label "M_C03990"
	]
	node
	[
		id 410
		label "M_oxa"
	]
	node
	[
		id 411
		label "M_rnam"
	]
	node
	[
		id 412
		label "M_34dhcinm"
	]
	node
	[
		id 413
		label "M_dd2coa"
	]
	node
	[
		id 414
		label "M_HC01459"
	]
	node
	[
		id 415
		label "M_xol7ah2al"
	]
	node
	[
		id 416
		label "M_clpndcoa"
	]
	node
	[
		id 417
		label "M_HC01444"
	]
	node
	[
		id 418
		label "M_pcrn"
	]
	node
	[
		id 419
		label "M_HC00591"
	]
	node
	[
		id 420
		label "M_acgal1p"
	]
	node
	[
		id 421
		label "M_HC01440"
	]
	node
	[
		id 422
		label "M_formcoa"
	]
	node
	[
		id 423
		label "M_HC01446"
	]
	node
	[
		id 424
		label "M_CE2705"
	]
	node
	[
		id 425
		label "M_ptth"
	]
	node
	[
		id 426
		label "M_tettet6crn"
	]
	node
	[
		id 427
		label "M_C05279"
	]
	node
	[
		id 428
		label "M_Nacasp"
	]
	node
	[
		id 429
		label "M_hx2coa"
	]
	node
	[
		id 430
		label "M_CE1447"
	]
	node
	[
		id 431
		label "M_dtdpglu"
	]
	node
	[
		id 432
		label "M_12ppd_S"
	]
	node
	[
		id 433
		label "M_aqcobal"
	]
	node
	[
		id 434
		label "M_12ppd_R"
	]
	node
	[
		id 435
		label "M_glx"
	]
	node
	[
		id 436
		label "M_gly"
	]
	node
	[
		id 437
		label "M_4mlacac"
	]
	node
	[
		id 438
		label "M_gmp"
	]
	node
	[
		id 439
		label "M_25hvitd3"
	]
	node
	[
		id 440
		label "M_vacccoa"
	]
	node
	[
		id 441
		label "M_25hvitd2"
	]
	node
	[
		id 442
		label "M_lipoate"
	]
	node
	[
		id 443
		label "M_sarcs"
	]
	node
	[
		id 444
		label "M_C05299"
	]
	node
	[
		id 445
		label "M_xmp"
	]
	node
	[
		id 446
		label "M_citmcoa_L"
	]
	node
	[
		id 447
		label "M_C05298"
	]
	node
	[
		id 448
		label "M_tettet6"
	]
	node
	[
		id 449
		label "M_3padsel"
	]
	node
	[
		id 450
		label "M_pmtcoa"
	]
	node
	[
		id 451
		label "M_glu5sa"
	]
	node
	[
		id 452
		label "M_dimp"
	]
	node
	[
		id 453
		label "M_cdp"
	]
	node
	[
		id 454
		label "M_CE4936"
	]
	node
	[
		id 455
		label "M_clpndcrn"
	]
	node
	[
		id 456
		label "M_CE2754"
	]
	node
	[
		id 457
		label "M_tyr_L"
	]
	node
	[
		id 458
		label "M_C09642"
	]
	node
	[
		id 459
		label "M_C05284"
	]
	node
	[
		id 460
		label "M_C09640"
	]
	node
	[
		id 461
		label "M_dtdp4d6dm"
	]
	node
	[
		id 462
		label "M_C05280"
	]
	node
	[
		id 463
		label "M_tststeroneglc"
	]
	node
	[
		id 464
		label "M_f5hoxkyn"
	]
	node
	[
		id 465
		label "M_acg5sa"
	]
	node
	[
		id 466
		label "M_bgly"
	]
	node
	[
		id 467
		label "M_fpram"
	]
	node
	[
		id 468
		label "M_fgam"
	]
	node
	[
		id 469
		label "M_CE5842"
	]
	node
	[
		id 470
		label "M_CE5843"
	]
	node
	[
		id 471
		label "M_6thf"
	]
	node
	[
		id 472
		label "M_CE4990"
	]
	node
	[
		id 473
		label "M_CE4993"
	]
	node
	[
		id 474
		label "M_f26bp"
	]
	node
	[
		id 475
		label "M_dtdp4d6dg"
	]
	node
	[
		id 476
		label "M_tymsf"
	]
	node
	[
		id 477
		label "M_CN0016"
	]
	node
	[
		id 478
		label "M_pd3"
	]
	node
	[
		id 479
		label "M_C07486"
	]
	node
	[
		id 480
		label "M_cmpntm2amep"
	]
	node
	[
		id 481
		label "M_c226coa"
	]
	node
	[
		id 482
		label "M_c3dc"
	]
	node
	[
		id 483
		label "M_5oxpro"
	]
	node
	[
		id 484
		label "M_vacccrn"
	]
	node
	[
		id 485
		label "M_xol7ah2"
	]
	node
	[
		id 486
		label "M_34hpp"
	]
	node
	[
		id 487
		label "M_lum3"
	]
	node
	[
		id 488
		label "M_selcyst"
	]
	node
	[
		id 489
		label "M_34hpl"
	]
	node
	[
		id 490
		label "M_CE4980"
	]
	node
	[
		id 491
		label "M_cit"
	]
	node
	[
		id 492
		label "M_CE2321"
	]
	node
	[
		id 493
		label "M_hmgcoa"
	]
	node
	[
		id 494
		label "M_taxol"
	]
	node
	[
		id 495
		label "M_CN0020"
	]
	node
	[
		id 496
		label "M_CE4987"
	]
	node
	[
		id 497
		label "M_CE4988"
	]
	node
	[
		id 498
		label "M_3ohdcoa"
	]
	node
	[
		id 499
		label "M_xol7ah3"
	]
	node
	[
		id 500
		label "M_pap"
	]
	node
	[
		id 501
		label "M_17ahprgnlone"
	]
	node
	[
		id 502
		label "M_pac"
	]
	node
	[
		id 503
		label "M_CE2313"
	]
	node
	[
		id 504
		label "M_CE4970"
	]
	node
	[
		id 505
		label "M_CE2315"
	]
	node
	[
		id 506
		label "M_pydx"
	]
	node
	[
		id 507
		label "M_CE2314"
	]
	node
	[
		id 508
		label "M_C09209"
	]
	node
	[
		id 509
		label "M_thcholoylcoa"
	]
	node
	[
		id 510
		label "M_4izp"
	]
	node
	[
		id 511
		label "M_mi13456p"
	]
	node
	[
		id 512
		label "M_pmtcrn"
	]
	node
	[
		id 513
		label "M_thf"
	]
	node
	[
		id 514
		label "M_thm"
	]
	node
	[
		id 515
		label "M_cholcoas"
	]
	node
	[
		id 516
		label "M_cholcoar"
	]
	node
	[
		id 517
		label "M_glcur"
	]
	node
	[
		id 518
		label "M_5htrp"
	]
	node
	[
		id 519
		label "M_CE4969"
	]
	node
	[
		id 520
		label "M_whhdca"
	]
	node
	[
		id 521
		label "M_CE2306"
	]
	node
	[
		id 522
		label "M_CE2305"
	]
	node
	[
		id 523
		label "M_CE2304"
	]
	node
	[
		id 524
		label "M_CE2303"
	]
	node
	[
		id 525
		label "M_fuc1p_L"
	]
	node
	[
		id 526
		label "M_gcald"
	]
	node
	[
		id 527
		label "M_CE4968"
	]
	node
	[
		id 528
		label "M_leuktrA4"
	]
	node
	[
		id 529
		label "M_aacoa"
	]
	node
	[
		id 530
		label "M_48dhoxquin"
	]
	node
	[
		id 531
		label "M_CE2250"
	]
	node
	[
		id 532
		label "M_CE2254"
	]
	node
	[
		id 533
		label "M_dnad"
	]
	node
	[
		id 534
		label "M_CE2253"
	]
	node
	[
		id 535
		label "M_hdd2coa"
	]
	node
	[
		id 536
		label "M_lac_L"
	]
	node
	[
		id 537
		label "M_CE2251"
	]
	node
	[
		id 538
		label "M_CE0074"
	]
	node
	[
		id 539
		label "M_CE2257"
	]
	node
	[
		id 540
		label "M_hdcea"
	]
	node
	[
		id 541
		label "M_drib"
	]
	node
	[
		id 542
		label "M_lac_D"
	]
	node
	[
		id 543
		label "M_ibcoa"
	]
	node
	[
		id 544
		label "M_ind3ac"
	]
	node
	[
		id 545
		label "M_leuktrB4"
	]
	node
	[
		id 546
		label "M_ha_pre1"
	]
	node
	[
		id 547
		label "M_3hibutcoa"
	]
	node
	[
		id 548
		label "M_C05300"
	]
	node
	[
		id 549
		label "M_C05301"
	]
	node
	[
		id 550
		label "M_3odcoa"
	]
	node
	[
		id 551
		label "M_C05302"
	]
	node
	[
		id 552
		label "M_ahcys"
	]
	node
	[
		id 553
		label "M_gua"
	]
	node
	[
		id 554
		label "M_prostgf2"
	]
	node
	[
		id 555
		label "M_CE5753"
	]
	node
	[
		id 556
		label "M_CE5754"
	]
	node
	[
		id 557
		label "M_CE5755"
	]
	node
	[
		id 558
		label "M_mthgxl"
	]
	node
	[
		id 559
		label "M_CE5756"
	]
	node
	[
		id 560
		label "M_val_L"
	]
	node
	[
		id 561
		label "M_CE2247"
	]
	node
	[
		id 562
		label "M_mev_R"
	]
	node
	[
		id 563
		label "M_CE2246"
	]
	node
	[
		id 564
		label "M_4mptnl"
	]
	node
	[
		id 565
		label "M_CE5752"
	]
	node
	[
		id 566
		label "M_ttetddcoa"
	]
	node
	[
		id 567
		label "M_CE2249"
	]
	node
	[
		id 568
		label "M_CE2248"
	]
	node
	[
		id 569
		label "M_CE5757"
	]
	node
	[
		id 570
		label "M_cmp"
	]
	node
	[
		id 571
		label "M_subeac"
	]
	node
	[
		id 572
		label "M_amet"
	]
	node
	[
		id 573
		label "M_34dhoxmand"
	]
	node
	[
		id 574
		label "M_pep"
	]
	node
	[
		id 575
		label "M_leuktrC4"
	]
	node
	[
		id 576
		label "M_prostge2"
	]
	node
	[
		id 577
		label "M_thyox_L"
	]
	node
	[
		id 578
		label "M_C04483"
	]
	node
	[
		id 579
		label "M_CE4890"
	]
	node
	[
		id 580
		label "M_prostge1"
	]
	node
	[
		id 581
		label "M_3hpcoa"
	]
	node
	[
		id 582
		label "M_CE4898"
	]
	node
	[
		id 583
		label "M_ocdcea"
	]
	node
	[
		id 584
		label "M_ch4s"
	]
	node
	[
		id 585
		label "M_cbl1"
	]
	node
	[
		id 586
		label "M_gtp"
	]
	node
	[
		id 587
		label "M_cbl2"
	]
	node
	[
		id 588
		label "M_phom"
	]
	node
	[
		id 589
		label "M_CE5747"
	]
	node
	[
		id 590
		label "M_4nph"
	]
	node
	[
		id 591
		label "M_prostgd2"
	]
	node
	[
		id 592
		label "M_xtp"
	]
	node
	[
		id 593
		label "M_docosac"
	]
	node
	[
		id 594
		label "M_Lpipecol"
	]
	node
	[
		id 595
		label "M_4mtolbutamide"
	]
	node
	[
		id 596
		label "M_crvnc"
	]
	node
	[
		id 597
		label "M_CE4881"
	]
	node
	[
		id 598
		label "M_CE3554"
	]
	node
	[
		id 599
		label "M_n8aspmd"
	]
	node
	[
		id 600
		label "M_malttr"
	]
	node
	[
		id 601
		label "M_HC00955"
	]
	node
	[
		id 602
		label "M_gsn"
	]
	node
	[
		id 603
		label "M_selcys"
	]
	node
	[
		id 604
		label "M_CE4888"
	]
	node
	[
		id 605
		label "M_leuktrD4"
	]
	node
	[
		id 606
		label "M_C07535"
	]
	node
	[
		id 607
		label "M_crn"
	]
	node
	[
		id 608
		label "M_e4p"
	]
	node
	[
		id 609
		label "M_CE3140"
	]
	node
	[
		id 610
		label "M_CE5328"
	]
	node
	[
		id 611
		label "M_adrn"
	]
	node
	[
		id 612
		label "M_leuktrE4"
	]
	node
	[
		id 613
		label "M_glucys"
	]
	node
	[
		id 614
		label "M_CE5791"
	]
	node
	[
		id 615
		label "M_6pgl"
	]
	node
	[
		id 616
		label "M_CE5797"
	]
	node
	[
		id 617
		label "M_CE5798"
	]
	node
	[
		id 618
		label "M_glyclt"
	]
	node
	[
		id 619
		label "M_6pgc"
	]
	node
	[
		id 620
		label "M_CE5316"
	]
	node
	[
		id 621
		label "M_CE5794"
	]
	node
	[
		id 622
		label "M_dadp"
	]
	node
	[
		id 623
		label "M_CE5795"
	]
	node
	[
		id 624
		label "M_CE5796"
	]
	node
	[
		id 625
		label "M_2mp2coa"
	]
	node
	[
		id 626
		label "M_pcreat"
	]
	node
	[
		id 627
		label "M_leuktrF4"
	]
	node
	[
		id 628
		label "M_ditp"
	]
	node
	[
		id 629
		label "M_maltttr"
	]
	node
	[
		id 630
		label "M_hexdiac"
	]
	node
	[
		id 631
		label "M_ts3"
	]
	node
	[
		id 632
		label "M_acmana"
	]
	node
	[
		id 633
		label "M_prostgi2"
	]
	node
	[
		id 634
		label "M_CE5786"
	]
	node
	[
		id 635
		label "M_CE5787"
	]
	node
	[
		id 636
		label "M_CE5788"
	]
	node
	[
		id 637
		label "M_CE5304"
	]
	node
	[
		id 638
		label "M_CE5789"
	]
	node
	[
		id 639
		label "M_CE5782"
	]
	node
	[
		id 640
		label "M_CE5783"
	]
	node
	[
		id 641
		label "M_andrstndn"
	]
	node
	[
		id 642
		label "M_18harachd"
	]
	node
	[
		id 643
		label "M_adpman"
	]
	node
	[
		id 644
		label "M_15HPET"
	]
	node
	[
		id 645
		label "M_tre"
	]
	node
	[
		id 646
		label "M_3dhguln"
	]
	node
	[
		id 647
		label "M_maltpt"
	]
	node
	[
		id 648
		label "M_6a2ohxnt"
	]
	node
	[
		id 649
		label "M_coa"
	]
	node
	[
		id 650
		label "M_prostgh2"
	]
	node
	[
		id 651
		label "M_glyphe"
	]
	node
	[
		id 652
		label "M_triodthy"
	]
	node
	[
		id 653
		label "M_alpam"
	]
	node
	[
		id 654
		label "M_nifedipine"
	]
	node
	[
		id 655
		label "M_malcoa"
	]
	node
	[
		id 656
		label "M_chlstol"
	]
	node
	[
		id 657
		label "M_ppa"
	]
	node
	[
		id 658
		label "M_phyt"
	]
	node
	[
		id 659
		label "M_HC01434"
	]
	node
	[
		id 660
		label "M_creat"
	]
	node
	[
		id 661
		label "M_tettet6coa"
	]
	node
	[
		id 662
		label "M_C05708"
	]
	node
	[
		id 663
		label "M_CE6219"
	]
	node
	[
		id 664
		label "M_C04853"
	]
	node
	[
		id 665
		label "M_HC01435"
	]
	node
	[
		id 666
		label "M_ppi"
	]
	node
	[
		id 667
		label "M_ribflv"
	]
	node
	[
		id 668
		label "M_acald"
	]
	node
	[
		id 669
		label "M_ebastine"
	]
	node
	[
		id 670
		label "M_CE6205"
	]
	node
	[
		id 671
		label "M_HC00576"
	]
	node
	[
		id 672
		label "M_pnto_R"
	]
	node
	[
		id 673
		label "M_C04849"
	]
	node
	[
		id 674
		label "M_r1p"
	]
	node
	[
		id 675
		label "M_pacald"
	]
	node
	[
		id 676
		label "M_estradiolglc"
	]
	node
	[
		id 677
		label "M_nrvnccoa"
	]
	node
	[
		id 678
		label "M_C04843"
	]
	node
	[
		id 679
		label "M_ctp"
	]
	node
	[
		id 680
		label "M_limnen"
	]
	node
	[
		id 681
		label "M_5mta"
	]
	node
	[
		id 682
		label "M_acg5p"
	]
	node
	[
		id 683
		label "M_HC01410"
	]
	node
	[
		id 684
		label "M_13dampp"
	]
	node
	[
		id 685
		label "M_HC01412"
	]
	node
	[
		id 686
		label "M_glcur1p"
	]
	node
	[
		id 687
		label "M_hcys_L"
	]
	node
	[
		id 688
		label "M_damp"
	]
	node
	[
		id 689
		label "M_HC01414"
	]
	node
	[
		id 690
		label "M_HC01415"
	]
	node
	[
		id 691
		label "M_csn"
	]
	node
	[
		id 692
		label "M_nrpphrsf"
	]
	node
	[
		id 693
		label "M_orot"
	]
	node
	[
		id 694
		label "M_zym_int2"
	]
	node
	[
		id 695
		label "M_42A3HP24DB"
	]
	node
	[
		id 696
		label "M_HC01401"
	]
	node
	[
		id 697
		label "M_HC01407"
	]
	node
	[
		id 698
		label "M_HC01406"
	]
	node
	[
		id 699
		label "M_HC01409"
	]
	node
	[
		id 700
		label "M_peracd"
	]
	node
	[
		id 701
		label "M_HC01408"
	]
	node
	[
		id 702
		label "M_citr_L"
	]
	node
	[
		id 703
		label "M_HC01403"
	]
	node
	[
		id 704
		label "M_HC01405"
	]
	node
	[
		id 705
		label "M_glyleu"
	]
	node
	[
		id 706
		label "M_thymd"
	]
	node
	[
		id 707
		label "M_hexe3coa"
	]
	node
	[
		id 708
		label "M_hdd2crn"
	]
	node
	[
		id 709
		label "M_CE6251"
	]
	node
	[
		id 710
		label "M_CE6252"
	]
	node
	[
		id 711
		label "M_CE7101"
	]
	node
	[
		id 712
		label "M_L2aadp"
	]
	node
	[
		id 713
		label "M_20ahchsterol"
	]
	node
	[
		id 714
		label "M_nrvnccrn"
	]
	node
	[
		id 715
		label "M_mi1346p"
	]
	node
	[
		id 716
		label "M_tethex3coa"
	]
	node
	[
		id 717
		label "M_CE0955"
	]
	node
	[
		id 718
		label "M_13dpg"
	]
	node
	[
		id 719
		label "M_alaala"
	]
	node
	[
		id 720
		label "M_urcan"
	]
	node
	[
		id 721
		label "M_acnam"
	]
	node
	[
		id 722
		label "M_dlnlcg"
	]
	node
	[
		id 723
		label "M_CE6240"
	]
	node
	[
		id 724
		label "M_clpnd"
	]
	node
	[
		id 725
		label "M_CE6241"
	]
	node
	[
		id 726
		label "M_CE6242"
	]
	node
	[
		id 727
		label "M_CE6243"
	]
	node
	[
		id 728
		label "M_vitd2"
	]
	node
	[
		id 729
		label "M_r5p"
	]
	node
	[
		id 730
		label "M_vitd3"
	]
	node
	[
		id 731
		label "M_CE6244"
	]
	node
	[
		id 732
		label "M_CE6245"
	]
	node
	[
		id 733
		label "M_arab_L"
	]
	node
	[
		id 734
		label "M_coke"
	]
	node
	[
		id 735
		label "M_CE6247"
	]
	node
	[
		id 736
		label "M_mi1345p"
	]
	node
	[
		id 737
		label "M_prostg1"
	]
	node
	[
		id 738
		label "M_mercplaccys"
	]
	node
	[
		id 739
		label "M_4tmeabut"
	]
	node
	[
		id 740
		label "M_C05770"
	]
	node
	[
		id 741
		label "M_CE6230"
	]
	node
	[
		id 742
		label "M_CE6232"
	]
	node
	[
		id 743
		label "M_xtsn"
	]
	node
	[
		id 744
		label "M_CE6234"
	]
	node
	[
		id 745
		label "M_CE6235"
	]
	node
	[
		id 746
		label "M_C05769"
	]
	node
	[
		id 747
		label "M_C05767"
	]
	node
	[
		id 748
		label "M_malthp"
	]
	node
	[
		id 749
		label "M_thcholst"
	]
	node
	[
		id 750
		label "M_ascb_L"
	]
	node
	[
		id 751
		label "M_malthx"
	]
	node
	[
		id 752
		label "M_Lfmkynr"
	]
	node
	[
		id 753
		label "M_tddedicoa"
	]
	node
	[
		id 754
		label "M_CE6226"
	]
	node
	[
		id 755
		label "M_CE6227"
	]
	node
	[
		id 756
		label "M_23cump"
	]
	node
	[
		id 757
		label "M_CE6228"
	]
	node
	[
		id 758
		label "M_CE6229"
	]
	node
	[
		id 759
		label "M_CE6225"
	]
	node
	[
		id 760
		label "M_C03577"
	]
	node
	[
		id 761
		label "M_xol24oh"
	]
	node
	[
		id 762
		label "M_tym"
	]
	node
	[
		id 763
		label "M_HC01842"
	]
	node
	[
		id 764
		label "M_ddsmsterol"
	]
	node
	[
		id 765
		label "M_4abutn"
	]
	node
	[
		id 766
		label "M_fe2"
	]
	node
	[
		id 767
		label "M_HC01162"
	]
	node
	[
		id 768
		label "M_fe3"
	]
	node
	[
		id 769
		label "M_inost"
	]
	node
	[
		id 770
		label "M_pan4p"
	]
	node
	[
		id 771
		label "M_xylt"
	]
	node
	[
		id 772
		label "M_mi134p"
	]
	node
	[
		id 773
		label "M_thmpp"
	]
	node
	[
		id 774
		label "M_Lkynr"
	]
	node
	[
		id 775
		label "M_4h2oglt"
	]
	node
	[
		id 776
		label "M_cysam"
	]
	node
	[
		id 777
		label "M_fprica"
	]
	node
	[
		id 778
		label "M_C08281"
	]
	node
	[
		id 779
		label "M_h2o2"
	]
	node
	[
		id 780
		label "M_cholcoads"
	]
	node
	[
		id 781
		label "M_CE0853"
	]
	node
	[
		id 782
		label "M_CE0852"
	]
	node
	[
		id 783
		label "M_C08276"
	]
	node
	[
		id 784
		label "M_perillyl"
	]
	node
	[
		id 785
		label "M_nrvnc"
	]
	node
	[
		id 786
		label "M_xu1p_D"
	]
	node
	[
		id 787
		label "M_2hyoxplac"
	]
	node
	[
		id 788
		label "M_fad"
	]
	node
	[
		id 789
		label "M_apnnox"
	]
	node
	[
		id 790
		label "M_thmmp"
	]
	node
	[
		id 791
		label "M_leuleu"
	]
	node
	[
		id 792
		label "M_gpail_hs"
	]
	node
	[
		id 793
		label "M_HC01115"
	]
	node
	[
		id 794
		label "M_adocbl"
	]
	node
	[
		id 795
		label "M_HC01111"
	]
	node
	[
		id 796
		label "M_pe_hs"
	]
	node
	[
		id 797
		label "M_CE1761"
	]
	node
	[
		id 798
		label "M_3ityr_L"
	]
	node
	[
		id 799
		label "M_npthl"
	]
	node
	[
		id 800
		label "M_g3pc"
	]
	node
	[
		id 801
		label "M_CE2615"
	]
	node
	[
		id 802
		label "M_HC01118"
	]
	node
	[
		id 803
		label "M_datp"
	]
	node
	[
		id 804
		label "M_retinal"
	]
	node
	[
		id 805
		label "M_arach"
	]
	node
	[
		id 806
		label "M_crm_hs"
	]
	node
	[
		id 807
		label "M_andrstrnglc"
	]
	node
	[
		id 808
		label "M_HC01104"
	]
	node
	[
		id 809
		label "M_HC00250"
	]
	node
	[
		id 810
		label "M_46dhoxquin"
	]
	node
	[
		id 811
		label "M_C10164"
	]
	node
	[
		id 812
		label "M_34dhoxpeg"
	]
	node
	[
		id 813
		label "M_wharachd"
	]
	node
	[
		id 814
		label "M_12RHPET"
	]
	node
	[
		id 815
		label "M_ppcoa"
	]
	node
	[
		id 816
		label "M_CE6190"
	]
	node
	[
		id 817
		label "M_CE6191"
	]
	node
	[
		id 818
		label "M_3ddecdicoa"
	]
	node
	[
		id 819
		label "M_CE6198"
	]
	node
	[
		id 820
		label "M_hLkynr"
	]
	node
	[
		id 821
		label "M_CE6192"
	]
	node
	[
		id 822
		label "M_CE6193"
	]
	node
	[
		id 823
		label "M_35cgmp"
	]
	node
	[
		id 824
		label "M_HC01577"
	]
	node
	[
		id 825
		label "M_seln"
	]
	node
	[
		id 826
		label "M_C04717"
	]
	node
	[
		id 827
		label "M_prgstrn"
	]
	node
	[
		id 828
		label "M_5g2oxpt"
	]
	node
	[
		id 829
		label "M_aicar"
	]
	node
	[
		id 830
		label "M_CE6185"
	]
	node
	[
		id 831
		label "M_fdp"
	]
	node
	[
		id 832
		label "M_CE6186"
	]
	node
	[
		id 833
		label "M_CE6187"
	]
	node
	[
		id 834
		label "M_CE6188"
	]
	node
	[
		id 835
		label "M_glyc_R"
	]
	node
	[
		id 836
		label "M_estroneglc"
	]
	node
	[
		id 837
		label "M_glyc_S"
	]
	node
	[
		id 838
		label "M_CE6182"
	]
	node
	[
		id 839
		label "M_CE6183"
	]
	node
	[
		id 840
		label "M_CE6184"
	]
	node
	[
		id 841
		label "M_gthox"
	]
	node
	[
		id 842
		label "M_C02528"
	]
	node
	[
		id 843
		label "M_CE6189"
	]
	node
	[
		id 844
		label "M_sel"
	]
	node
	[
		id 845
		label "M_lanost"
	]
	node
	[
		id 846
		label "M_occoa"
	]
	node
	[
		id 847
		label "M_pppg9"
	]
	node
	[
		id 848
		label "M_56dura"
	]
	node
	[
		id 849
		label "M_seasmet"
	]
	node
	[
		id 850
		label "M_CE4832"
	]
	node
	[
		id 851
		label "M_CE4831"
	]
	node
	[
		id 852
		label "M_CE4830"
	]
	node
	[
		id 853
		label "M_uacgam"
	]
	node
	[
		id 854
		label "M_CE4836"
	]
	node
	[
		id 855
		label "M_CE4835"
	]
	node
	[
		id 856
		label "M_CE4834"
	]
	node
	[
		id 857
		label "M_CE4833"
	]
	node
	[
		id 858
		label "M_5moxact"
	]
	node
	[
		id 859
		label "M_CE4839"
	]
	node
	[
		id 860
		label "M_srtn"
	]
	node
	[
		id 861
		label "M_CE4838"
	]
	node
	[
		id 862
		label "M_CE4837"
	]
	node
	[
		id 863
		label "M_eandrstrn"
	]
	node
	[
		id 864
		label "M_ocdececrn"
	]
	node
	[
		id 865
		label "M_CE7090"
	]
	node
	[
		id 866
		label "M_C04295"
	]
	node
	[
		id 867
		label "M_CE4819"
	]
	node
	[
		id 868
		label "M_ahandrostan"
	]
	node
	[
		id 869
		label "M_his_L"
	]
	node
	[
		id 870
		label "M_ile_L"
	]
	node
	[
		id 871
		label "M_mi34p"
	]
	node
	[
		id 872
		label "M_CE7096"
	]
	node
	[
		id 873
		label "M_c16dc"
	]
	node
	[
		id 874
		label "M_CE4821"
	]
	node
	[
		id 875
		label "M_CE4820"
	]
	node
	[
		id 876
		label "M_btamp"
	]
	node
	[
		id 877
		label "M_CE1310"
	]
	node
	[
		id 878
		label "M_CE4825"
	]
	node
	[
		id 879
		label "M_CE0469"
	]
	node
	[
		id 880
		label "M_CE4824"
	]
	node
	[
		id 881
		label "M_CE4823"
	]
	node
	[
		id 882
		label "M_CE4822"
	]
	node
	[
		id 883
		label "M_CE4829"
	]
	node
	[
		id 884
		label "M_CE4828"
	]
	node
	[
		id 885
		label "M_CE4827"
	]
	node
	[
		id 886
		label "M_CE7082"
	]
	node
	[
		id 887
		label "M_CE7081"
	]
	node
	[
		id 888
		label "M_CE7088"
	]
	node
	[
		id 889
		label "M_CE7087"
	]
	node
	[
		id 890
		label "M_acmanap"
	]
	node
	[
		id 891
		label "M_pylald"
	]
	node
	[
		id 892
		label "M_CE7083"
	]
	node
	[
		id 893
		label "M_CE7086"
	]
	node
	[
		id 894
		label "M_CE7085"
	]
	node
	[
		id 895
		label "M_CE4813"
	]
	node
	[
		id 896
		label "M_CE4818"
	]
	node
	[
		id 897
		label "M_CE4817"
	]
	node
	[
		id 898
		label "M_dmantipyrine"
	]
	node
	[
		id 899
		label "M_CE4816"
	]
	node
	[
		id 900
		label "M_CE4815"
	]
	node
	[
		id 901
		label "M_tetdecdicoa"
	]
	node
	[
		id 902
		label "M_xol7ah"
	]
	node
	[
		id 903
		label "M_retinol"
	]
	node
	[
		id 904
		label "M_prist"
	]
	node
	[
		id 905
		label "M_cgly"
	]
	node
	[
		id 906
		label "M_CE7072"
	]
	node
	[
		id 907
		label "M_C11821"
	]
	node
	[
		id 908
		label "M_CE7074"
	]
	node
	[
		id 909
		label "M_acetol"
	]
	node
	[
		id 910
		label "M_CE4803"
	]
	node
	[
		id 911
		label "M_ddeccrn"
	]
	node
	[
		id 912
		label "M_CE4802"
	]
	node
	[
		id 913
		label "M_CE4801"
	]
	node
	[
		id 914
		label "M_CE4800"
	]
	node
	[
		id 915
		label "M_dd3coa"
	]
	node
	[
		id 916
		label "M_dhbpt"
	]
	node
	[
		id 917
		label "M_CE4804"
	]
	node
	[
		id 918
		label "M_ncam"
	]
	node
	[
		id 919
		label "M_3htmelys"
	]
	node
	[
		id 920
		label "M_bhb"
	]
	node
	[
		id 921
		label "M_xol7a"
	]
	node
	[
		id 922
		label "M_biocyt"
	]
	node
	[
		id 923
		label "M_3ohodcoa"
	]
	node
	[
		id 924
		label "M_hexc"
	]
	node
	[
		id 925
		label "M_alltt"
	]
	node
	[
		id 926
		label "M_alltn"
	]
	node
	[
		id 927
		label "M_aact"
	]
	node
	[
		id 928
		label "M_CE4876"
	]
	node
	[
		id 929
		label "M_CE2211"
	]
	node
	[
		id 930
		label "M_h2o"
	]
	node
	[
		id 931
		label "M_CE4877"
	]
	node
	[
		id 932
		label "M_CE5726"
	]
	node
	[
		id 933
		label "M_6dhf"
	]
	node
	[
		id 934
		label "M_phpyr"
	]
	node
	[
		id 935
		label "M_glygly"
	]
	node
	[
		id 936
		label "M_cholate"
	]
	node
	[
		id 937
		label "M_3php"
	]
	node
	[
		id 938
		label "M_glygn1"
	]
	node
	[
		id 939
		label "M_selhcys"
	]
	node
	[
		id 940
		label "M_glygn2"
	]
	node
	[
		id 941
		label "M_CE1352"
	]
	node
	[
		id 942
		label "M_glygn3"
	]
	node
	[
		id 943
		label "M_glygn4"
	]
	node
	[
		id 944
		label "M_glygn5"
	]
	node
	[
		id 945
		label "M_oaa"
	]
	node
	[
		id 946
		label "M_CE2202"
	]
	node
	[
		id 947
		label "M_CE2203"
	]
	node
	[
		id 948
		label "M_CE2201"
	]
	node
	[
		id 949
		label "M_fol"
	]
	node
	[
		id 950
		label "M_CE2206"
	]
	node
	[
		id 951
		label "M_CE2207"
	]
	node
	[
		id 952
		label "M_CE2204"
	]
	node
	[
		id 953
		label "M_for"
	]
	node
	[
		id 954
		label "M_CE2209"
	]
	node
	[
		id 955
		label "M_hdcoa"
	]
	node
	[
		id 956
		label "M_appnn"
	]
	node
	[
		id 957
		label "M_HC01180"
	]
	node
	[
		id 958
		label "M_acryl"
	]
	node
	[
		id 959
		label "M_cys_L"
	]
	node
	[
		id 960
		label "M_CE4850"
	]
	node
	[
		id 961
		label "M_HC02023"
	]
	node
	[
		id 962
		label "M_CE4854"
	]
	node
	[
		id 963
		label "M_HC02024"
	]
	node
	[
		id 964
		label "M_CE4853"
	]
	node
	[
		id 965
		label "M_CE4852"
	]
	node
	[
		id 966
		label "M_tetpent6coa"
	]
	node
	[
		id 967
		label "M_CE4851"
	]
	node
	[
		id 968
		label "M_cortsn"
	]
	node
	[
		id 969
		label "M_CE4855"
	]
	node
	[
		id 970
		label "M_C01601"
	]
	node
	[
		id 971
		label "M_aldstrn"
	]
	node
	[
		id 972
		label "M_HC02020"
	]
	node
	[
		id 973
		label "M_thym"
	]
	node
	[
		id 974
		label "M_CE4843"
	]
	node
	[
		id 975
		label "M_CE4842"
	]
	node
	[
		id 976
		label "M_CE4841"
	]
	node
	[
		id 977
		label "M_CE4840"
	]
	node
	[
		id 978
		label "M_CE4847"
	]
	node
	[
		id 979
		label "M_CE4846"
	]
	node
	[
		id 980
		label "M_CE4845"
	]
	node
	[
		id 981
		label "M_CE4844"
	]
	node
	[
		id 982
		label "M_fmn"
	]
	node
	[
		id 983
		label "M_3ohxccoa"
	]
	node
	[
		id 984
		label "M_CE4849"
	]
	node
	[
		id 985
		label "M_CE4848"
	]
	node
	[
		id 986
		label "M_c226crn"
	]
	node
	[
		id 987
		label "M_mescoa"
	]
	node
	[
		id 988
		label "M_pydx5p"
	]
	node
	[
		id 989
		label "M_so3"
	]
	node
	[
		id 990
		label "M_dhcholestanate"
	]
	node
	[
		id 991
		label "M_CE4790"
	]
	node
	[
		id 992
		label "M_so4"
	]
	node
	[
		id 993
		label "M_dmnoncrn"
	]
	node
	[
		id 994
		label "M_CE5643"
	]
	node
	[
		id 995
		label "M_3pg"
	]
	node
	[
		id 996
		label "M_mescon"
	]
	node
	[
		id 997
		label "M_adprib"
	]
	node
	[
		id 998
		label "M_CE4796"
	]
	node
	[
		id 999
		label "M_hmbil"
	]
	node
	[
		id 1000
		label "M_chsterols"
	]
	node
	[
		id 1001
		label "M_CE1274"
	]
	node
	[
		id 1002
		label "M_tetdece1crn"
	]
	node
	[
		id 1003
		label "M_3h26dm5coa"
	]
	node
	[
		id 1004
		label "M_CE2122"
	]
	node
	[
		id 1005
		label "M_CE1272"
	]
	node
	[
		id 1006
		label "M_L_dpchrm"
	]
	node
	[
		id 1007
		label "M_CE1273"
	]
	node
	[
		id 1008
		label "M_CE4788"
	]
	node
	[
		id 1009
		label "M_CE1278"
	]
	node
	[
		id 1010
		label "M_CE1279"
	]
	node
	[
		id 1011
		label "M_CE4786"
	]
	node
	[
		id 1012
		label "M_CE1277"
	]
	node
	[
		id 1013
		label "M_dlnlcgcoa"
	]
	node
	[
		id 1014
		label "M_C02147"
	]
	node
	[
		id 1015
		label "M_5hxkynam"
	]
	node
	[
		id 1016
		label "M_phe_L"
	]
	node
	[
		id 1017
		label "M_seahcys"
	]
	node
	[
		id 1018
		label "M_2mb2coa"
	]
	node
	[
		id 1019
		label "M_chito2pdol_L"
	]
	node
	[
		id 1020
		label "M_im4act"
	]
	node
	[
		id 1021
		label "M_xol27oh"
	]
	node
	[
		id 1022
		label "M_doco13ac"
	]
	node
	[
		id 1023
		label "M_dmhepcoa"
	]
	node
	[
		id 1024
		label "M_hista"
	]
	node
	[
		id 1025
		label "M_pheacgln"
	]
	node
	[
		id 1026
		label "M_CE2591"
	]
	node
	[
		id 1027
		label "M_hyptaur"
	]
	node
	[
		id 1028
		label "M_melanin"
	]
	node
	[
		id 1029
		label "M_CE1261"
	]
	node
	[
		id 1030
		label "M_CE2592"
	]
	node
	[
		id 1031
		label "M_CE2597"
	]
	node
	[
		id 1032
		label "M_CE5629"
	]
	node
	[
		id 1033
		label "M_c101crn"
	]
	node
	[
		id 1034
		label "M_6pthp"
	]
	node
	[
		id 1035
		label "M_CE2119"
	]
	node
	[
		id 1036
		label "M_gchola"
	]
	node
	[
		id 1037
		label "M_CE5626"
	]
	node
	[
		id 1038
		label "M_fru"
	]
	node
	[
		id 1039
		label "M_CE5627"
	]
	node
	[
		id 1040
		label "M_hpdcacrn"
	]
	node
	[
		id 1041
		label "M_2dr1p"
	]
	node
	[
		id 1042
		label "M_minohp"
	]
	node
	[
		id 1043
		label "M_forglu"
	]
	node
	[
		id 1044
		label "M_xoltetrol"
	]
	node
	[
		id 1045
		label "M_CE2102"
	]
	node
	[
		id 1046
		label "M_sphs1p"
	]
	node
	[
		id 1047
		label "M_gln_L"
	]
	node
	[
		id 1048
		label "M_dmnoncoa"
	]
	node
	[
		id 1049
		label "M_xoltriol"
	]
	node
	[
		id 1050
		label "M_Lcyst"
	]
	node
	[
		id 1051
		label "M_CE2172"
	]
	node
	[
		id 1052
		label "M_CE2173"
	]
	node
	[
		id 1053
		label "M_3dpdhb_me"
	]
	node
	[
		id 1054
		label "M_1p2cbxl"
	]
	node
	[
		id 1055
		label "M_CE2176"
	]
	node
	[
		id 1056
		label "M_CE2174"
	]
	node
	[
		id 1057
		label "M_phyt2ohcoa"
	]
	node
	[
		id 1058
		label "M_3snpyr"
	]
	node
	[
		id 1059
		label "M_CE2179"
	]
	node
	[
		id 1060
		label "M_crtstrn"
	]
	node
	[
		id 1061
		label "M_carveol"
	]
	node
	[
		id 1062
		label "M_lneldc"
	]
	node
	[
		id 1063
		label "M_ethamp"
	]
	node
	[
		id 1064
		label "M_44mctr"
	]
	node
	[
		id 1065
		label "M_c6crn"
	]
	node
	[
		id 1066
		label "M_pram"
	]
	node
	[
		id 1067
		label "M_sql"
	]
	node
	[
		id 1068
		label "M_fn2m2masn"
	]
	node
	[
		id 1069
		label "M_7dhchsterol"
	]
	node
	[
		id 1070
		label "M_acnamp"
	]
	node
	[
		id 1071
		label "M_prpncoa"
	]
	node
	[
		id 1072
		label "M_dec24dicoa"
	]
	node
	[
		id 1073
		label "M_dcacoa"
	]
	node
	[
		id 1074
		label "M_CE3481"
	]
	node
	[
		id 1075
		label "M_ggdp"
	]
	node
	[
		id 1076
		label "M_CE5665"
	]
	node
	[
		id 1077
		label "M_hepcoa"
	]
	node
	[
		id 1078
		label "M_CE2152"
	]
	node
	[
		id 1079
		label "M_CE2153"
	]
	node
	[
		id 1080
		label "M_CE5661"
	]
	node
	[
		id 1081
		label "M_CE5662"
	]
	node
	[
		id 1082
		label "M_hpdcacoa"
	]
	node
	[
		id 1083
		label "M_itaccoa"
	]
	node
	[
		id 1084
		label "M_5aizc"
	]
	node
	[
		id 1085
		label "M_pristcoa"
	]
	node
	[
		id 1086
		label "M_2dr5p"
	]
	node
	[
		id 1087
		label "M_3sala"
	]
	node
	[
		id 1088
		label "M_fum"
	]
	node
	[
		id 1089
		label "M_5aop"
	]
	node
	[
		id 1090
		label "M_3mox4hoxm"
	]
	node
	[
		id 1091
		label "M_tststerone"
	]
	node
	[
		id 1092
		label "M_CE1292"
	]
	node
	[
		id 1093
		label "M_retncoa"
	]
	node
	[
		id 1094
		label "M_CE5654"
	]
	node
	[
		id 1095
		label "M_CE6502"
	]
	node
	[
		id 1096
		label "M_leugly"
	]
	node
	[
		id 1097
		label "M_CE5655"
	]
	node
	[
		id 1098
		label "M_CE1297"
	]
	node
	[
		id 1099
		label "M_CE5656"
	]
	node
	[
		id 1100
		label "M_CE1294"
	]
	node
	[
		id 1101
		label "M_iodine"
	]
	node
	[
		id 1102
		label "M_2mop"
	]
	node
	[
		id 1103
		label "M_CE1298"
	]
	node
	[
		id 1104
		label "M_CE5653"
	]
	node
	[
		id 1105
		label "M_mi3p_D"
	]
	node
	[
		id 1106
		label "M_CE6506"
	]
	node
	[
		id 1107
		label "M_CE6508"
	]
	node
	[
		id 1108
		label "M_btn"
	]
	node
	[
		id 1109
		label "M_ap4a"
	]
	node
	[
		id 1110
		label "M_CE5240"
	]
	node
	[
		id 1111
		label "M_CE5242"
	]
	node
	[
		id 1112
		label "M_3hmp"
	]
	node
	[
		id 1113
		label "M_CE5249"
	]
	node
	[
		id 1114
		label "M_CE5243"
	]
	node
	[
		id 1115
		label "M_CE5244"
	]
	node
	[
		id 1116
		label "M_HC00229"
	]
	node
	[
		id 1117
		label "M_cyan"
	]
	node
	[
		id 1118
		label "M_4nphsf"
	]
	node
	[
		id 1119
		label "M_ttdca"
	]
	node
	[
		id 1120
		label "M_1pipdn2c"
	]
	node
	[
		id 1121
		label "M_gthrd"
	]
	node
	[
		id 1122
		label "M_kdn"
	]
	node
	[
		id 1123
		label "M_arachcoa"
	]
	node
	[
		id 1124
		label "M_cmpacna"
	]
	node
	[
		id 1125
		label "M_HC00695"
	]
	node
	[
		id 1126
		label "M_CE5236"
	]
	node
	[
		id 1127
		label "M_CE5239"
	]
	node
	[
		id 1128
		label "M_debrisoquine"
	]
	node
	[
		id 1129
		label "M_q10"
	]
	node
	[
		id 1130
		label "M_tagat_D"
	]
	node
	[
		id 1131
		label "M_estriolglc"
	]
	node
	[
		id 1132
		label "M_Ssq23epx"
	]
	node
	[
		id 1133
		label "M_sph1p"
	]
	node
	[
		id 1134
		label "M_lnlncgcoa"
	]
	node
	[
		id 1135
		label "M_HC10852"
	]
	node
	[
		id 1136
		label "M_CE2196"
	]
	node
	[
		id 1137
		label "M_3uib"
	]
	node
	[
		id 1138
		label "M_HC00682"
	]
	node
	[
		id 1139
		label "M_progly"
	]
	node
	[
		id 1140
		label "M_ocdca"
	]
	node
	[
		id 1141
		label "M_rbl_D"
	]
	node
	[
		id 1142
		label "M_6htststerone"
	]
	node
	[
		id 1143
		label "M_C01241"
	]
	node
	[
		id 1144
		label "M_23doguln"
	]
	node
	[
		id 1145
		label "M_CE2180"
	]
	node
	[
		id 1146
		label "M_CE2184"
	]
	node
	[
		id 1147
		label "M_c51crn"
	]
	node
	[
		id 1148
		label "M_HC01522"
	]
	node
	[
		id 1149
		label "M_CE2186"
	]
	node
	[
		id 1150
		label "M_CE3038"
	]
	node
	[
		id 1151
		label "M_CE2189"
	]
	node
	[
		id 1152
		label "M_C03413"
	]
	node
	[
		id 1153
		label "M_1mpyr"
	]
	node
	[
		id 1154
		label "M_4ppan"
	]
	node
	[
		id 1155
		label "M_gam"
	]
	node
	[
		id 1156
		label "M_gal"
	]
	node
	[
		id 1157
		label "M_quln"
	]
	node
	[
		id 1158
		label "M_L2aadp6sa"
	]
	node
	[
		id 1159
		label "M_gar"
	]
	node
	[
		id 1160
		label "M_orn"
	]
	node
	[
		id 1161
		label "M_eicostet"
	]
	node
	[
		id 1162
		label "M_HC00664"
	]
	node
	[
		id 1163
		label "M_nmthsrtn"
	]
	node
	[
		id 1164
		label "M_4hpro_LT"
	]
	node
	[
		id 1165
		label "M_udpglcur"
	]
	node
	[
		id 1166
		label "M_C02592"
	]
	node
	[
		id 1167
		label "M_lnlncgcrn"
	]
	node
	[
		id 1168
		label "M_3hddcoa"
	]
	node
	[
		id 1169
		label "M_thmtp"
	]
	node
	[
		id 1170
		label "M_cpppg1"
	]
	node
	[
		id 1171
		label "M_ptdcacoa"
	]
	node
	[
		id 1172
		label "M_cpppg3"
	]
	node
	[
		id 1173
		label "M_CE5276"
	]
	node
	[
		id 1174
		label "M_CE5277"
	]
	node
	[
		id 1175
		label "M_thr_L"
	]
	node
	[
		id 1176
		label "M_CE5278"
	]
	node
	[
		id 1177
		label "M_C06948"
	]
	node
	[
		id 1178
		label "M_HC01501"
	]
	node
	[
		id 1179
		label "M_5adtststeroneglc"
	]
	node
	[
		id 1180
		label "M_3hdcoa"
	]
	node
	[
		id 1181
		label "M_arachcrn"
	]
	node
	[
		id 1182
		label "M_adprbp"
	]
	node
	[
		id 1183
		label "M_xol7aone"
	]
	node
	[
		id 1184
		label "M_tag1p_D"
	]
	node
	[
		id 1185
		label "M_C01290"
	]
	node
	[
		id 1186
		label "M_CE3087"
	]
	node
	[
		id 1187
		label "M_4hphac"
	]
	node
	[
		id 1188
		label "M_andrstrn"
	]
	node
	[
		id 1189
		label "M_xan"
	]
	node
	[
		id 1190
		label "M_udpxyl"
	]
	node
	[
		id 1191
		label "M_but"
	]
	node
	[
		id 1192
		label "M_CE5250"
	]
	node
	[
		id 1193
		label "M_dece3coa"
	]
	node
	[
		id 1194
		label "M_CE5251"
	]
	node
	[
		id 1195
		label "M_CE5252"
	]
	node
	[
		id 1196
		label "M_CE3075"
	]
	node
	[
		id 1197
		label "M_gm1_hs"
	]
	node
	[
		id 1198
		label "M_udpacgal"
	]
	node
	[
		id 1199
		label "M_lnlc"
	]
	node
	[
		id 1200
		label "M_3mox4hpac"
	]
	node
	[
		id 1201
		label "M_3oddcoa"
	]
	node
	[
		id 1202
		label "M_cholcoaone"
	]
	node
	[
		id 1203
		label "M_c2m26dcoa"
	]
	node
	[
		id 1204
		label "M_C14826"
	]
	node
	[
		id 1205
		label "M_mi145p"
	]
	node
	[
		id 1206
		label "M_C07297"
	]
	node
	[
		id 1207
		label "M_C07296"
	]
	node
	[
		id 1208
		label "M_hexccoa"
	]
	node
	[
		id 1209
		label "M_docoscoa"
	]
	node
	[
		id 1210
		label "M_C14825"
	]
	node
	[
		id 1211
		label "M_T4hcinnm"
	]
	node
	[
		id 1212
		label "M_C01507"
	]
	node
	[
		id 1213
		label "M_glcn"
	]
	node
	[
		id 1214
		label "M_coucoa"
	]
	node
	[
		id 1215
		label "M_glcr"
	]
	node
	[
		id 1216
		label "M_HC02121"
	]
	node
	[
		id 1217
		label "M_acgam"
	]
	node
	[
		id 1218
		label "M_acgal"
	]
	node
	[
		id 1219
		label "M_CE2934"
	]
	node
	[
		id 1220
		label "M_dhcrm_hs"
	]
	node
	[
		id 1221
		label "M_CE2917"
	]
	node
	[
		id 1222
		label "M_CE2916"
	]
	node
	[
		id 1223
		label "M_4abut"
	]
	node
	[
		id 1224
		label "M_4hdebrisoquine"
	]
	node
	[
		id 1225
		label "M_slfcys"
	]
	node
	[
		id 1226
		label "M_13_cis_retnglc"
	]
	node
	[
		id 1227
		label "M_c5dc"
	]
	node
	[
		id 1228
		label "M_uppg3"
	]
	node
	[
		id 1229
		label "M_xylnt"
	]
	node
	[
		id 1230
		label "M_gdpfuc"
	]
	node
	[
		id 1231
		label "M_HC02110"
	]
	node
	[
		id 1232
		label "M_asn_L"
	]
	node
	[
		id 1233
		label "M_CE6031"
	]
	node
	[
		id 1234
		label "M_HC02100"
	]
	node
	[
		id 1235
		label "M_HC01254"
	]
	node
	[
		id 1236
		label "M_o2s"
	]
	node
	[
		id 1237
		label "M_gudac"
	]
	node
	[
		id 1238
		label "M_CE2915"
	]
	node
	[
		id 1239
		label "M_HC02108"
	]
	node
	[
		id 1240
		label "M_HC02109"
	]
	node
	[
		id 1241
		label "M_CE0737"
	]
	node
	[
		id 1242
		label "M_C11304"
	]
	node
	[
		id 1243
		label "M_cyst_L"
	]
	node
	[
		id 1244
		label "M_CE5178"
	]
	node
	[
		id 1245
		label "M_zymstnl"
	]
	node
	[
		id 1246
		label "M_CE6027"
	]
	node
	[
		id 1247
		label "M_11docrtstrn"
	]
	node
	[
		id 1248
		label "M_2ddecdicoa"
	]
	node
	[
		id 1249
		label "M_idour"
	]
	node
	[
		id 1250
		label "M_decdp"
	]
	node
	[
		id 1251
		label "M_xoldiolone"
	]
	node
	[
		id 1252
		label "M_5HPET"
	]
	node
	[
		id 1253
		label "M_thp2c"
	]
	node
	[
		id 1254
		label "M_ins"
	]
	node
	[
		id 1255
		label "M_HC01231"
	]
	node
	[
		id 1256
		label "M_bilirub"
	]
	node
	[
		id 1257
		label "M_mi3456p"
	]
	node
	[
		id 1258
		label "M_dopa"
	]
	node
	[
		id 1259
		label "M_ttdcea"
	]
	node
	[
		id 1260
		label "M_5forthf"
	]
	node
	[
		id 1261
		label "M_12harachd"
	]
	node
	[
		id 1262
		label "M_arachd"
	]
	node
	[
		id 1263
		label "M_pecgoncoa"
	]
	node
	[
		id 1264
		label "M_hretn"
	]
	node
	[
		id 1265
		label "M_glac"
	]
	node
	[
		id 1266
		label "M_HC01223"
	]
	node
	[
		id 1267
		label "M_paps"
	]
	node
	[
		id 1268
		label "M_imp"
	]
	node
	[
		id 1269
		label "M_CE2962"
	]
	node
	[
		id 1270
		label "M_CE2961"
	]
	node
	[
		id 1271
		label "M_spc_hs"
	]
	node
	[
		id 1272
		label "M_itacon"
	]
	node
	[
		id 1273
		label "M_CE2964"
	]
	node
	[
		id 1274
		label "M_CE0785"
	]
	node
	[
		id 1275
		label "M_CE2963"
	]
	node
	[
		id 1276
		label "M_3hpp"
	]
	node
	[
		id 1277
		label "M_lnlncacoa"
	]
	node
	[
		id 1278
		label "M_C14849"
	]
	node
	[
		id 1279
		label "M_CE2949"
	]
	node
	[
		id 1280
		label "M_3mlda"
	]
	node
	[
		id 1281
		label "M_5pmev"
	]
	node
	[
		id 1282
		label "M_3ump"
	]
	node
	[
		id 1283
		label "M_1mncam"
	]
	node
	[
		id 1284
		label "M_HC00361"
	]
	node
	[
		id 1285
		label "M_3dpdhb"
	]
	node
	[
		id 1286
		label "M_CE2955"
	]
	node
	[
		id 1287
		label "M_adrnl"
	]
	node
	[
		id 1288
		label "M_CE2953"
	]
	node
	[
		id 1289
		label "M_CE2959"
	]
	node
	[
		id 1290
		label "M_CE2958"
	]
	node
	[
		id 1291
		label "M_CE2957"
	]
	node
	[
		id 1292
		label "M_anth"
	]
	node
	[
		id 1293
		label "M_avite1"
	]
	node
	[
		id 1294
		label "M_avite2"
	]
	node
	[
		id 1295
		label "M_msa"
	]
	node
	[
		id 1296
		label "M_prpp"
	]
	node
	[
		id 1297
		label "M_pheme"
	]
	node
	[
		id 1298
		label "M_3mldz"
	]
	node
	[
		id 1299
		label "M_C14851"
	]
	node
	[
		id 1300
		label "M_3moxtyr"
	]
	node
	[
		id 1301
		label "M_nwharg"
	]
	node
	[
		id 1302
		label "M_i"
	]
	node
	[
		id 1303
		label "M_h"
	]
	node
	[
		id 1304
		label "M_4tmeabutn"
	]
	node
	[
		id 1305
		label "M_CE2947"
	]
	node
	[
		id 1306
		label "M_CE1617"
	]
	node
	[
		id 1307
		label "M_dtdp"
	]
	node
	[
		id 1308
		label "M_ttdcrn"
	]
	node
	[
		id 1309
		label "M_q10h2"
	]
	node
	[
		id 1310
		label "M_galside_hs"
	]
	node
	[
		id 1311
		label "M_tmlys"
	]
	node
	[
		id 1312
		label "M_leu_L"
	]
	node
	[
		id 1313
		label "M_CE2537"
	]
	node
	[
		id 1314
		label "M_sucsal"
	]
	node
	[
		id 1315
		label "M_glc1man"
	]
	node
	[
		id 1316
		label "M_C06350"
	]
	node
	[
		id 1317
		label "M_dhlam"
	]
	node
	[
		id 1318
		label "M_dcdp"
	]
	node
	[
		id 1319
		label "M_CE0347"
	]
	node
	[
		id 1320
		label "M_rbt"
	]
	node
	[
		id 1321
		label "M_1p3h5c"
	]
	node
	[
		id 1322
		label "M_hxan"
	]
	node
	[
		id 1323
		label "M_thcholstoic"
	]
	node
	[
		id 1324
		label "M_dttOX"
	]
	node
	[
		id 1325
		label "M_HC02193"
	]
	node
	[
		id 1326
		label "M_HC02191"
	]
	node
	[
		id 1327
		label "M_HC02192"
	]
	node
	[
		id 1328
		label "M_3hanthrn"
	]
	node
	[
		id 1329
		label "M_gullac"
	]
	node
	[
		id 1330
		label "M_CE2510"
	]
	node
	[
		id 1331
		label "M_CE2513"
	]
	node
	[
		id 1332
		label "M_CE2512"
	]
	node
	[
		id 1333
		label "M_CE2516"
	]
	node
	[
		id 1334
		label "M_amuco"
	]
	node
	[
		id 1335
		label "M_sebacid"
	]
	node
	[
		id 1336
		label "M_4hglusa"
	]
	node
	[
		id 1337
		label "M_lnlncacrn"
	]
	node
	[
		id 1338
		label "M_dc2coa"
	]
	node
	[
		id 1339
		label "M_ptdca"
	]
	node
	[
		id 1340
		label "M_mhista"
	]
	node
	[
		id 1341
		label "M_pro_L"
	]
	node
	[
		id 1342
		label "M_4mzym_int2"
	]
	node
	[
		id 1343
		label "M_HC02176"
	]
	node
	[
		id 1344
		label "M_4mzym_int1"
	]
	node
	[
		id 1345
		label "M_mercplac"
	]
	node
	[
		id 1346
		label "M_chol"
	]
	node
	[
		id 1347
		label "M_glysar"
	]
	node
	[
		id 1348
		label "M_pro_D"
	]
	node
	[
		id 1349
		label "M_6hoxmelatn"
	]
	node
	[
		id 1350
		label "M_CE0328"
	]
	node
	[
		id 1351
		label "M_N1sprm"
	]
	node
	[
		id 1352
		label "M_ala_B"
	]
	node
	[
		id 1353
		label "M_retnglc"
	]
	node
	[
		id 1354
		label "M_5a2opntn"
	]
	node
	[
		id 1355
		label "M_ala_D"
	]
	node
	[
		id 1356
		label "M_CE2577"
	]
	node
	[
		id 1357
		label "M_ala_L"
	]
	node
	[
		id 1358
		label "M_CE2576"
	]
	node
	[
		id 1359
		label "M_acetone"
	]
	node
	[
		id 1360
		label "M_CE4754"
	]
	node
	[
		id 1361
		label "M_CE1243"
	]
	node
	[
		id 1362
		label "M_CE4753"
	]
	node
	[
		id 1363
		label "M_cynt"
	]
	node
	[
		id 1364
		label "M_whtststerone"
	]
	node
	[
		id 1365
		label "M_phytcoa"
	]
	node
	[
		id 1366
		label "M_ecgon"
	]
	node
	[
		id 1367
		label "M_udpg"
	]
	node
	[
		id 1368
		label "M_CE2565"
	]
	node
	[
		id 1369
		label "M_CE2568"
	]
	node
	[
		id 1370
		label "M_5adtststerones"
	]
	node
	[
		id 1371
		label "M_CE2567"
	]
	node
	[
		id 1372
		label "M_10fthf6glu"
	]
	node
	[
		id 1373
		label "M_thrnt"
	]
	node
	[
		id 1374
		label "M_nadph"
	]
	node
	[
		id 1375
		label "M_7dhf"
	]
	node
	[
		id 1376
		label "M_ttc_ggdp"
	]
	node
	[
		id 1377
		label "M_thbpt4acam"
	]
	node
	[
		id 1378
		label "M_HC02150"
	]
	node
	[
		id 1379
		label "M_elaidcrn"
	]
	node
	[
		id 1380
		label "M_dgdp"
	]
	node
	[
		id 1381
		label "M_adn"
	]
	node
	[
		id 1382
		label "M_HC02149"
	]
	node
	[
		id 1383
		label "M_adp"
	]
	node
	[
		id 1384
		label "M_2hb"
	]
	node
	[
		id 1385
		label "M_2aobut"
	]
	node
	[
		id 1386
		label "M_pdx5p"
	]
	node
	[
		id 1387
		label "M_ade"
	]
	node
	[
		id 1388
		label "M_itp"
	]
	node
	[
		id 1389
		label "M_3m4hpga"
	]
	node
	[
		id 1390
		label "M_2mcacn"
	]
	node
	[
		id 1391
		label "M_elaid"
	]
	node
	[
		id 1392
		label "M_lys_L"
	]
	node
	[
		id 1393
		label "M_abt"
	]
	node
	[
		id 1394
		label "M_tolbutamide"
	]
	node
	[
		id 1395
		label "M_retinol_9_cis"
	]
	node
	[
		id 1396
		label "M_pecgon"
	]
	node
	[
		id 1397
		label "M_CE2540"
	]
	node
	[
		id 1398
		label "M_CE4722"
	]
	node
	[
		id 1399
		label "M_acorn"
	]
	node
	[
		id 1400
		label "M_CE4724"
	]
	node
	[
		id 1401
		label "M_CE4723"
	]
	node
	[
		id 1402
		label "M_ach"
	]
	node
	[
		id 1403
		label "M_xylu_L"
	]
	node
	[
		id 1404
		label "M_hpdca"
	]
	node
	[
		id 1405
		label "M_dad_2"
	]
	node
	[
		id 1406
		label "M_fadh2"
	]
	node
	[
		id 1407
		label "M_adsel"
	]
	node
	[
		id 1408
		label "M_4hbz"
	]
	node
	[
		id 1409
		label "M_xylu_D"
	]
	node
	[
		id 1410
		label "M_CE2011"
	]
	node
	[
		id 1411
		label "M_CE1162"
	]
	node
	[
		id 1412
		label "M_CE5525"
	]
	node
	[
		id 1413
		label "M_dopaqn"
	]
	node
	[
		id 1414
		label "M_3mop"
	]
	node
	[
		id 1415
		label "M_bildglcur"
	]
	node
	[
		id 1416
		label "M_malt"
	]
	node
	[
		id 1417
		label "M_dgsn"
	]
	node
	[
		id 1418
		label "M_tetpent3"
	]
	node
	[
		id 1419
		label "M_2obut"
	]
	node
	[
		id 1420
		label "M_udpgal"
	]
	node
	[
		id 1421
		label "M_3mob"
	]
	node
	[
		id 1422
		label "M_dtmp"
	]
	node
	[
		id 1423
		label "M_2dp6mep"
	]
	node
	[
		id 1424
		label "M_tetpent6"
	]
	node
	[
		id 1425
		label "M_CE5995"
	]
	node
	[
		id 1426
		label "M_air"
	]
	node
	[
		id 1427
		label "M_xyl_D"
	]
	node
	[
		id 1428
		label "M_strch2"
	]
	node
	[
		id 1429
		label "M_strch1"
	]
	node
	[
		id 1430
		label "M_CE5994"
	]
	node
	[
		id 1431
		label "M_CE2006"
	]
	node
	[
		id 1432
		label "M_hdcecrn"
	]
	node
	[
		id 1433
		label "M_g3p"
	]
	node
	[
		id 1434
		label "M_dmhptcrn"
	]
	node
	[
		id 1435
		label "M_dgtp"
	]
	node
	[
		id 1436
		label "M_5hxkyn"
	]
	node
	[
		id 1437
		label "M_hxdcal"
	]
	node
	[
		id 1438
		label "M_3hexdcoa"
	]
	node
	[
		id 1439
		label "M_5mthf"
	]
	node
	[
		id 1440
		label "M_dmhptcoa"
	]
	node
	[
		id 1441
		label "M_CE5982"
	]
	node
	[
		id 1442
		label "M_retinal_11_cis"
	]
	node
	[
		id 1443
		label "M_dopasf"
	]
	node
	[
		id 1444
		label "M_triodthysuf"
	]
	node
	[
		id 1445
		label "M_HC00718"
	]
	node
	[
		id 1446
		label "M_chsterol"
	]
	node
	[
		id 1447
		label "M_CE5976"
	]
	node
	[
		id 1448
		label "M_nad"
	]
	node
	[
		id 1449
		label "M_nac"
	]
	node
	[
		id 1450
		label "M_ivcrn"
	]
	node
	[
		id 1451
		label "M_agm"
	]
	node
	[
		id 1452
		label "M_g1p"
	]
	node
	[
		id 1453
		label "M_4ppcys"
	]
	node
	[
		id 1454
		label "M_CE5560"
	]
	node
	[
		id 1455
		label "M_mepi"
	]
	node
	[
		id 1456
		label "M_CE2056"
	]
	node
	[
		id 1457
		label "M_CE6415"
	]
	node
	[
		id 1458
		label "M_CE2053"
	]
	node
	[
		id 1459
		label "M_CE2054"
	]
	node
	[
		id 1460
		label "M_nformanth"
	]
	node
	[
		id 1461
		label "M_C05109"
	]
	node
	[
		id 1462
		label "M_chtn"
	]
	node
	[
		id 1463
		label "M_C06439"
	]
	node
	[
		id 1464
		label "M_nh4"
	]
	node
	[
		id 1465
		label "M_mmcoa_S"
	]
	node
	[
		id 1466
		label "M_mmcoa_R"
	]
	node
	[
		id 1467
		label "M_taur"
	]
	node
	[
		id 1468
		label "M_m2mn"
	]
	node
	[
		id 1469
		label "M_betald"
	]
	node
	[
		id 1470
		label "M_cholcoa"
	]
	node
	[
		id 1471
		label "M_CE2049"
	]
	node
	[
		id 1472
		label "M_3hexdcrn"
	]
	node
	[
		id 1473
		label "M_CE2047"
	]
	node
	[
		id 1474
		label "M_amp"
	]
	node
	[
		id 1475
		label "M_acglu"
	]
	node
	[
		id 1476
		label "M_5mdr1p"
	]
	node
	[
		id 1477
		label "M_arg_D"
	]
	node
	[
		id 1478
		label "M_g6p"
	]
	node
	[
		id 1479
		label "M_ntm2amep"
	]
	node
	[
		id 1480
		label "M_CE5545"
	]
	node
	[
		id 1481
		label "M_CE5541"
	]
	node
	[
		id 1482
		label "M_CE2038"
	]
	node
	[
		id 1483
		label "M_dgmp"
	]
	node
	[
		id 1484
		label "M_CE5542"
	]
	node
	[
		id 1485
		label "M_cytd"
	]
	node
	[
		id 1486
		label "M_arg_L"
	]
	node
	[
		id 1487
		label "M_2pg"
	]
	node
	[
		id 1488
		label "M_akg"
	]
	node
	[
		id 1489
		label "M_C06453"
	]
	node
	[
		id 1490
		label "M_3aib_D"
	]
	node
	[
		id 1491
		label "M_c10crn"
	]
	node
	[
		id 1492
		label "M_dgcholcoa"
	]
	node
	[
		id 1493
		label "M_meoh"
	]
	node
	[
		id 1494
		label "M_3hmbcoa"
	]
	node
	[
		id 1495
		label "M_CE5535"
	]
	node
	[
		id 1496
		label "M_CE2020"
	]
	node
	[
		id 1497
		label "M_CE5536"
	]
	node
	[
		id 1498
		label "M_CE2026"
	]
	node
	[
		id 1499
		label "M_CE5530"
	]
	node
	[
		id 1500
		label "M_tetpent3coa"
	]
	node
	[
		id 1501
		label "M_CE5531"
	]
	node
	[
		id 1502
		label "M_estradiol"
	]
	node
	[
		id 1503
		label "M_CE2028"
	]
	node
	[
		id 1504
		label "M_CE5537"
	]
	node
	[
		id 1505
		label "M_CE5538"
	]
	node
	[
		id 1506
		label "M_C02442"
	]
	node
	[
		id 1507
		label "M_arachdcoa"
	]
	node
	[
		id 1508
		label "M_gal1p"
	]
	node
	[
		id 1509
		label "M_CE5121"
	]
	node
	[
		id 1510
		label "M_glyald"
	]
	node
	[
		id 1511
		label "M_CE5126"
	]
	node
	[
		id 1512
		label "M_HC00342"
	]
	node
	[
		id 1513
		label "M_acgam6p"
	]
	node
	[
		id 1514
		label "M_CE6453"
	]
	node
	[
		id 1515
		label "M_CE5123"
	]
	node
	[
		id 1516
		label "M_CE6455"
	]
	node
	[
		id 1517
		label "M_HC01672"
	]
	node
	[
		id 1518
		label "M_CE5125"
	]
	node
	[
		id 1519
		label "M_25aics"
	]
	node
	[
		id 1520
		label "M_octa"
	]
	node
	[
		id 1521
		label "M_12HPET"
	]
	node
	[
		id 1522
		label "M_id3acald"
	]
	node
	[
		id 1523
		label "M_dctp"
	]
	node
	[
		id 1524
		label "M_decdicoa"
	]
	node
	[
		id 1525
		label "M_CE5593"
	]
	node
	[
		id 1526
		label "M_CE5594"
	]
	node
	[
		id 1527
		label "M_CE2084"
	]
	node
	[
		id 1528
		label "M_nicrns"
	]
	node
	[
		id 1529
		label "M_nicrnt"
	]
	node
	[
		id 1530
		label "M_tststerones"
	]
	node
	[
		id 1531
		label "M_23dpg"
	]
	node
	[
		id 1532
		label "M_HC01668"
	]
	node
	[
		id 1533
		label "M_accoa"
	]
	node
	[
		id 1534
		label "M_mi4p_D"
	]
	node
	[
		id 1535
		label "M_dece4coa"
	]
	node
	[
		id 1536
		label "M_bdg2hc"
	]
	node
	[
		id 1537
		label "M_onpthl"
	]
	node
	[
		id 1538
		label "M_CE2072"
	]
	node
	[
		id 1539
		label "M_CE5588"
	]
	node
	[
		id 1540
		label "M_retinal_cis_9"
	]
	node
	[
		id 1541
		label "M_HC01652"
	]
	node
	[
		id 1542
		label "M_HC01651"
	]
	node
	[
		id 1543
		label "M_Nacsertn"
	]
	node
	[
		id 1544
		label "M_pentcoa"
	]
	node
	[
		id 1545
		label "M_CE5586"
	]
	node
	[
		id 1546
		label "M_aps"
	]
	node
	[
		id 1547
		label "M_C05965"
	]
	node
	[
		id 1548
		label "M_cmusa"
	]
	node
	[
		id 1549
		label "M_CE2061"
	]
	node
	[
		id 1550
		label "M_dttp"
	]
	node
	[
		id 1551
		label "M_guln"
	]
	node
	[
		id 1552
		label "M_CE2065"
	]
	node
	[
		id 1553
		label "M_xoldioloneh"
	]
	node
	[
		id 1554
		label "M_mercppyr"
	]
	node
	[
		id 1555
		label "M_dcamp"
	]
	node
	[
		id 1556
		label "M_C05957"
	]
	node
	[
		id 1557
		label "M_trp_L"
	]
	node
	[
		id 1558
		label "M_leuktrB4woh"
	]
	node
	[
		id 1559
		label "M_C05953"
	]
	node
	[
		id 1560
		label "M_10fthf"
	]
	node
	[
		id 1561
		label "M_estrone"
	]
	node
	[
		id 1562
		label "M_lald_L"
	]
	node
	[
		id 1563
		label "M_CE5166"
	]
	node
	[
		id 1564
		label "M_melatn"
	]
	node
	[
		id 1565
		label "M_hexccrn"
	]
	node
	[
		id 1566
		label "M_CE5169"
	]
	node
	[
		id 1567
		label "M_lald_D"
	]
	node
	[
		id 1568
		label "M_4aabutn"
	]
	node
	[
		id 1569
		label "M_C02470"
	]
	node
	[
		id 1570
		label "M_glyc3p"
	]
	node
	[
		id 1571
		label "M_CE6000"
	]
	node
	[
		id 1572
		label "M_glyb"
	]
	node
	[
		id 1573
		label "M_glyc"
	]
	node
	[
		id 1574
		label "M_nmptrc"
	]
	node
	[
		id 1575
		label "M_C02469"
	]
	node
	[
		id 1576
		label "M_atp"
	]
	node
	[
		id 1577
		label "M_C04685"
	]
	node
	[
		id 1578
		label "M_frdp"
	]
	node
	[
		id 1579
		label "M_CE5140"
	]
	node
	[
		id 1580
		label "M_CE5141"
	]
	node
	[
		id 1581
		label "M_HC01610"
	]
	node
	[
		id 1582
		label "M_dcmp"
	]
	node
	[
		id 1583
		label "M_dkmpp"
	]
	node
	[
		id 1584
		label "M_HC01609"
	]
	node
	[
		id 1585
		label "M_dpcoa"
	]
	node
	[
		id 1586
		label "M_CE6460"
	]
	node
	[
		id 1587
		label "M_ivcoa"
	]
	node
	[
		id 1588
		label "M_CE5138"
	]
	node
	[
		id 1589
		label "M_CE5139"
	]
	node
	[
		id 1590
		label "M_CE6464"
	]
	node
	[
		id 1591
		label "M_nmn"
	]
	node
	[
		id 1592
		label "M_coumarin"
	]
	node
	[
		id 1593
		label "M_xu5p_D"
	]
	node
	[
		id 1594
		label "M_CE6466"
	]
	node
	[
		id 1595
		label "M_no2"
	]
	node
	[
		id 1596
		label "M_5fthf"
	]
	node
	[
		id 1597
		label "M_mi1456p"
	]
	edge
	[
		id 1
		source 1296
		target 1066
		label "R_GLUPRT"
	]
	edge
	[
		id 2
		source 177
		target 1381
		label "R_3NTD7l"
	]
	edge
	[
		id 3
		source 607
		target 163
		label "R_C81CPT1"
	]
	edge
	[
		id 4
		source 172
		target 163
		label "R_C81CPT1"
	]
	edge
	[
		id 5
		source 172
		target 649
		label "R_C81CPT1"
	]
	edge
	[
		id 6
		source 1046
		target 233
		label "R_SBPP3er"
	]
	edge
	[
		id 7
		source 239
		target 827
		label "R_HSD3B11r"
	]
	edge
	[
		id 8
		source 153
		target 1088
		label "R_FUMAC"
	]
	edge
	[
		id 9
		source 153
		target 71
		label "R_FUMAC"
	]
	edge
	[
		id 10
		source 1446
		target 972
		label "R_r1164"
	]
	edge
	[
		id 11
		source 450
		target 972
		label "R_r1164"
	]
	edge
	[
		id 12
		source 110
		target 961
		label "R_r1167"
	]
	edge
	[
		id 13
		source 1446
		target 961
		label "R_r1167"
	]
	edge
	[
		id 14
		source 228
		target 963
		label "R_r1168"
	]
	edge
	[
		id 15
		source 1446
		target 963
		label "R_r1168"
	]
	edge
	[
		id 16
		source 8
		target 641
		label "R_HSD3B12r"
	]
	edge
	[
		id 17
		source 1260
		target 82
		label "R_FTCD"
	]
	edge
	[
		id 18
		source 1165
		target 124
		label "R_UGT1A10r"
	]
	edge
	[
		id 19
		source 1256
		target 124
		label "R_UGT1A10r"
	]
	edge
	[
		id 20
		source 820
		target 695
		label "R_3HKYNAKGAT"
	]
	edge
	[
		id 21
		source 1053
		target 1423
		label "R_DPHMBDCm"
	]
	edge
	[
		id 22
		source 1015
		target 810
		label "R_5HXKYNOXDA"
	]
	edge
	[
		id 23
		source 679
		target 390
		label "R_CHLPCTD"
	]
	edge
	[
		id 24
		source 19
		target 390
		label "R_CHLPCTD"
	]
	edge
	[
		id 25
		source 1089
		target 389
		label "R_PPBNGS"
	]
	edge
	[
		id 26
		source 66
		target 558
		label "R_MGSA"
	]
	edge
	[
		id 27
		source 193
		target 150
		label "R_P45011B12m"
	]
	edge
	[
		id 28
		source 679
		target 387
		label "R_EPCTX"
	]
	edge
	[
		id 29
		source 316
		target 387
		label "R_EPCTX"
	]
	edge
	[
		id 30
		source 1492
		target 649
		label "R_BAAT3x"
	]
	edge
	[
		id 31
		source 1492
		target 394
		label "R_BAAT3x"
	]
	edge
	[
		id 32
		source 440
		target 484
		label "R_VACCCPT1"
	]
	edge
	[
		id 33
		source 607
		target 484
		label "R_VACCCPT1"
	]
	edge
	[
		id 34
		source 1441
		target 1035
		label "R_RE2746C"
	]
	edge
	[
		id 35
		source 373
		target 181
		label "R_SERPT"
	]
	edge
	[
		id 36
		source 450
		target 181
		label "R_SERPT"
	]
	edge
	[
		id 37
		source 590
		target 1118
		label "R_4NPHSULT"
	]
	edge
	[
		id 38
		source 691
		target 200
		label "R_CSND"
	]
	edge
	[
		id 39
		source 607
		target 1379
		label "R_ELAIDCPT1"
	]
	edge
	[
		id 40
		source 64
		target 1379
		label "R_ELAIDCPT1"
	]
	edge
	[
		id 41
		source 1556
		target 931
		label "R_RE2080C"
	]
	edge
	[
		id 42
		source 1546
		target 1267
		label "R_ADSK"
	]
	edge
	[
		id 43
		source 401
		target 1555
		label "R_ADSS"
	]
	edge
	[
		id 44
		source 1268
		target 1555
		label "R_ADSS"
	]
	edge
	[
		id 45
		source 1247
		target 1060
		label "R_P45011B11m"
	]
	edge
	[
		id 46
		source 1533
		target 1552
		label "R_RE2081C"
	]
	edge
	[
		id 47
		source 267
		target 1552
		label "R_RE2081C"
	]
	edge
	[
		id 48
		source 1091
		target 1364
		label "R_P4503A43r"
	]
	edge
	[
		id 49
		source 831
		target 231
		label "R_FBP"
	]
	edge
	[
		id 50
		source 861
		target 850
		label "R_RE3159X"
	]
	edge
	[
		id 51
		source 804
		target 367
		label "R_RADH2"
	]
	edge
	[
		id 52
		source 1287
		target 1052
		label "R_RE2131C"
	]
	edge
	[
		id 53
		source 86
		target 1052
		label "R_RE2131C"
	]
	edge
	[
		id 54
		source 1533
		target 1513
		label "R_ACGAM6PSi"
	]
	edge
	[
		id 55
		source 309
		target 1513
		label "R_ACGAM6PSi"
	]
	edge
	[
		id 56
		source 94
		target 167
		label "R_DCSPTN1CPT1"
	]
	edge
	[
		id 57
		source 607
		target 167
		label "R_DCSPTN1CPT1"
	]
	edge
	[
		id 58
		source 450
		target 1438
		label "R_FAOXC16C16OHm"
	]
	edge
	[
		id 59
		source 639
		target 1357
		label "R_RE2265C"
	]
	edge
	[
		id 60
		source 639
		target 640
		label "R_RE2265C"
	]
	edge
	[
		id 61
		source 639
		target 436
		label "R_RE2265C"
	]
	edge
	[
		id 62
		source 132
		target 1056
		label "R_RE2132C"
	]
	edge
	[
		id 63
		source 86
		target 1056
		label "R_RE2132C"
	]
	edge
	[
		id 64
		source 831
		target 1433
		label "R_FBA"
	]
	edge
	[
		id 65
		source 831
		target 66
		label "R_FBA"
	]
	edge
	[
		id 66
		source 854
		target 861
		label "R_RE3157X"
	]
	edge
	[
		id 67
		source 594
		target 1253
		label "R_LPCOXp"
	]
	edge
	[
		id 68
		source 650
		target 633
		label "R_PGISr"
	]
	edge
	[
		id 69
		source 875
		target 1533
		label "R_RE3158X"
	]
	edge
	[
		id 70
		source 875
		target 883
		label "R_RE3158X"
	]
	edge
	[
		id 71
		source 649
		target 883
		label "R_RE3158X"
	]
	edge
	[
		id 72
		source 1513
		target 69
		label "R_ACGAMPM"
	]
	edge
	[
		id 73
		source 1258
		target 1051
		label "R_RE2130C"
	]
	edge
	[
		id 74
		source 86
		target 1051
		label "R_RE2130C"
	]
	edge
	[
		id 75
		source 402
		target 1223
		label "R_GLUDC"
	]
	edge
	[
		id 76
		source 1579
		target 1412
		label "R_RE3022C"
	]
	edge
	[
		id 77
		source 151
		target 618
		label "R_PGLYCP"
	]
	edge
	[
		id 78
		source 850
		target 875
		label "R_RE3156X"
	]
	edge
	[
		id 79
		source 139
		target 136
		label "R_1a_24_25VITD3Hm"
	]
	edge
	[
		id 80
		source 516
		target 780
		label "R_r0706"
	]
	edge
	[
		id 81
		source 291
		target 41
		label "R_r0707"
	]
	edge
	[
		id 82
		source 1250
		target 393
		label "R_HBZOPT10m"
	]
	edge
	[
		id 83
		source 1408
		target 393
		label "R_HBZOPT10m"
	]
	edge
	[
		id 84
		source 361
		target 137
		label "R_1a_25VITD2Hm"
	]
	edge
	[
		id 85
		source 1073
		target 1180
		label "R_FAOXC10C10OHm"
	]
	edge
	[
		id 86
		source 423
		target 421
		label "R_r0737"
	]
	edge
	[
		id 87
		source 423
		target 78
		label "R_r0737"
	]
	edge
	[
		id 88
		source 704
		target 698
		label "R_r0730"
	]
	edge
	[
		id 89
		source 690
		target 704
		label "R_r0731"
	]
	edge
	[
		id 90
		source 572
		target 443
		label "R_GNMT"
	]
	edge
	[
		id 91
		source 436
		target 443
		label "R_GNMT"
	]
	edge
	[
		id 92
		source 698
		target 1533
		label "R_r0732"
	]
	edge
	[
		id 93
		source 698
		target 699
		label "R_r0732"
	]
	edge
	[
		id 94
		source 649
		target 699
		label "R_r0732"
	]
	edge
	[
		id 95
		source 835
		target 1487
		label "R_GLYCK2"
	]
	edge
	[
		id 96
		source 697
		target 701
		label "R_r0733"
	]
	edge
	[
		id 97
		source 683
		target 697
		label "R_r0734"
	]
	edge
	[
		id 98
		source 959
		target 738
		label "R_MCLACCYSR"
	]
	edge
	[
		id 99
		source 1345
		target 738
		label "R_MCLACCYSR"
	]
	edge
	[
		id 100
		source 411
		target 1591
		label "R_RNMK"
	]
	edge
	[
		id 101
		source 703
		target 1338
		label "R_r0728"
	]
	edge
	[
		id 102
		source 689
		target 703
		label "R_r0729"
	]
	edge
	[
		id 103
		source 674
		target 1528
		label "R_NP1"
	]
	edge
	[
		id 104
		source 1449
		target 1528
		label "R_NP1"
	]
	edge
	[
		id 105
		source 1533
		target 1201
		label "R_r0724"
	]
	edge
	[
		id 106
		source 1073
		target 1201
		label "R_r0724"
	]
	edge
	[
		id 107
		source 1589
		target 1580
		label "R_RE3021C"
	]
	edge
	[
		id 108
		source 7
		target 1187
		label "R_4HOXPACDOX_NADP_"
	]
	edge
	[
		id 109
		source 1066
		target 1159
		label "R_PRAGSr"
	]
	edge
	[
		id 110
		source 436
		target 1159
		label "R_PRAGSr"
	]
	edge
	[
		id 111
		source 1156
		target 360
		label "R_GALOR"
	]
	edge
	[
		id 112
		source 1533
		target 550
		label "R_r0634"
	]
	edge
	[
		id 113
		source 846
		target 550
		label "R_r0634"
	]
	edge
	[
		id 114
		source 384
		target 607
		label "R_r0636"
	]
	edge
	[
		id 115
		source 384
		target 846
		label "R_r0636"
	]
	edge
	[
		id 116
		source 661
		target 1533
		label "R_FAOXC2442246x"
	]
	edge
	[
		id 117
		source 661
		target 341
		label "R_FAOXC2442246x"
	]
	edge
	[
		id 118
		source 417
		target 1573
		label "R_r0627"
	]
	edge
	[
		id 119
		source 417
		target 1156
		label "R_r0627"
	]
	edge
	[
		id 120
		source 665
		target 1125
		label "R_r0620"
	]
	edge
	[
		id 121
		source 88
		target 749
		label "R_r0626"
	]
	edge
	[
		id 122
		source 1167
		target 607
		label "R_LNLNCGCPT2"
	]
	edge
	[
		id 123
		source 1167
		target 1134
		label "R_LNLNCGCPT2"
	]
	edge
	[
		id 124
		source 486
		target 337
		label "R_34HPPOR"
	]
	edge
	[
		id 125
		source 589
		target 565
		label "R_RE2138C"
	]
	edge
	[
		id 126
		source 1540
		target 1525
		label "R_RE1906C"
	]
	edge
	[
		id 127
		source 258
		target 218
		label "R_RE2440C"
	]
	edge
	[
		id 128
		source 258
		target 953
		label "R_RE2440C"
	]
	edge
	[
		id 129
		source 30
		target 1317
		label "R_r0656"
	]
	edge
	[
		id 130
		source 30
		target 1587
		label "R_r0656"
	]
	edge
	[
		id 131
		source 546
		target 517
		label "R_GLCAASE9ly"
	]
	edge
	[
		id 132
		source 546
		target 1217
		label "R_GLCAASE9ly"
	]
	edge
	[
		id 133
		source 1341
		target 1164
		label "R_PROAKGOX1r"
	]
	edge
	[
		id 134
		source 804
		target 1525
		label "R_RE1906R"
	]
	edge
	[
		id 135
		source 1576
		target 1546
		label "R_SADT"
	]
	edge
	[
		id 136
		source 938
		target 940
		label "R_GLBRAN"
	]
	edge
	[
		id 137
		source 589
		target 555
		label "R_RE2139C"
	]
	edge
	[
		id 138
		source 1306
		target 1526
		label "R_RE1907C"
	]
	edge
	[
		id 139
		source 195
		target 1334
		label "R_r0645"
	]
	edge
	[
		id 140
		source 364
		target 1144
		label "R_DASCBH"
	]
	edge
	[
		id 141
		source 1569
		target 695
		label "R_r0647"
	]
	edge
	[
		id 142
		source 402
		target 824
		label "R_r0648"
	]
	edge
	[
		id 143
		source 601
		target 824
		label "R_r0648"
	]
	edge
	[
		id 144
		source 386
		target 1386
		label "R_PYDXNK"
	]
	edge
	[
		id 145
		source 1533
		target 1152
		label "R_RE1240C"
	]
	edge
	[
		id 146
		source 1351
		target 1152
		label "R_RE1240C"
	]
	edge
	[
		id 147
		source 772
		target 48
		label "R_MI134P4P"
	]
	edge
	[
		id 148
		source 1488
		target 775
		label "R_EHGLATm"
	]
	edge
	[
		id 149
		source 42
		target 402
		label "R_EHGLATm"
	]
	edge
	[
		id 150
		source 162
		target 31
		label "R_r0670"
	]
	edge
	[
		id 151
		source 1414
		target 31
		label "R_r0670"
	]
	edge
	[
		id 152
		source 679
		target 570
		label "R_r0671"
	]
	edge
	[
		id 153
		source 319
		target 1183
		label "R_r0672"
	]
	edge
	[
		id 154
		source 1034
		target 1235
		label "R_r0673"
	]
	edge
	[
		id 155
		source 1262
		target 1252
		label "R_ALOX5"
	]
	edge
	[
		id 156
		source 988
		target 506
		label "R_PYDXPP"
	]
	edge
	[
		id 157
		source 467
		target 1426
		label "R_r0666"
	]
	edge
	[
		id 158
		source 793
		target 767
		label "R_r0668"
	]
	edge
	[
		id 159
		source 679
		target 767
		label "R_r0668"
	]
	edge
	[
		id 160
		source 625
		target 1266
		label "R_r0669"
	]
	edge
	[
		id 161
		source 696
		target 413
		label "R_r0660"
	]
	edge
	[
		id 162
		source 291
		target 1034
		label "R_PTHPSn"
	]
	edge
	[
		id 163
		source 1540
		target 1306
		label "R_RE1901R"
	]
	edge
	[
		id 164
		source 1592
		target 296
		label "R_P4502A6"
	]
	edge
	[
		id 165
		source 572
		target 1004
		label "R_RE2133C"
	]
	edge
	[
		id 166
		source 544
		target 1004
		label "R_RE2133C"
	]
	edge
	[
		id 167
		source 927
		target 558
		label "R_AACTOOR"
	]
	edge
	[
		id 168
		source 572
		target 1300
		label "R_DOPAMT"
	]
	edge
	[
		id 169
		source 1258
		target 1300
		label "R_DOPAMT"
	]
	edge
	[
		id 170
		source 1018
		target 1494
		label "R_ECOAH9m"
	]
	edge
	[
		id 171
		source 401
		target 1352
		label "R_ASP1DC"
	]
	edge
	[
		id 172
		source 1169
		target 773
		label "R_THMTP"
	]
	edge
	[
		id 173
		source 719
		target 1357
		label "R_ALAALACNc"
	]
	edge
	[
		id 174
		source 806
		target 10
		label "R_UGCG"
	]
	edge
	[
		id 175
		source 1367
		target 63
		label "R_UGCG"
	]
	edge
	[
		id 176
		source 1367
		target 10
		label "R_UGCG"
	]
	edge
	[
		id 177
		source 566
		target 753
		label "R_FAOXTC142TC122m"
	]
	edge
	[
		id 178
		source 566
		target 1533
		label "R_FAOXTC142TC122m"
	]
	edge
	[
		id 179
		source 1394
		target 595
		label "R_P4502C9"
	]
	edge
	[
		id 180
		source 943
		target 944
		label "R_O16G1e"
	]
	edge
	[
		id 181
		source 500
		target 1474
		label "R_BPNT"
	]
	edge
	[
		id 182
		source 23
		target 402
		label "R_CBPS"
	]
	edge
	[
		id 183
		source 1047
		target 391
		label "R_CBPS"
	]
	edge
	[
		id 184
		source 506
		target 97
		label "R_PYDXDH"
	]
	edge
	[
		id 185
		source 502
		target 187
		label "R_PACCOAL"
	]
	edge
	[
		id 186
		source 649
		target 187
		label "R_PACCOAL"
	]
	edge
	[
		id 187
		source 1013
		target 1507
		label "R_DESAT20_1"
	]
	edge
	[
		id 188
		source 123
		target 11
		label "R_DESAT20_2"
	]
	edge
	[
		id 189
		source 542
		target 92
		label "R_LDH_D"
	]
	edge
	[
		id 190
		source 686
		target 517
		label "R_GUR1PP"
	]
	edge
	[
		id 191
		source 590
		target 408
		label "R_P4502E1"
	]
	edge
	[
		id 192
		source 783
		target 958
		label "R_RE3515C"
	]
	edge
	[
		id 193
		source 783
		target 584
		label "R_RE3515C"
	]
	edge
	[
		id 194
		source 997
		target 729
		label "R_ADPRDPm"
	]
	edge
	[
		id 195
		source 997
		target 1474
		label "R_ADPRDPm"
	]
	edge
	[
		id 196
		source 1128
		target 1224
		label "R_P4502D6"
	]
	edge
	[
		id 197
		source 23
		target 391
		label "R_CBPSam"
	]
	edge
	[
		id 198
		source 1428
		target 78
		label "R_O16G2e"
	]
	edge
	[
		id 199
		source 1428
		target 1416
		label "R_O16G2e"
	]
	edge
	[
		id 200
		source 1529
		target 1528
		label "R_NT5C"
	]
	edge
	[
		id 201
		source 1446
		target 564
		label "R_P45011A1m"
	]
	edge
	[
		id 202
		source 1446
		target 239
		label "R_P45011A1m"
	]
	edge
	[
		id 203
		source 869
		target 720
		label "R_HISD"
	]
	edge
	[
		id 204
		source 164
		target 765
		label "R_SPMDOX"
	]
	edge
	[
		id 205
		source 909
		target 558
		label "R_ACTLMO"
	]
	edge
	[
		id 206
		source 799
		target 1537
		label "R_P4502F1"
	]
	edge
	[
		id 207
		source 1343
		target 135
		label "R_r2444"
	]
	edge
	[
		id 208
		source 655
		target 84
		label "R_FAS180COA"
	]
	edge
	[
		id 209
		source 450
		target 84
		label "R_FAS180COA"
	]
	edge
	[
		id 210
		source 501
		target 28
		label "R_HSD3B13r"
	]
	edge
	[
		id 211
		source 576
		target 554
		label "R_CBR2"
	]
	edge
	[
		id 212
		source 737
		target 580
		label "R_CBR1"
	]
	edge
	[
		id 213
		source 437
		target 153
		label "R_MACACI"
	]
	edge
	[
		id 214
		source 1231
		target 279
		label "R_r1146"
	]
	edge
	[
		id 215
		source 1268
		target 1254
		label "R_NTD11"
	]
	edge
	[
		id 216
		source 445
		target 743
		label "R_NTD10"
	]
	edge
	[
		id 217
		source 321
		target 1239
		label "R_r1134"
	]
	edge
	[
		id 218
		source 452
		target 192
		label "R_NTD12"
	]
	edge
	[
		id 219
		source 1240
		target 1231
		label "R_r1135"
	]
	edge
	[
		id 220
		source 244
		target 649
		label "R_ADPCOAPTE"
	]
	edge
	[
		id 221
		source 244
		target 340
		label "R_ADPCOAPTE"
	]
	edge
	[
		id 222
		source 1448
		target 918
		label "R_NADNe"
	]
	edge
	[
		id 223
		source 1448
		target 997
		label "R_NADNe"
	]
	edge
	[
		id 224
		source 231
		target 309
		label "R_GF6PTA"
	]
	edge
	[
		id 225
		source 884
		target 878
		label "R_RE3140X"
	]
	edge
	[
		id 226
		source 378
		target 341
		label "R_ADRNCPT2"
	]
	edge
	[
		id 227
		source 378
		target 607
		label "R_ADRNCPT2"
	]
	edge
	[
		id 228
		source 455
		target 607
		label "R_CLPNDCPT2"
	]
	edge
	[
		id 229
		source 455
		target 416
		label "R_CLPNDCPT2"
	]
	edge
	[
		id 230
		source 632
		target 890
		label "R_AMANK"
	]
	edge
	[
		id 231
		source 257
		target 918
		label "R_NADPNe"
	]
	edge
	[
		id 232
		source 257
		target 1182
		label "R_NADPNe"
	]
	edge
	[
		id 233
		source 999
		target 1228
		label "R_UPP3S"
	]
	edge
	[
		id 234
		source 533
		target 1448
		label "R_NADS2"
	]
	edge
	[
		id 235
		source 1483
		target 1417
		label "R_NTD8l"
	]
	edge
	[
		id 236
		source 1564
		target 1441
		label "R_RE2601C"
	]
	edge
	[
		id 237
		source 216
		target 1389
		label "R_MAOLNOR"
	]
	edge
	[
		id 238
		source 52
		target 1534
		label "R_MI14PP"
	]
	edge
	[
		id 239
		source 736
		target 772
		label "R_MI1345PP"
	]
	edge
	[
		id 240
		source 401
		target 310
		label "R_ASPCTr"
	]
	edge
	[
		id 241
		source 391
		target 310
		label "R_ASPCTr"
	]
	edge
	[
		id 242
		source 1338
		target 1509
		label "R_RE3628M"
	]
	edge
	[
		id 243
		source 684
		target 70
		label "R_13DAMPPOX"
	]
	edge
	[
		id 244
		source 1296
		target 438
		label "R_GUAPRT"
	]
	edge
	[
		id 245
		source 553
		target 438
		label "R_GUAPRT"
	]
	edge
	[
		id 246
		source 380
		target 357
		label "R_IPDDIx"
	]
	edge
	[
		id 247
		source 1268
		target 777
		label "R_IMPC"
	]
	edge
	[
		id 248
		source 1268
		target 445
		label "R_IMPD"
	]
	edge
	[
		id 249
		source 762
		target 7
		label "R_TYROXDAc"
	]
	edge
	[
		id 250
		source 236
		target 1324
		label "R_SELCYSLY"
	]
	edge
	[
		id 251
		source 1018
		target 649
		label "R_C51CPT1"
	]
	edge
	[
		id 252
		source 1018
		target 1147
		label "R_C51CPT1"
	]
	edge
	[
		id 253
		source 607
		target 1147
		label "R_C51CPT1"
	]
	edge
	[
		id 254
		source 688
		target 1405
		label "R_NTD6l"
	]
	edge
	[
		id 255
		source 65
		target 504
		label "R_RE2428M"
	]
	edge
	[
		id 256
		source 65
		target 649
		label "R_RE2428M"
	]
	edge
	[
		id 257
		source 436
		target 504
		label "R_RE2428M"
	]
	edge
	[
		id 258
		source 326
		target 1352
		label "R_UPPN"
	]
	edge
	[
		id 259
		source 543
		target 519
		label "R_RE2429M"
	]
	edge
	[
		id 260
		source 436
		target 519
		label "R_RE2429M"
	]
	edge
	[
		id 261
		source 413
		target 1533
		label "R_FAOXC121C10x"
	]
	edge
	[
		id 262
		source 413
		target 1073
		label "R_FAOXC121C10x"
	]
	edge
	[
		id 263
		source 773
		target 790
		label "R_TDPm"
	]
	edge
	[
		id 264
		source 572
		target 551
		label "R_RE2386C"
	]
	edge
	[
		id 265
		source 549
		target 551
		label "R_RE2386C"
	]
	edge
	[
		id 266
		source 377
		target 1069
		label "R_LSTO2r"
	]
	edge
	[
		id 267
		source 572
		target 1163
		label "R_SRTNMTX"
	]
	edge
	[
		id 268
		source 860
		target 1163
		label "R_SRTNMTX"
	]
	edge
	[
		id 269
		source 759
		target 754
		label "R_RE3583X"
	]
	edge
	[
		id 270
		source 1217
		target 632
		label "R_ACGAM2E"
	]
	edge
	[
		id 271
		source 881
		target 884
		label "R_RE3145X"
	]
	edge
	[
		id 272
		source 656
		target 764
		label "R_LSTO1r"
	]
	edge
	[
		id 273
		source 1135
		target 1026
		label "R_RE2913M"
	]
	edge
	[
		id 274
		source 1409
		target 1593
		label "R_XYLK"
	]
	edge
	[
		id 275
		source 755
		target 759
		label "R_RE3582X"
	]
	edge
	[
		id 276
		source 782
		target 1026
		label "R_RE2913X"
	]
	edge
	[
		id 277
		source 706
		target 1041
		label "R_TMDPP"
	]
	edge
	[
		id 278
		source 706
		target 973
		label "R_TMDPP"
	]
	edge
	[
		id 279
		source 514
		target 773
		label "R_TMDPK"
	]
	edge
	[
		id 280
		source 196
		target 837
		label "R_HPYRR2x"
	]
	edge
	[
		id 281
		source 478
		target 730
		label "R_VD3"
	]
	edge
	[
		id 282
		source 431
		target 475
		label "R_TDPGDH"
	]
	edge
	[
		id 283
		source 572
		target 1136
		label "R_RE2384C"
	]
	edge
	[
		id 284
		source 458
		target 1136
		label "R_RE2384C"
	]
	edge
	[
		id 285
		source 903
		target 336
		label "R_RE2251C"
	]
	edge
	[
		id 286
		source 1572
		target 152
		label "R_BHMT"
	]
	edge
	[
		id 287
		source 1572
		target 168
		label "R_BHMT"
	]
	edge
	[
		id 288
		source 576
		target 1559
		label "R_RE2078M"
	]
	edge
	[
		id 289
		source 1175
		target 1419
		label "R_THRD_L"
	]
	edge
	[
		id 290
		source 1312
		target 314
		label "R_LEUTAm"
	]
	edge
	[
		id 291
		source 655
		target 294
		label "R_FAS140COA"
	]
	edge
	[
		id 292
		source 245
		target 294
		label "R_FAS140COA"
	]
	edge
	[
		id 293
		source 1436
		target 1015
		label "R_5HXKYNDCL"
	]
	edge
	[
		id 294
		source 546
		target 198
		label "R_HAS2"
	]
	edge
	[
		id 295
		source 853
		target 198
		label "R_HAS2"
	]
	edge
	[
		id 296
		source 1165
		target 198
		label "R_HAS2"
	]
	edge
	[
		id 297
		source 853
		target 546
		label "R_HAS1"
	]
	edge
	[
		id 298
		source 1165
		target 546
		label "R_HAS1"
	]
	edge
	[
		id 299
		source 540
		target 782
		label "R_RE2912X"
	]
	edge
	[
		id 300
		source 649
		target 782
		label "R_RE2912X"
	]
	edge
	[
		id 301
		source 939
		target 488
		label "R_SELCYSTS"
	]
	edge
	[
		id 302
		source 373
		target 488
		label "R_SELCYSTS"
	]
	edge
	[
		id 303
		source 591
		target 1556
		label "R_RE2079R"
	]
	edge
	[
		id 304
		source 1087
		target 1050
		label "R_3SALAOX"
	]
	edge
	[
		id 305
		source 224
		target 1422
		label "R_TMDS"
	]
	edge
	[
		id 306
		source 156
		target 102
		label "R_TMDS"
	]
	edge
	[
		id 307
		source 156
		target 1422
		label "R_TMDS"
	]
	edge
	[
		id 308
		source 76
		target 1262
		label "R_RE1978C"
	]
	edge
	[
		id 309
		source 76
		target 217
		label "R_RE1978C"
	]
	edge
	[
		id 310
		source 1165
		target 517
		label "R_UDPGNP"
	]
	edge
	[
		id 311
		source 149
		target 630
		label "R_FAOXOHC16C16DCc"
	]
	edge
	[
		id 312
		source 1562
		target 536
		label "R_LCADim"
	]
	edge
	[
		id 313
		source 183
		target 1593
		label "R_RPEc"
	]
	edge
	[
		id 314
		source 1355
		target 92
		label "R_DALAOXx"
	]
	edge
	[
		id 315
		source 86
		target 1078
		label "R_RE2128C"
	]
	edge
	[
		id 316
		source 332
		target 1078
		label "R_RE2128C"
	]
	edge
	[
		id 317
		source 2
		target 1573
		label "R_RE2563C"
	]
	edge
	[
		id 318
		source 2
		target 1262
		label "R_RE2563C"
	]
	edge
	[
		id 319
		source 1049
		target 1553
		label "R_r0750"
	]
	edge
	[
		id 320
		source 545
		target 1558
		label "R_P4504F122r"
	]
	edge
	[
		id 321
		source 86
		target 1079
		label "R_RE2129C"
	]
	edge
	[
		id 322
		source 860
		target 1079
		label "R_RE2129C"
	]
	edge
	[
		id 323
		source 1352
		target 1295
		label "R_APAT2rm"
	]
	edge
	[
		id 324
		source 362
		target 1050
		label "R_2AMACSULT"
	]
	edge
	[
		id 325
		source 414
		target 1202
		label "R_r0743"
	]
	edge
	[
		id 326
		source 780
		target 414
		label "R_r0744"
	]
	edge
	[
		id 327
		source 543
		target 54
		label "R_RE3326M"
	]
	edge
	[
		id 328
		source 1317
		target 54
		label "R_RE3326M"
	]
	edge
	[
		id 329
		source 1262
		target 813
		label "R_P4504F121r"
	]
	edge
	[
		id 330
		source 491
		target 396
		label "R_ACONTm"
	]
	edge
	[
		id 331
		source 485
		target 902
		label "R_r0747"
	]
	edge
	[
		id 332
		source 401
		target 945
		label "R_ASPTAm"
	]
	edge
	[
		id 333
		source 402
		target 627
		label "R_GGT6"
	]
	edge
	[
		id 334
		source 612
		target 627
		label "R_GGT6"
	]
	edge
	[
		id 335
		source 1584
		target 1581
		label "R_r0774"
	]
	edge
	[
		id 336
		source 1266
		target 1112
		label "R_r0779"
	]
	edge
	[
		id 337
		source 1266
		target 649
		label "R_r0779"
	]
	edge
	[
		id 338
		source 443
		target 156
		label "R_SARDHm"
	]
	edge
	[
		id 339
		source 937
		target 351
		label "R_PSERT"
	]
	edge
	[
		id 340
		source 425
		target 672
		label "R_PNTEHe"
	]
	edge
	[
		id 341
		source 425
		target 776
		label "R_PNTEHe"
	]
	edge
	[
		id 342
		source 791
		target 1312
		label "R_LEULEULAPc"
	]
	edge
	[
		id 343
		source 572
		target 1219
		label "R_RE2127C"
	]
	edge
	[
		id 344
		source 466
		target 1219
		label "R_RE2127C"
	]
	edge
	[
		id 345
		source 572
		target 670
		label "R_RE2562C"
	]
	edge
	[
		id 346
		source 295
		target 670
		label "R_RE2562C"
	]
	edge
	[
		id 347
		source 959
		target 1554
		label "R_CYSTAm"
	]
	edge
	[
		id 348
		source 212
		target 1320
		label "R_r0796"
	]
	edge
	[
		id 349
		source 683
		target 699
		label "R_r0791"
	]
	edge
	[
		id 350
		source 62
		target 1038
		label "R_RE0958C"
	]
	edge
	[
		id 351
		source 123
		target 1533
		label "R_FAOXC204184m"
	]
	edge
	[
		id 352
		source 123
		target 147
		label "R_FAOXC204184m"
	]
	edge
	[
		id 353
		source 1296
		target 1268
		label "R_HXPRT"
	]
	edge
	[
		id 354
		source 1322
		target 1268
		label "R_HXPRT"
	]
	edge
	[
		id 355
		source 62
		target 78
		label "R_RE0958E"
	]
	edge
	[
		id 356
		source 1046
		target 36
		label "R_r0786"
	]
	edge
	[
		id 357
		source 572
		target 1506
		label "R_RE2124C"
	]
	edge
	[
		id 358
		source 762
		target 1506
		label "R_RE2124C"
	]
	edge
	[
		id 359
		source 572
		target 763
		label "R_r0788"
	]
	edge
	[
		id 360
		source 1445
		target 763
		label "R_r0788"
	]
	edge
	[
		id 361
		source 572
		target 19
		label "R_r0789"
	]
	edge
	[
		id 362
		source 763
		target 19
		label "R_r0789"
	]
	edge
	[
		id 363
		source 321
		target 1064
		label "R_r0780"
	]
	edge
	[
		id 364
		source 252
		target 1533
		label "R_FAOXC11C9m"
	]
	edge
	[
		id 365
		source 252
		target 158
		label "R_FAOXC11C9m"
	]
	edge
	[
		id 366
		source 377
		target 656
		label "R_r0783"
	]
	edge
	[
		id 367
		source 1459
		target 598
		label "R_RE3016R"
	]
	edge
	[
		id 368
		source 1477
		target 828
		label "R_DARGOp"
	]
	edge
	[
		id 369
		source 547
		target 1112
		label "R_3HBCOAHLm"
	]
	edge
	[
		id 370
		source 547
		target 649
		label "R_3HBCOAHLm"
	]
	edge
	[
		id 371
		source 1102
		target 1466
		label "R_MMTSADm"
	]
	edge
	[
		id 372
		source 649
		target 1466
		label "R_MMTSADm"
	]
	edge
	[
		id 373
		source 757
		target 758
		label "R_RE3586X"
	]
	edge
	[
		id 374
		source 757
		target 649
		label "R_RE3586X"
	]
	edge
	[
		id 375
		source 1218
		target 420
		label "R_ACGALK2"
	]
	edge
	[
		id 376
		source 1346
		target 19
		label "R_CHOLK"
	]
	edge
	[
		id 377
		source 1458
		target 1456
		label "R_RE3017R"
	]
	edge
	[
		id 378
		source 572
		target 1055
		label "R_RE2122C"
	]
	edge
	[
		id 379
		source 322
		target 1055
		label "R_RE2122C"
	]
	edge
	[
		id 380
		source 1551
		target 1329
		label "R_GLNLASEer"
	]
	edge
	[
		id 381
		source 607
		target 1181
		label "R_ARACHCPT1"
	]
	edge
	[
		id 382
		source 1123
		target 1181
		label "R_ARACHCPT1"
	]
	edge
	[
		id 383
		source 1172
		target 847
		label "R_CPPPGO"
	]
	edge
	[
		id 384
		source 1228
		target 747
		label "R_RE3637C"
	]
	edge
	[
		id 385
		source 67
		target 320
		label "R_34DHPLACOX_NADP_"
	]
	edge
	[
		id 386
		source 1171
		target 1533
		label "R_FAOXC15C13m"
	]
	edge
	[
		id 387
		source 1171
		target 118
		label "R_FAOXC15C13m"
	]
	edge
	[
		id 388
		source 607
		target 274
		label "R_C140CPT1"
	]
	edge
	[
		id 389
		source 294
		target 274
		label "R_C140CPT1"
	]
	edge
	[
		id 390
		source 1533
		target 1351
		label "R_RE1238X"
	]
	edge
	[
		id 391
		source 256
		target 1351
		label "R_RE1238X"
	]
	edge
	[
		id 392
		source 1165
		target 1190
		label "R_UDPGLDCg"
	]
	edge
	[
		id 393
		source 679
		target 480
		label "R_CPCTDTX"
	]
	edge
	[
		id 394
		source 1479
		target 480
		label "R_CPCTDTX"
	]
	edge
	[
		id 395
		source 846
		target 1073
		label "R_FAS100COA"
	]
	edge
	[
		id 396
		source 655
		target 1073
		label "R_FAS100COA"
	]
	edge
	[
		id 397
		source 634
		target 635
		label "R_RE2304E"
	]
	edge
	[
		id 398
		source 634
		target 614
		label "R_RE2304E"
	]
	edge
	[
		id 399
		source 383
		target 1088
		label "R_ARGSL"
	]
	edge
	[
		id 400
		source 383
		target 1486
		label "R_ARGSL"
	]
	edge
	[
		id 401
		source 422
		target 649
		label "R_FCOAH"
	]
	edge
	[
		id 402
		source 422
		target 953
		label "R_FCOAH"
	]
	edge
	[
		id 403
		source 23
		target 349
		label "R_MCCCrm"
	]
	edge
	[
		id 404
		source 159
		target 349
		label "R_MCCCrm"
	]
	edge
	[
		id 405
		source 401
		target 383
		label "R_ARGSS"
	]
	edge
	[
		id 406
		source 702
		target 383
		label "R_ARGSS"
	]
	edge
	[
		id 407
		source 12
		target 68
		label "R_3HBCDm"
	]
	edge
	[
		id 408
		source 1564
		target 258
		label "R_MELATN23DOX"
	]
	edge
	[
		id 409
		source 572
		target 1053
		label "R_DHDPBMTm"
	]
	edge
	[
		id 410
		source 1285
		target 1053
		label "R_DHDPBMTm"
	]
	edge
	[
		id 411
		source 515
		target 780
		label "R_ACOX2x"
	]
	edge
	[
		id 412
		source 483
		target 402
		label "R_OPAHir"
	]
	edge
	[
		id 413
		source 1536
		target 78
		label "R_BDG2HCGHD"
	]
	edge
	[
		id 414
		source 1536
		target 232
		label "R_BDG2HCGHD"
	]
	edge
	[
		id 415
		source 891
		target 700
		label "R_PYLALDOXm"
	]
	edge
	[
		id 416
		source 1533
		target 235
		label "R_RE1234C"
	]
	edge
	[
		id 417
		source 164
		target 235
		label "R_RE1234C"
	]
	edge
	[
		id 418
		source 518
		target 860
		label "R_5HLTDL"
	]
	edge
	[
		id 419
		source 1223
		target 1314
		label "R_ABTArm"
	]
	edge
	[
		id 420
		source 319
		target 226
		label "R_P4507B11r"
	]
	edge
	[
		id 421
		source 1533
		target 599
		label "R_RE1235C"
	]
	edge
	[
		id 422
		source 164
		target 599
		label "R_RE1235C"
	]
	edge
	[
		id 423
		source 395
		target 1134
		label "R_r1259"
	]
	edge
	[
		id 424
		source 1487
		target 574
		label "R_ENO"
	]
	edge
	[
		id 425
		source 1243
		target 959
		label "R_CYSTGL"
	]
	edge
	[
		id 426
		source 1243
		target 1419
		label "R_CYSTGL"
	]
	edge
	[
		id 427
		source 1486
		target 43
		label "R_ARGNm"
	]
	edge
	[
		id 428
		source 1533
		target 263
		label "R_RE1236C"
	]
	edge
	[
		id 429
		source 235
		target 263
		label "R_RE1236C"
	]
	edge
	[
		id 430
		source 139
		target 946
		label "R_RE1309M"
	]
	edge
	[
		id 431
		source 1557
		target 752
		label "R_TRPO2"
	]
	edge
	[
		id 432
		source 411
		target 918
		label "R_PNP"
	]
	edge
	[
		id 433
		source 411
		target 674
		label "R_PNP"
	]
	edge
	[
		id 434
		source 1548
		target 195
		label "R_PCLAD"
	]
	edge
	[
		id 435
		source 344
		target 301
		label "R_KYNATESYN"
	]
	edge
	[
		id 436
		source 1550
		target 431
		label "R_G1PTT"
	]
	edge
	[
		id 437
		source 1452
		target 431
		label "R_G1PTT"
	]
	edge
	[
		id 438
		source 1392
		target 648
		label "R_LYSOXp"
	]
	edge
	[
		id 439
		source 1519
		target 1088
		label "R_ADSL2"
	]
	edge
	[
		id 440
		source 1519
		target 829
		label "R_ADSL2"
	]
	edge
	[
		id 441
		source 1555
		target 1088
		label "R_ADSL1"
	]
	edge
	[
		id 442
		source 1555
		target 1474
		label "R_ADSL1"
	]
	edge
	[
		id 443
		source 195
		target 811
		label "R_RE0549C"
	]
	edge
	[
		id 444
		source 674
		target 729
		label "R_PPM"
	]
	edge
	[
		id 445
		source 409
		target 1454
		label "R_RE2638X"
	]
	edge
	[
		id 446
		source 436
		target 1454
		label "R_RE2638X"
	]
	edge
	[
		id 447
		source 948
		target 946
		label "R_RE1309C"
	]
	edge
	[
		id 448
		source 607
		target 333
		label "R_C80CPT1"
	]
	edge
	[
		id 449
		source 846
		target 333
		label "R_C80CPT1"
	]
	edge
	[
		id 450
		source 1467
		target 1327
		label "R_RE2637C"
	]
	edge
	[
		id 451
		source 1326
		target 1327
		label "R_RE2637C"
	]
	edge
	[
		id 452
		source 651
		target 436
		label "R_GLYPHEHYc"
	]
	edge
	[
		id 453
		source 651
		target 1016
		label "R_GLYPHEHYc"
	]
	edge
	[
		id 454
		source 409
		target 578
		label "R_RE2636R"
	]
	edge
	[
		id 455
		source 409
		target 1166
		label "R_RE2637X"
	]
	edge
	[
		id 456
		source 1467
		target 1166
		label "R_RE2637X"
	]
	edge
	[
		id 457
		source 436
		target 1325
		label "R_RE2638C"
	]
	edge
	[
		id 458
		source 1326
		target 1325
		label "R_RE2638C"
	]
	edge
	[
		id 459
		source 762
		target 476
		label "R_TYMSULT"
	]
	edge
	[
		id 460
		source 267
		target 1352
		label "R_NBAHH_ir"
	]
	edge
	[
		id 461
		source 267
		target 869
		label "R_NBAHH_ir"
	]
	edge
	[
		id 462
		source 489
		target 1211
		label "R_T4HCINNMFM"
	]
	edge
	[
		id 463
		source 48
		target 207
		label "R_MI13PP"
	]
	edge
	[
		id 464
		source 607
		target 911
		label "R_C120CPT1"
	]
	edge
	[
		id 465
		source 245
		target 911
		label "R_C120CPT1"
	]
	edge
	[
		id 466
		source 1326
		target 578
		label "R_RE2636C"
	]
	edge
	[
		id 467
		source 150
		target 668
		label "R_RE2768R"
	]
	edge
	[
		id 468
		source 1576
		target 572
		label "R_METAT"
	]
	edge
	[
		id 469
		source 168
		target 572
		label "R_METAT"
	]
	edge
	[
		id 470
		source 1533
		target 1475
		label "R_ACGSm"
	]
	edge
	[
		id 471
		source 402
		target 1475
		label "R_ACGSm"
	]
	edge
	[
		id 472
		source 1446
		target 761
		label "R_P45046A1r"
	]
	edge
	[
		id 473
		source 49
		target 675
		label "R_PEAMNO"
	]
	edge
	[
		id 474
		source 354
		target 81
		label "R_MAN1PT2"
	]
	edge
	[
		id 475
		source 668
		target 579
		label "R_RE1925C"
	]
	edge
	[
		id 476
		source 1300
		target 579
		label "R_RE1925C"
	]
	edge
	[
		id 477
		source 1486
		target 1451
		label "R_ARGDCm"
	]
	edge
	[
		id 478
		source 528
		target 575
		label "R_LTC4Sr"
	]
	edge
	[
		id 479
		source 1121
		target 575
		label "R_LTC4Sr"
	]
	edge
	[
		id 480
		source 572
		target 460
		label "R_RE1922C"
	]
	edge
	[
		id 481
		source 458
		target 460
		label "R_RE1922C"
	]
	edge
	[
		id 482
		source 1271
		target 233
		label "R_SMPD4"
	]
	edge
	[
		id 483
		source 1271
		target 19
		label "R_SMPD4"
	]
	edge
	[
		id 484
		source 23
		target 1465
		label "R_PPCOACm"
	]
	edge
	[
		id 485
		source 815
		target 1465
		label "R_PPCOACm"
	]
	edge
	[
		id 486
		source 305
		target 929
		label "R_RE2154C"
	]
	edge
	[
		id 487
		source 907
		target 926
		label "R_RE3352C"
	]
	edge
	[
		id 488
		source 1043
		target 402
		label "R_GluForTx"
	]
	edge
	[
		id 489
		source 1043
		target 1260
		label "R_GluForTx"
	]
	edge
	[
		id 490
		source 513
		target 1260
		label "R_GluForTx"
	]
	edge
	[
		id 491
		source 572
		target 579
		label "R_RE1923C"
	]
	edge
	[
		id 492
		source 458
		target 579
		label "R_RE1923C"
	]
	edge
	[
		id 493
		source 1262
		target 1261
		label "R_P4504B1r"
	]
	edge
	[
		id 494
		source 912
		target 917
		label "R_RE3179M"
	]
	edge
	[
		id 495
		source 572
		target 1039
		label "R_RE1920C"
	]
	edge
	[
		id 496
		source 1037
		target 1039
		label "R_RE1920C"
	]
	edge
	[
		id 497
		source 388
		target 402
		label "R_P5CDm"
	]
	edge
	[
		id 498
		source 1411
		target 1286
		label "R_RE2152C"
	]
	edge
	[
		id 499
		source 646
		target 1403
		label "R_DGULND"
	]
	edge
	[
		id 500
		source 1037
		target 1032
		label "R_RE1921C"
	]
	edge
	[
		id 501
		source 243
		target 1256
		label "R_BILIRED"
	]
	edge
	[
		id 502
		source 926
		target 925
		label "R_RE2813C"
	]
	edge
	[
		id 503
		source 572
		target 1287
		label "R_NORANMT"
	]
	edge
	[
		id 504
		source 132
		target 1287
		label "R_NORANMT"
	]
	edge
	[
		id 505
		source 913
		target 910
		label "R_RE3177M"
	]
	edge
	[
		id 506
		source 914
		target 998
		label "R_RE3178M"
	]
	edge
	[
		id 507
		source 474
		target 231
		label "R_FBP26"
	]
	edge
	[
		id 508
		source 1160
		target 280
		label "R_ORNDC"
	]
	edge
	[
		id 509
		source 74
		target 529
		label "R_OCOAT1m"
	]
	edge
	[
		id 510
		source 71
		target 203
		label "R_OCOAT1m"
	]
	edge
	[
		id 511
		source 20
		target 1538
		label "R_RE2333C"
	]
	edge
	[
		id 512
		source 607
		target 75
		label "R_C102CPT1"
	]
	edge
	[
		id 513
		source 1524
		target 75
		label "R_C102CPT1"
	]
	edge
	[
		id 514
		source 1524
		target 649
		label "R_C102CPT1"
	]
	edge
	[
		id 515
		source 1357
		target 155
		label "R_GTMLTe"
	]
	edge
	[
		id 516
		source 1121
		target 155
		label "R_GTMLTe"
	]
	edge
	[
		id 517
		source 17
		target 530
		label "R_3HXKYNOXDA"
	]
	edge
	[
		id 518
		source 1298
		target 1280
		label "R_MACOXO"
	]
	edge
	[
		id 519
		source 1485
		target 199
		label "R_CYTDn"
	]
	edge
	[
		id 520
		source 33
		target 34
		label "R_RE2334C"
	]
	edge
	[
		id 521
		source 1132
		target 845
		label "R_LNSTLSr"
	]
	edge
	[
		id 522
		source 314
		target 1503
		label "R_RE1266C"
	]
	edge
	[
		id 523
		source 1533
		target 1402
		label "R_CHATn"
	]
	edge
	[
		id 524
		source 1346
		target 1402
		label "R_CHATn"
	]
	edge
	[
		id 525
		source 1435
		target 1483
		label "R_r0410"
	]
	edge
	[
		id 526
		source 446
		target 987
		label "R_MGACONm"
	]
	edge
	[
		id 527
		source 517
		target 1265
		label "R_UROLACer"
	]
	edge
	[
		id 528
		source 572
		target 1455
		label "R_SALMCOM2"
	]
	edge
	[
		id 529
		source 1287
		target 1455
		label "R_SALMCOM2"
	]
	edge
	[
		id 530
		source 1284
		target 608
		label "R_r0407"
	]
	edge
	[
		id 531
		source 1284
		target 66
		label "R_r0407"
	]
	edge
	[
		id 532
		source 1165
		target 686
		label "R_UDPG1P"
	]
	edge
	[
		id 533
		source 1165
		target 154
		label "R_UDPG1P"
	]
	edge
	[
		id 534
		source 721
		target 793
		label "R_r0400"
	]
	edge
	[
		id 535
		source 1235
		target 140
		label "R_r0402"
	]
	edge
	[
		id 536
		source 705
		target 1312
		label "R_GLYLEUHYDROc"
	]
	edge
	[
		id 537
		source 705
		target 436
		label "R_GLYLEUHYDROc"
	]
	edge
	[
		id 538
		source 574
		target 1070
		label "R_ACNAM9PL"
	]
	edge
	[
		id 539
		source 890
		target 1070
		label "R_ACNAM9PL"
	]
	edge
	[
		id 540
		source 729
		target 1296
		label "R_PRPPS"
	]
	edge
	[
		id 541
		source 396
		target 1512
		label "R_r0426"
	]
	edge
	[
		id 542
		source 1329
		target 1265
		label "R_GLRASE"
	]
	edge
	[
		id 543
		source 720
		target 510
		label "R_URCN"
	]
	edge
	[
		id 544
		source 86
		target 407
		label "R_FALDH"
	]
	edge
	[
		id 545
		source 162
		target 202
		label "R_r0451"
	]
	edge
	[
		id 546
		source 214
		target 202
		label "R_r0451"
	]
	edge
	[
		id 547
		source 1296
		target 1591
		label "R_NMNS"
	]
	edge
	[
		id 548
		source 918
		target 1591
		label "R_NMNS"
	]
	edge
	[
		id 549
		source 572
		target 858
		label "R_ACSOMT"
	]
	edge
	[
		id 550
		source 211
		target 858
		label "R_ACSOMT"
	]
	edge
	[
		id 551
		source 775
		target 435
		label "R_DDPGAm"
	]
	edge
	[
		id 552
		source 775
		target 92
		label "R_DDPGAm"
	]
	edge
	[
		id 553
		source 1258
		target 1316
		label "R_RE1927C"
	]
	edge
	[
		id 554
		source 67
		target 1316
		label "R_RE1927C"
	]
	edge
	[
		id 555
		source 1569
		target 1279
		label "R_RE2594C"
	]
	edge
	[
		id 556
		source 306
		target 86
		label "R_MAOX"
	]
	edge
	[
		id 557
		source 82
		target 1560
		label "R_MTHFCm"
	]
	edge
	[
		id 558
		source 1057
		target 299
		label "R_HPCLx"
	]
	edge
	[
		id 559
		source 1223
		target 671
		label "R_r0465"
	]
	edge
	[
		id 560
		source 869
		target 671
		label "R_r0465"
	]
	edge
	[
		id 561
		source 771
		target 1409
		label "R_XYLTD_Dr"
	]
	edge
	[
		id 562
		source 111
		target 141
		label "R_RE2642C"
	]
	edge
	[
		id 563
		source 224
		target 119
		label "R_URIDK2m"
	]
	edge
	[
		id 564
		source 116
		target 141
		label "R_RE2644C"
	]
	edge
	[
		id 565
		source 260
		target 231
		label "R_MAN6PI"
	]
	edge
	[
		id 566
		source 718
		target 1531
		label "R_DPGM"
	]
	edge
	[
		id 567
		source 572
		target 1445
		label "R_r0480"
	]
	edge
	[
		id 568
		source 1063
		target 1445
		label "R_r0480"
	]
	edge
	[
		id 569
		source 9
		target 141
		label "R_RE2640C"
	]
	edge
	[
		id 570
		source 725
		target 731
		label "R_RE3537C"
	]
	edge
	[
		id 571
		source 591
		target 723
		label "R_RE3535R"
	]
	edge
	[
		id 572
		source 1252
		target 528
		label "R_ALOX52"
	]
	edge
	[
		id 573
		source 1513
		target 141
		label "R_AGDC"
	]
	edge
	[
		id 574
		source 356
		target 1341
		label "R_GLYPROPRO1c"
	]
	edge
	[
		id 575
		source 356
		target 436
		label "R_GLYPROPRO1c"
	]
	edge
	[
		id 576
		source 919
		target 739
		label "R_GHMT3m"
	]
	edge
	[
		id 577
		source 919
		target 436
		label "R_GHMT3m"
	]
	edge
	[
		id 578
		source 727
		target 732
		label "R_RE3536C"
	]
	edge
	[
		id 579
		source 1262
		target 644
		label "R_ALOX15"
	]
	edge
	[
		id 580
		source 1262
		target 1521
		label "R_ALOX12"
	]
	edge
	[
		id 581
		source 124
		target 1415
		label "R_BIDGLCURr"
	]
	edge
	[
		id 582
		source 294
		target 234
		label "R_FAOXC14C14OHm"
	]
	edge
	[
		id 583
		source 1544
		target 1533
		label "R_FAOXC5C3x"
	]
	edge
	[
		id 584
		source 1544
		target 815
		label "R_FAOXC5C3x"
	]
	edge
	[
		id 585
		source 959
		target 1225
		label "R_SFCYSc"
	]
	edge
	[
		id 586
		source 650
		target 261
		label "R_TXASr"
	]
	edge
	[
		id 587
		source 1432
		target 955
		label "R_C161CPT2"
	]
	edge
	[
		id 588
		source 1432
		target 607
		label "R_C161CPT2"
	]
	edge
	[
		id 589
		source 586
		target 291
		label "R_GTPCIn"
	]
	edge
	[
		id 590
		source 586
		target 953
		label "R_GTPCIn"
	]
	edge
	[
		id 591
		source 284
		target 260
		label "R_PMANM"
	]
	edge
	[
		id 592
		source 607
		target 986
		label "R_C226CPT1"
	]
	edge
	[
		id 593
		source 481
		target 986
		label "R_C226CPT1"
	]
	edge
	[
		id 594
		source 687
		target 1243
		label "R_CYSTS"
	]
	edge
	[
		id 595
		source 373
		target 1243
		label "R_CYSTS"
	]
	edge
	[
		id 596
		source 752
		target 1357
		label "R_LFORKYNHYD"
	]
	edge
	[
		id 597
		source 752
		target 1460
		label "R_LFORKYNHYD"
	]
	edge
	[
		id 598
		source 348
		target 154
		label "R_OMPDC"
	]
	edge
	[
		id 599
		source 1067
		target 1132
		label "R_SQLEr"
	]
	edge
	[
		id 600
		source 1518
		target 1511
		label "R_RE2759X"
	]
	edge
	[
		id 601
		source 1214
		target 1533
		label "R_4HBZCOAFm"
	]
	edge
	[
		id 602
		source 1214
		target 271
		label "R_4HBZCOAFm"
	]
	edge
	[
		id 603
		source 649
		target 271
		label "R_4HBZCOAFm"
	]
	edge
	[
		id 604
		source 711
		target 663
		label "R_RE3295C"
	]
	edge
	[
		id 605
		source 1063
		target 217
		label "R_ETHP"
	]
	edge
	[
		id 606
		source 367
		target 323
		label "R_ORETNF"
	]
	edge
	[
		id 607
		source 1087
		target 1058
		label "R_3SALATAim"
	]
	edge
	[
		id 608
		source 128
		target 1533
		label "R_FAOXC24C22x"
	]
	edge
	[
		id 609
		source 128
		target 1209
		label "R_FAOXC24C22x"
	]
	edge
	[
		id 610
		source 1287
		target 1497
		label "R_RN0013C"
	]
	edge
	[
		id 611
		source 694
		target 279
		label "R_C3STKR2r"
	]
	edge
	[
		id 612
		source 1133
		target 1437
		label "R_SGPL11r"
	]
	edge
	[
		id 613
		source 1133
		target 1063
		label "R_SGPL11r"
	]
	edge
	[
		id 614
		source 1262
		target 642
		label "R_P4504F81r"
	]
	edge
	[
		id 615
		source 1020
		target 347
		label "R_IMACTD_m"
	]
	edge
	[
		id 616
		source 1533
		target 428
		label "R_ASPNATm"
	]
	edge
	[
		id 617
		source 401
		target 428
		label "R_ASPNATm"
	]
	edge
	[
		id 618
		source 1046
		target 328
		label "R_SGPL12r"
	]
	edge
	[
		id 619
		source 132
		target 1505
		label "R_RN0014R"
	]
	edge
	[
		id 620
		source 475
		target 461
		label "R_TDPDRE"
	]
	edge
	[
		id 621
		source 1576
		target 338
		label "R_ADNCYC"
	]
	edge
	[
		id 622
		source 1399
		target 1160
		label "R_ACODA"
	]
	edge
	[
		id 623
		source 1399
		target 141
		label "R_ACODA"
	]
	edge
	[
		id 624
		source 328
		target 149
		label "R_FAOXC16OHC16r"
	]
	edge
	[
		id 625
		source 461
		target 318
		label "R_TDPDRR"
	]
	edge
	[
		id 626
		source 1202
		target 1470
		label "R_SCPx"
	]
	edge
	[
		id 627
		source 1202
		target 815
		label "R_SCPx"
	]
	edge
	[
		id 628
		source 752
		target 774
		label "R_FKYNH"
	]
	edge
	[
		id 629
		source 752
		target 953
		label "R_FKYNH"
	]
	edge
	[
		id 630
		source 1191
		target 148
		label "R_FACOAL40im"
	]
	edge
	[
		id 631
		source 159
		target 16
		label "R_FAOXC5C5OHm"
	]
	edge
	[
		id 632
		source 956
		target 789
		label "R_P4502C94"
	]
	edge
	[
		id 633
		source 307
		target 1042
		label "R_PMI12346PHn"
	]
	edge
	[
		id 634
		source 680
		target 1061
		label "R_P4502C92"
	]
	edge
	[
		id 635
		source 680
		target 784
		label "R_P4502C93"
	]
	edge
	[
		id 636
		source 558
		target 1567
		label "R_LALDO2x"
	]
	edge
	[
		id 637
		source 308
		target 1268
		label "R_NDP10ex"
	]
	edge
	[
		id 638
		source 589
		target 557
		label "R_RE2141C"
	]
	edge
	[
		id 639
		source 650
		target 1361
		label "R_RE1077C"
	]
	edge
	[
		id 640
		source 650
		target 1241
		label "R_RE1077C"
	]
	edge
	[
		id 641
		source 365
		target 136
		label "R_1a_25VITD3Hm"
	]
	edge
	[
		id 642
		source 428
		target 141
		label "R_NACASPAH"
	]
	edge
	[
		id 643
		source 1321
		target 1336
		label "R_PHCHGSm"
	]
	edge
	[
		id 644
		source 1160
		target 702
		label "R_OCBTm"
	]
	edge
	[
		id 645
		source 391
		target 702
		label "R_OCBTm"
	]
	edge
	[
		id 646
		source 1050
		target 1467
		label "R_LCYSTCBOXL"
	]
	edge
	[
		id 647
		source 1433
		target 558
		label "R_MGSA2"
	]
	edge
	[
		id 648
		source 860
		target 464
		label "R_SRTN23OX"
	]
	edge
	[
		id 649
		source 589
		target 556
		label "R_RE2140C"
	]
	edge
	[
		id 650
		source 1334
		target 214
		label "R_AMCOXO"
	]
	edge
	[
		id 651
		source 593
		target 1209
		label "R_DOCOSACT"
	]
	edge
	[
		id 652
		source 649
		target 1209
		label "R_DOCOSACT"
	]
	edge
	[
		id 653
		source 155
		target 483
		label "R_GGLUCT"
	]
	edge
	[
		id 654
		source 31
		target 65
		label "R_r0604"
	]
	edge
	[
		id 655
		source 31
		target 1317
		label "R_r0604"
	]
	edge
	[
		id 656
		source 1050
		target 5
		label "R_LCYSTATm"
	]
	edge
	[
		id 657
		source 322
		target 1413
		label "R_TYRDOPO3"
	]
	edge
	[
		id 658
		source 367
		target 1264
		label "R_RAHY"
	]
	edge
	[
		id 659
		source 372
		target 1089
		label "R_r0517"
	]
	edge
	[
		id 660
		source 804
		target 1442
		label "R_RAI1"
	]
	edge
	[
		id 661
		source 1578
		target 1067
		label "R_SQLSr"
	]
	edge
	[
		id 662
		source 341
		target 94
		label "R_DESAT22_1p"
	]
	edge
	[
		id 663
		source 1446
		target 1021
		label "R_P45027A1m"
	]
	edge
	[
		id 664
		source 416
		target 481
		label "R_DESAT22_2p"
	]
	edge
	[
		id 665
		source 1253
		target 1158
		label "R_RE1254C"
	]
	edge
	[
		id 666
		source 774
		target 344
		label "R_KYNAKGAT"
	]
	edge
	[
		id 667
		source 337
		target 437
		label "R_HGNTOR"
	]
	edge
	[
		id 668
		source 1258
		target 458
		label "R_RE1918C"
	]
	edge
	[
		id 669
		source 668
		target 458
		label "R_RE1918C"
	]
	edge
	[
		id 670
		source 362
		target 92
		label "R_2AMACHYD"
	]
	edge
	[
		id 671
		source 761
		target 225
		label "R_P45039A1r"
	]
	edge
	[
		id 672
		source 82
		target 1596
		label "R_r0522"
	]
	edge
	[
		id 673
		source 1258
		target 1037
		label "R_RE1919C"
	]
	edge
	[
		id 674
		source 92
		target 1037
		label "R_RE1919C"
	]
	edge
	[
		id 675
		source 1591
		target 1529
		label "R_r0527"
	]
	edge
	[
		id 676
		source 572
		target 1283
		label "R_NNMT"
	]
	edge
	[
		id 677
		source 918
		target 1283
		label "R_NNMT"
	]
	edge
	[
		id 678
		source 1533
		target 145
		label "R_PTRCAT1"
	]
	edge
	[
		id 679
		source 280
		target 145
		label "R_PTRCAT1"
	]
	edge
	[
		id 680
		source 89
		target 1289
		label "R_RE2147R"
	]
	edge
	[
		id 681
		source 1165
		target 1289
		label "R_RE2147R"
	]
	edge
	[
		id 682
		source 1138
		target 1533
		label "R_r0555"
	]
	edge
	[
		id 683
		source 1138
		target 1317
		label "R_r0555"
	]
	edge
	[
		id 684
		source 74
		target 1125
		label "R_r0556"
	]
	edge
	[
		id 685
		source 1317
		target 1125
		label "R_r0556"
	]
	edge
	[
		id 686
		source 202
		target 197
		label "R_r0557"
	]
	edge
	[
		id 687
		source 202
		target 1317
		label "R_r0557"
	]
	edge
	[
		id 688
		source 1597
		target 511
		label "R_MI1456PKn"
	]
	edge
	[
		id 689
		source 90
		target 1583
		label "R_MDRPD"
	]
	edge
	[
		id 690
		source 47
		target 607
		label "R_C180CPT2"
	]
	edge
	[
		id 691
		source 47
		target 84
		label "R_C180CPT2"
	]
	edge
	[
		id 692
		source 389
		target 999
		label "R_HMBS"
	]
	edge
	[
		id 693
		source 681
		target 1387
		label "R_MTAP"
	]
	edge
	[
		id 694
		source 681
		target 1476
		label "R_MTAP"
	]
	edge
	[
		id 695
		source 450
		target 955
		label "R_DESAT16_2"
	]
	edge
	[
		id 696
		source 607
		target 482
		label "R_FAOXC3DC"
	]
	edge
	[
		id 697
		source 655
		target 482
		label "R_FAOXC3DC"
	]
	edge
	[
		id 698
		source 802
		target 1067
		label "R_r0575"
	]
	edge
	[
		id 699
		source 42
		target 775
		label "R_EHGLAT2m"
	]
	edge
	[
		id 700
		source 1310
		target 1156
		label "R_GALC"
	]
	edge
	[
		id 701
		source 1310
		target 806
		label "R_GALC"
	]
	edge
	[
		id 702
		source 1488
		target 100
		label "R_SACCD3m"
	]
	edge
	[
		id 703
		source 1392
		target 100
		label "R_SACCD3m"
	]
	edge
	[
		id 704
		source 1041
		target 1086
		label "R_r0570"
	]
	edge
	[
		id 705
		source 1510
		target 1433
		label "R_TRIOK"
	]
	edge
	[
		id 706
		source 1465
		target 103
		label "R_r0571"
	]
	edge
	[
		id 707
		source 1465
		target 649
		label "R_r0571"
	]
	edge
	[
		id 708
		source 253
		target 1420
		label "R_GALT"
	]
	edge
	[
		id 709
		source 1156
		target 1508
		label "R_GALK"
	]
	edge
	[
		id 710
		source 959
		target 1029
		label "R_RE1915C"
	]
	edge
	[
		id 711
		source 1413
		target 1029
		label "R_RE1915C"
	]
	edge
	[
		id 712
		source 613
		target 959
		label "R_r0568"
	]
	edge
	[
		id 713
		source 613
		target 483
		label "R_r0568"
	]
	edge
	[
		id 714
		source 618
		target 435
		label "R_GLYCTO1p"
	]
	edge
	[
		id 715
		source 253
		target 1367
		label "R_GALU"
	]
	edge
	[
		id 716
		source 261
		target 430
		label "R_RE3477C"
	]
	edge
	[
		id 717
		source 1091
		target 641
		label "R_RE2766C"
	]
	edge
	[
		id 718
		source 1014
		target 442
		label "R_RE2899C"
	]
	edge
	[
		id 719
		source 93
		target 230
		label "R_r0598"
	]
	edge
	[
		id 720
		source 1102
		target 37
		label "R_3AIBTm"
	]
	edge
	[
		id 721
		source 1446
		target 921
		label "R_P4507A1r"
	]
	edge
	[
		id 722
		source 808
		target 590
		label "R_r0587"
	]
	edge
	[
		id 723
		source 1255
		target 425
		label "R_r0580"
	]
	edge
	[
		id 724
		source 533
		target 1474
		label "R_r0584"
	]
	edge
	[
		id 725
		source 1576
		target 849
		label "R_SELMETAT"
	]
	edge
	[
		id 726
		source 374
		target 849
		label "R_SELMETAT"
	]
	edge
	[
		id 727
		source 369
		target 1294
		label "R_RE2897C"
	]
	edge
	[
		id 728
		source 164
		target 256
		label "R_SPRMS"
	]
	edge
	[
		id 729
		source 56
		target 256
		label "R_SPRMS"
	]
	edge
	[
		id 730
		source 1487
		target 995
		label "R_PGM"
	]
	edge
	[
		id 731
		source 995
		target 718
		label "R_PGK"
	]
	edge
	[
		id 732
		source 860
		target 248
		label "R_5HOXINOXDA"
	]
	edge
	[
		id 733
		source 575
		target 436
		label "R_LTC4CP"
	]
	edge
	[
		id 734
		source 575
		target 627
		label "R_LTC4CP"
	]
	edge
	[
		id 735
		source 329
		target 364
		label "R_RE2898C"
	]
	edge
	[
		id 736
		source 1576
		target 788
		label "R_FMNAT"
	]
	edge
	[
		id 737
		source 983
		target 1533
		label "R_ACACT9p"
	]
	edge
	[
		id 738
		source 983
		target 27
		label "R_ACACT9p"
	]
	edge
	[
		id 739
		source 1576
		target 1407
		label "R_SELADT"
	]
	edge
	[
		id 740
		source 1109
		target 1576
		label "R_AP4AH1"
	]
	edge
	[
		id 741
		source 1109
		target 1474
		label "R_AP4AH1"
	]
	edge
	[
		id 742
		source 1045
		target 442
		label "R_RE2459C"
	]
	edge
	[
		id 743
		source 1045
		target 1392
		label "R_RE2459C"
	]
	edge
	[
		id 744
		source 591
		target 928
		label "R_RE3524R"
	]
	edge
	[
		id 745
		source 373
		target 362
		label "R_SERHL"
	]
	edge
	[
		id 746
		source 923
		target 1533
		label "R_ACACT8p"
	]
	edge
	[
		id 747
		source 923
		target 450
		label "R_ACACT8p"
	]
	edge
	[
		id 748
		source 1300
		target 1200
		label "R_3MOXTYROX"
	]
	edge
	[
		id 749
		source 426
		target 661
		label "R_TETTET6CPT2"
	]
	edge
	[
		id 750
		source 426
		target 607
		label "R_TETTET6CPT2"
	]
	edge
	[
		id 751
		source 23
		target 945
		label "R_PCm"
	]
	edge
	[
		id 752
		source 92
		target 945
		label "R_PCm"
	]
	edge
	[
		id 753
		source 733
		target 1393
		label "R_ARABR"
	]
	edge
	[
		id 754
		source 739
		target 1304
		label "R_TMABADH"
	]
	edge
	[
		id 755
		source 652
		target 1444
		label "R_TRIODTHYSULT"
	]
	edge
	[
		id 756
		source 84
		target 1533
		label "R_FAOXC180x"
	]
	edge
	[
		id 757
		source 271
		target 1408
		label "R_4HBZFm"
	]
	edge
	[
		id 758
		source 1451
		target 280
		label "R_AGMTm"
	]
	edge
	[
		id 759
		source 1451
		target 43
		label "R_AGMTm"
	]
	edge
	[
		id 760
		source 192
		target 1041
		label "R_PUNP6"
	]
	edge
	[
		id 761
		source 192
		target 1322
		label "R_PUNP6"
	]
	edge
	[
		id 762
		source 743
		target 674
		label "R_PUNP7"
	]
	edge
	[
		id 763
		source 743
		target 1189
		label "R_PUNP7"
	]
	edge
	[
		id 764
		source 1417
		target 1041
		label "R_PUNP4"
	]
	edge
	[
		id 765
		source 1417
		target 553
		label "R_PUNP4"
	]
	edge
	[
		id 766
		source 1254
		target 674
		label "R_PUNP5"
	]
	edge
	[
		id 767
		source 1254
		target 1322
		label "R_PUNP5"
	]
	edge
	[
		id 768
		source 400
		target 1297
		label "R_FCLTm"
	]
	edge
	[
		id 769
		source 1105
		target 769
		label "R_MI3PP"
	]
	edge
	[
		id 770
		source 402
		target 613
		label "R_GLUCYS"
	]
	edge
	[
		id 771
		source 1446
		target 713
		label "R_P450SCC1m"
	]
	edge
	[
		id 772
		source 1405
		target 1041
		label "R_PUNP2"
	]
	edge
	[
		id 773
		source 1405
		target 1387
		label "R_PUNP2"
	]
	edge
	[
		id 774
		source 602
		target 674
		label "R_PUNP3"
	]
	edge
	[
		id 775
		source 602
		target 553
		label "R_PUNP3"
	]
	edge
	[
		id 776
		source 1381
		target 674
		label "R_PUNP1"
	]
	edge
	[
		id 777
		source 1381
		target 1387
		label "R_PUNP1"
	]
	edge
	[
		id 778
		source 1365
		target 1057
		label "R_PHYHx"
	]
	edge
	[
		id 779
		source 1087
		target 1027
		label "R_3SALACBOXL"
	]
	edge
	[
		id 780
		source 441
		target 361
		label "R_25VITD2Hm"
	]
	edge
	[
		id 781
		source 1082
		target 1533
		label "R_FAOXC17C15m"
	]
	edge
	[
		id 782
		source 1082
		target 1171
		label "R_FAOXC17C15m"
	]
	edge
	[
		id 783
		source 1551
		target 646
		label "R_GULN3D"
	]
	edge
	[
		id 784
		source 541
		target 1086
		label "R_DRBK"
	]
	edge
	[
		id 785
		source 1091
		target 1142
		label "R_P4503A7r"
	]
	edge
	[
		id 786
		source 1328
		target 1548
		label "R_3HAO"
	]
	edge
	[
		id 787
		source 853
		target 1198
		label "R_UAG4E"
	]
	edge
	[
		id 788
		source 164
		target 1539
		label "R_RE1899C"
	]
	edge
	[
		id 789
		source 1392
		target 1539
		label "R_RE1899C"
	]
	edge
	[
		id 790
		source 187
		target 1025
		label "R_PHACCOAGLNAC"
	]
	edge
	[
		id 791
		source 1047
		target 1025
		label "R_PHACCOAGLNAC"
	]
	edge
	[
		id 792
		source 162
		target 653
		label "R_GCC2am"
	]
	edge
	[
		id 793
		source 436
		target 653
		label "R_GCC2am"
	]
	edge
	[
		id 794
		source 1476
		target 90
		label "R_MTRI"
	]
	edge
	[
		id 795
		source 537
		target 561
		label "R_RE0566C"
	]
	edge
	[
		id 796
		source 92
		target 1533
		label "R_PDHm"
	]
	edge
	[
		id 797
		source 1262
		target 814
		label "R_ALOX12R"
	]
	edge
	[
		id 798
		source 1374
		target 1076
		label "R_RE2526C"
	]
	edge
	[
		id 799
		source 604
		target 257
		label "R_RE2526C"
	]
	edge
	[
		id 800
		source 181
		target 45
		label "R_3DSPHR"
	]
	edge
	[
		id 801
		source 164
		target 1545
		label "R_RE1897C"
	]
	edge
	[
		id 802
		source 572
		target 1146
		label "R_RE1631C"
	]
	edge
	[
		id 803
		source 447
		target 1146
		label "R_RE1631C"
	]
	edge
	[
		id 804
		source 1317
		target 162
		label "R_GCC2cm"
	]
	edge
	[
		id 805
		source 1016
		target 49
		label "R_PHYCBOXL"
	]
	edge
	[
		id 806
		source 1277
		target 147
		label "R_DESAT18_10"
	]
	edge
	[
		id 807
		source 1545
		target 684
		label "R_RE1898C"
	]
	edge
	[
		id 808
		source 1545
		target 35
		label "R_RE1898C"
	]
	edge
	[
		id 809
		source 71
		target 1359
		label "R_ADCim"
	]
	edge
	[
		id 810
		source 1183
		target 902
		label "R_AKR1D"
	]
	edge
	[
		id 811
		source 457
		target 762
		label "R_TYRCBOX"
	]
	edge
	[
		id 812
		source 279
		target 656
		label "R_EBP1r"
	]
	edge
	[
		id 813
		source 436
		target 435
		label "R_GLYOp"
	]
	edge
	[
		id 814
		source 607
		target 714
		label "R_NRVNCCPT1"
	]
	edge
	[
		id 815
		source 269
		target 804
		label "R_BCDO"
	]
	edge
	[
		id 816
		source 1144
		target 55
		label "R_DOGULND1"
	]
	edge
	[
		id 817
		source 1144
		target 1229
		label "R_DOGULND2"
	]
	edge
	[
		id 818
		source 485
		target 499
		label "R_P45027A14m"
	]
	edge
	[
		id 819
		source 322
		target 1258
		label "R_3HLYTCL"
	]
	edge
	[
		id 820
		source 1091
		target 1530
		label "R_TSTSTERONESULT"
	]
	edge
	[
		id 821
		source 586
		target 1230
		label "R_F1PGT"
	]
	edge
	[
		id 822
		source 525
		target 1230
		label "R_F1PGT"
	]
	edge
	[
		id 823
		source 1433
		target 718
		label "R_GAPD"
	]
	edge
	[
		id 824
		source 351
		target 373
		label "R_PSP_L"
	]
	edge
	[
		id 825
		source 491
		target 1533
		label "R_ACITL"
	]
	edge
	[
		id 826
		source 1044
		target 749
		label "R_P45027A12m"
	]
	edge
	[
		id 827
		source 485
		target 1183
		label "R_RE1810M"
	]
	edge
	[
		id 828
		source 1573
		target 1570
		label "R_GLYKm"
	]
	edge
	[
		id 829
		source 284
		target 298
		label "R_RE1508C"
	]
	edge
	[
		id 830
		source 1576
		target 1099
		label "R_RE1944C"
	]
	edge
	[
		id 831
		source 442
		target 1099
		label "R_RE1944C"
	]
	edge
	[
		id 832
		source 716
		target 1533
		label "R_FAOXC246226x"
	]
	edge
	[
		id 833
		source 716
		target 481
		label "R_FAOXC246226x"
	]
	edge
	[
		id 834
		source 228
		target 251
		label "R_LNLCCPT1"
	]
	edge
	[
		id 835
		source 607
		target 251
		label "R_LNLCCPT1"
	]
	edge
	[
		id 836
		source 23
		target 655
		label "R_ACCOACm"
	]
	edge
	[
		id 837
		source 774
		target 820
		label "R_KYN3OX"
	]
	edge
	[
		id 838
		source 357
		target 169
		label "R_RE3372C"
	]
	edge
	[
		id 839
		source 1578
		target 169
		label "R_RE3372C"
	]
	edge
	[
		id 840
		source 52
		target 207
		label "R_MI14P4P"
	]
	edge
	[
		id 841
		source 53
		target 61
		label "R_RE3556C"
	]
	edge
	[
		id 842
		source 592
		target 445
		label "R_NTPP11"
	]
	edge
	[
		id 843
		source 591
		target 637
		label "R_RE3422C"
	]
	edge
	[
		id 844
		source 628
		target 452
		label "R_NTPP10"
	]
	edge
	[
		id 845
		source 53
		target 1242
		label "R_RE3557C"
	]
	edge
	[
		id 846
		source 647
		target 1038
		label "R_RE0926C"
	]
	edge
	[
		id 847
		source 196
		target 835
		label "R_HPYRRy"
	]
	edge
	[
		id 848
		source 641
		target 6
		label "R_SR5AR2r"
	]
	edge
	[
		id 849
		source 647
		target 78
		label "R_RE0926E"
	]
	edge
	[
		id 850
		source 1120
		target 594
		label "R_1PPDCRp"
	]
	edge
	[
		id 851
		source 928
		target 931
		label "R_RE3423C"
	]
	edge
	[
		id 852
		source 50
		target 745
		label "R_RE3554C"
	]
	edge
	[
		id 853
		source 1500
		target 716
		label "R_DESAT24_1"
	]
	edge
	[
		id 854
		source 649
		target 1214
		label "R_COUCOAFm"
	]
	edge
	[
		id 855
		source 1211
		target 1214
		label "R_COUCOAFm"
	]
	edge
	[
		id 856
		source 1304
		target 607
		label "R_BBHOX"
	]
	edge
	[
		id 857
		source 650
		target 576
		label "R_PGESr"
	]
	edge
	[
		id 858
		source 486
		target 489
		label "R_34HPLFM"
	]
	edge
	[
		id 859
		source 1258
		target 1443
		label "R_DOPASULT"
	]
	edge
	[
		id 860
		source 1533
		target 877
		label "R_RE2223M"
	]
	edge
	[
		id 861
		source 959
		target 877
		label "R_RE2223M"
	]
	edge
	[
		id 862
		source 69
		target 853
		label "R_UAGDP"
	]
	edge
	[
		id 863
		source 253
		target 853
		label "R_UAGDP"
	]
	edge
	[
		id 864
		source 1141
		target 183
		label "R_RBK_D"
	]
	edge
	[
		id 865
		source 1430
		target 1425
		label "R_RE3552X"
	]
	edge
	[
		id 866
		source 433
		target 587
		label "R_CBL2OR"
	]
	edge
	[
		id 867
		source 572
		target 1340
		label "R_SAMHISTA"
	]
	edge
	[
		id 868
		source 1024
		target 1340
		label "R_SAMHISTA"
	]
	edge
	[
		id 869
		source 330
		target 324
		label "R_HYPOE"
	]
	edge
	[
		id 870
		source 1367
		target 1165
		label "R_UDPGD"
	]
	edge
	[
		id 871
		source 760
		target 1430
		label "R_RE3551X"
	]
	edge
	[
		id 872
		source 130
		target 266
		label "R_COQ7m"
	]
	edge
	[
		id 873
		source 1486
		target 1301
		label "R_NOS1"
	]
	edge
	[
		id 874
		source 1390
		target 250
		label "R_MICITDr"
	]
	edge
	[
		id 875
		source 588
		target 1175
		label "R_THRS"
	]
	edge
	[
		id 876
		source 1311
		target 919
		label "R_TMLYSOX"
	]
	edge
	[
		id 877
		source 612
		target 760
		label "R_RE3550X"
	]
	edge
	[
		id 878
		source 373
		target 959
		label "R_r0210"
	]
	edge
	[
		id 879
		source 1187
		target 18
		label "R_RE2049C"
	]
	edge
	[
		id 880
		source 1040
		target 607
		label "R_HPDCACRNCPT2"
	]
	edge
	[
		id 881
		source 1040
		target 1082
		label "R_HPDCACRNCPT2"
	]
	edge
	[
		id 882
		source 586
		target 81
		label "R_r0208"
	]
	edge
	[
		id 883
		source 1041
		target 541
		label "R_2DR1PP"
	]
	edge
	[
		id 884
		source 1385
		target 927
		label "R_AOBUTDsm"
	]
	edge
	[
		id 885
		source 355
		target 440
		label "R_FACOAL1812"
	]
	edge
	[
		id 886
		source 1391
		target 64
		label "R_FACOAL1813"
	]
	edge
	[
		id 887
		source 534
		target 567
		label "R_RE0574C"
	]
	edge
	[
		id 888
		source 1460
		target 1292
		label "R_r0239"
	]
	edge
	[
		id 889
		source 1460
		target 953
		label "R_r0239"
	]
	edge
	[
		id 890
		source 795
		target 1420
		label "R_r0233"
	]
	edge
	[
		id 891
		source 572
		target 1129
		label "R_COQ3m"
	]
	edge
	[
		id 892
		source 266
		target 1129
		label "R_COQ3m"
	]
	edge
	[
		id 893
		source 532
		target 534
		label "R_RE0573N"
	]
	edge
	[
		id 894
		source 655
		target 534
		label "R_RE0573N"
	]
	edge
	[
		id 895
		source 780
		target 1202
		label "R_HSD17B4x"
	]
	edge
	[
		id 896
		source 1423
		target 138
		label "R_COQ6m"
	]
	edge
	[
		id 897
		source 572
		target 130
		label "R_COQ5m"
	]
	edge
	[
		id 898
		source 138
		target 130
		label "R_COQ5m"
	]
	edge
	[
		id 899
		source 1086
		target 668
		label "R_DRPA"
	]
	edge
	[
		id 900
		source 1086
		target 1433
		label "R_DRPA"
	]
	edge
	[
		id 901
		source 1144
		target 285
		label "R_DOGULNO2"
	]
	edge
	[
		id 902
		source 1144
		target 1373
		label "R_DOGULNO1"
	]
	edge
	[
		id 903
		source 667
		target 982
		label "R_RBFK"
	]
	edge
	[
		id 904
		source 531
		target 563
		label "R_RE0570C"
	]
	edge
	[
		id 905
		source 649
		target 716
		label "R_FACOAL246_1"
	]
	edge
	[
		id 906
		source 121
		target 716
		label "R_FACOAL246_1"
	]
	edge
	[
		id 907
		source 1345
		target 1554
		label "R_MCLOR"
	]
	edge
	[
		id 908
		source 488
		target 1419
		label "R_SELCYSTGL"
	]
	edge
	[
		id 909
		source 488
		target 603
		label "R_SELCYSTGL"
	]
	edge
	[
		id 910
		source 1268
		target 438
		label "R_r0276"
	]
	edge
	[
		id 911
		source 790
		target 514
		label "R_THMP"
	]
	edge
	[
		id 912
		source 554
		target 650
		label "R_RE2799C"
	]
	edge
	[
		id 913
		source 348
		target 1296
		label "R_ORPT"
	]
	edge
	[
		id 914
		source 348
		target 693
		label "R_ORPT"
	]
	edge
	[
		id 915
		source 1156
		target 795
		label "R_r0265"
	]
	edge
	[
		id 916
		source 1347
		target 436
		label "R_GLYSARCNc"
	]
	edge
	[
		id 917
		source 1347
		target 443
		label "R_GLYSARCNc"
	]
	edge
	[
		id 918
		source 1258
		target 132
		label "R_DOPABMO"
	]
	edge
	[
		id 919
		source 1534
		target 769
		label "R_MI4PP"
	]
	edge
	[
		id 920
		source 156
		target 436
		label "R_r0295"
	]
	edge
	[
		id 921
		source 1083
		target 446
		label "R_CITMCOAHm"
	]
	edge
	[
		id 922
		source 1205
		target 736
		label "R_MI145PKn"
	]
	edge
	[
		id 923
		source 196
		target 526
		label "R_HPYRDCm"
	]
	edge
	[
		id 924
		source 827
		target 1247
		label "R_P45021A1r"
	]
	edge
	[
		id 925
		source 701
		target 1533
		label "R_r0287"
	]
	edge
	[
		id 926
		source 701
		target 148
		label "R_r0287"
	]
	edge
	[
		id 927
		source 1205
		target 52
		label "R_MI145PP"
	]
	edge
	[
		id 928
		source 1137
		target 1490
		label "R_BUP2"
	]
	edge
	[
		id 929
		source 1256
		target 1415
		label "R_UGT1A2r"
	]
	edge
	[
		id 930
		source 1077
		target 1533
		label "R_FAOXC7C5m"
	]
	edge
	[
		id 931
		source 1077
		target 1544
		label "R_FAOXC7C5m"
	]
	edge
	[
		id 932
		source 293
		target 314
		label "R_RE2292C"
	]
	edge
	[
		id 933
		source 28
		target 193
		label "R_P45021A2r"
	]
	edge
	[
		id 934
		source 1533
		target 1543
		label "R_SRTNACT"
	]
	edge
	[
		id 935
		source 860
		target 1543
		label "R_SRTNACT"
	]
	edge
	[
		id 936
		source 1336
		target 42
		label "R_4HGLSDm"
	]
	edge
	[
		id 937
		source 468
		target 467
		label "R_PRFGS"
	]
	edge
	[
		id 938
		source 1188
		target 807
		label "R_UGT1A3r"
	]
	edge
	[
		id 939
		source 1165
		target 807
		label "R_UGT1A3r"
	]
	edge
	[
		id 940
		source 457
		target 322
		label "R_TYR3MO2"
	]
	edge
	[
		id 941
		source 160
		target 451
		label "R_G5SDym"
	]
	edge
	[
		id 942
		source 1172
		target 740
		label "R_RE3052C"
	]
	edge
	[
		id 943
		source 1016
		target 934
		label "R_PHETA1m"
	]
	edge
	[
		id 944
		source 736
		target 511
		label "R_MI1345PKn"
	]
	edge
	[
		id 945
		source 446
		target 1533
		label "R_CITMCOALm"
	]
	edge
	[
		id 946
		source 446
		target 92
		label "R_CITMCOALm"
	]
	edge
	[
		id 947
		source 1561
		target 836
		label "R_UGT1A1r"
	]
	edge
	[
		id 948
		source 1165
		target 836
		label "R_UGT1A1r"
	]
	edge
	[
		id 949
		source 1228
		target 1575
		label "R_RE3053C"
	]
	edge
	[
		id 950
		source 349
		target 493
		label "R_MGCHrm"
	]
	edge
	[
		id 951
		source 314
		target 1587
		label "R_OIVD1m"
	]
	edge
	[
		id 952
		source 1346
		target 1469
		label "R_CHOLD2m"
	]
	edge
	[
		id 953
		source 205
		target 367
		label "R_RE3050R"
	]
	edge
	[
		id 954
		source 1520
		target 846
		label "R_FACOAL80i"
	]
	edge
	[
		id 955
		source 655
		target 450
		label "R_FAS160COA"
	]
	edge
	[
		id 956
		source 294
		target 450
		label "R_FAS160COA"
	]
	edge
	[
		id 957
		source 586
		target 823
		label "R_GUACYC"
	]
	edge
	[
		id 958
		source 132
		target 692
		label "R_NRPPHRSULT"
	]
	edge
	[
		id 959
		source 1170
		target 746
		label "R_RE3051C"
	]
	edge
	[
		id 960
		source 1562
		target 558
		label "R_ALCD22_L"
	]
	edge
	[
		id 961
		source 199
		target 674
		label "R_PYNP2r"
	]
	edge
	[
		id 962
		source 199
		target 200
		label "R_PYNP2r"
	]
	edge
	[
		id 963
		source 1199
		target 1457
		label "R_RE3409C"
	]
	edge
	[
		id 964
		source 1388
		target 1268
		label "R_NTPP9"
	]
	edge
	[
		id 965
		source 245
		target 1168
		label "R_FAOXC12C12OHm"
	]
	edge
	[
		id 966
		source 535
		target 708
		label "R_C161CPT12"
	]
	edge
	[
		id 967
		source 607
		target 708
		label "R_C161CPT12"
	]
	edge
	[
		id 968
		source 1287
		target 306
		label "R_41R1H2MAE12BOOX"
	]
	edge
	[
		id 969
		source 1287
		target 122
		label "R_41R1H2MAE12BOOX"
	]
	edge
	[
		id 970
		source 1212
		target 300
		label "R_RE1317C"
	]
	edge
	[
		id 971
		source 275
		target 310
		label "R_DHORTS"
	]
	edge
	[
		id 972
		source 1084
		target 1519
		label "R_PRASCS"
	]
	edge
	[
		id 973
		source 401
		target 1519
		label "R_PRASCS"
	]
	edge
	[
		id 974
		source 1488
		target 1419
		label "R_RE2034C"
	]
	edge
	[
		id 975
		source 302
		target 402
		label "R_RE2034C"
	]
	edge
	[
		id 976
		source 253
		target 1198
		label "R_UAGALDP"
	]
	edge
	[
		id 977
		source 420
		target 1198
		label "R_UAGALDP"
	]
	edge
	[
		id 978
		source 84
		target 440
		label "R_DESAT18_4"
	]
	edge
	[
		id 979
		source 84
		target 110
		label "R_DESAT18_3"
	]
	edge
	[
		id 980
		source 607
		target 1565
		label "R_HEXCCPT1"
	]
	edge
	[
		id 981
		source 1208
		target 1565
		label "R_HEXCCPT1"
	]
	edge
	[
		id 982
		source 1013
		target 1533
		label "R_FAOXC2031836m"
	]
	edge
	[
		id 983
		source 1013
		target 1134
		label "R_FAOXC2031836m"
	]
	edge
	[
		id 984
		source 101
		target 415
		label "R_RE1804C"
	]
	edge
	[
		id 985
		source 228
		target 1134
		label "R_DESAT18_9"
	]
	edge
	[
		id 986
		source 888
		target 1463
		label "R_RE3496N"
	]
	edge
	[
		id 987
		source 888
		target 40
		label "R_RE3496C"
	]
	edge
	[
		id 988
		source 1533
		target 116
		label "R_RE2032M"
	]
	edge
	[
		id 989
		source 132
		target 122
		label "R_41R2A1H12BOOX"
	]
	edge
	[
		id 990
		source 405
		target 945
		label "R_DASPO1p"
	]
	edge
	[
		id 991
		source 648
		target 1120
		label "R_PPD2CSPp"
	]
	edge
	[
		id 992
		source 1502
		target 676
		label "R_UGT1A6r"
	]
	edge
	[
		id 993
		source 1165
		target 676
		label "R_UGT1A6r"
	]
	edge
	[
		id 994
		source 1069
		target 478
		label "R_PVD3"
	]
	edge
	[
		id 995
		source 1576
		target 385
		label "R_CBLATm"
	]
	edge
	[
		id 996
		source 585
		target 385
		label "R_CBLATm"
	]
	edge
	[
		id 997
		source 572
		target 1151
		label "R_RE1629C"
	]
	edge
	[
		id 998
		source 1145
		target 1151
		label "R_RE1629C"
	]
	edge
	[
		id 999
		source 893
		target 402
		label "R_RE3494C"
	]
	edge
	[
		id 1000
		source 893
		target 889
		label "R_RE3494C"
	]
	edge
	[
		id 1001
		source 1421
		target 543
		label "R_OIVD2m"
	]
	edge
	[
		id 1002
		source 1533
		target 9
		label "R_RE2030M"
	]
	edge
	[
		id 1003
		source 1414
		target 65
		label "R_OIVD3m"
	]
	edge
	[
		id 1004
		source 868
		target 249
		label "R_UGT1A7r"
	]
	edge
	[
		id 1005
		source 1165
		target 249
		label "R_UGT1A7r"
	]
	edge
	[
		id 1006
		source 353
		target 1131
		label "R_UGT1A8r"
	]
	edge
	[
		id 1007
		source 1165
		target 1131
		label "R_UGT1A8r"
	]
	edge
	[
		id 1008
		source 1533
		target 111
		label "R_RE2031M"
	]
	edge
	[
		id 1009
		source 392
		target 687
		label "R_RE1933C"
	]
	edge
	[
		id 1010
		source 1091
		target 463
		label "R_UGT1A4r"
	]
	edge
	[
		id 1011
		source 1165
		target 463
		label "R_UGT1A4r"
	]
	edge
	[
		id 1012
		source 633
		target 717
		label "R_RE2958C"
	]
	edge
	[
		id 1013
		source 935
		target 436
		label "R_GLYGLYCNc"
	]
	edge
	[
		id 1014
		source 724
		target 416
		label "R_FACOAL2252"
	]
	edge
	[
		id 1015
		source 83
		target 94
		label "R_FACOAL2251"
	]
	edge
	[
		id 1016
		source 649
		target 1093
		label "R_RETNCOA"
	]
	edge
	[
		id 1017
		source 367
		target 1093
		label "R_RETNCOA"
	]
	edge
	[
		id 1018
		source 367
		target 1353
		label "R_UGT1A5r"
	]
	edge
	[
		id 1019
		source 1165
		target 1353
		label "R_UGT1A5r"
	]
	edge
	[
		id 1020
		source 920
		target 71
		label "R_BDHm"
	]
	edge
	[
		id 1021
		source 1107
		target 894
		label "R_RE3493C"
	]
	edge
	[
		id 1022
		source 572
		target 1149
		label "R_RE1628C"
	]
	edge
	[
		id 1023
		source 1059
		target 1149
		label "R_RE1628C"
	]
	edge
	[
		id 1024
		source 629
		target 1038
		label "R_RE0915C"
	]
	edge
	[
		id 1025
		source 625
		target 547
		label "R_ECOAH12m"
	]
	edge
	[
		id 1026
		source 629
		target 78
		label "R_RE0915E"
	]
	edge
	[
		id 1027
		source 118
		target 1533
		label "R_FAOXC13C11m"
	]
	edge
	[
		id 1028
		source 118
		target 252
		label "R_FAOXC13C11m"
	]
	edge
	[
		id 1029
		source 1446
		target 319
		label "R_CH25H"
	]
	edge
	[
		id 1030
		source 1160
		target 451
		label "R_ORNTArm"
	]
	edge
	[
		id 1031
		source 509
		target 88
		label "R_HSD17B42x"
	]
	edge
	[
		id 1032
		source 1358
		target 1356
		label "R_RE2346C"
	]
	edge
	[
		id 1033
		source 171
		target 1196
		label "R_RE2782C"
	]
	edge
	[
		id 1034
		source 826
		target 1358
		label "R_RE3411C"
	]
	edge
	[
		id 1035
		source 826
		target 970
		label "R_RE3411C"
	]
	edge
	[
		id 1036
		source 1366
		target 1396
		label "R_ECGISOr"
	]
	edge
	[
		id 1037
		source 171
		target 1038
		label "R_SBTD_D2"
	]
	edge
	[
		id 1038
		source 1005
		target 1007
		label "R_RE1808R"
	]
	edge
	[
		id 1039
		source 1418
		target 1500
		label "R_FACOAL245_2"
	]
	edge
	[
		id 1040
		source 649
		target 1500
		label "R_FACOAL245_2"
	]
	edge
	[
		id 1041
		source 649
		target 966
		label "R_FACOAL245_1"
	]
	edge
	[
		id 1042
		source 1424
		target 966
		label "R_FACOAL245_1"
	]
	edge
	[
		id 1043
		source 194
		target 609
		label "R_RE2476C"
	]
	edge
	[
		id 1044
		source 1557
		target 609
		label "R_RE2476C"
	]
	edge
	[
		id 1045
		source 1466
		target 74
		label "R_MMMm"
	]
	edge
	[
		id 1046
		source 1073
		target 245
		label "R_FAS120COA"
	]
	edge
	[
		id 1047
		source 655
		target 245
		label "R_FAS120COA"
	]
	edge
	[
		id 1048
		source 572
		target 508
		label "R_RE2477C"
	]
	edge
	[
		id 1049
		source 1186
		target 508
		label "R_RE2477C"
	]
	edge
	[
		id 1050
		source 331
		target 1474
		label "R_ADPGLC"
	]
	edge
	[
		id 1051
		source 331
		target 1452
		label "R_ADPGLC"
	]
	edge
	[
		id 1052
		source 290
		target 406
		label "R_CYSLYSL"
	]
	edge
	[
		id 1053
		source 290
		target 92
		label "R_CYSLYSL"
	]
	edge
	[
		id 1054
		source 491
		target 1512
		label "R_r0317"
	]
	edge
	[
		id 1055
		source 148
		target 1533
		label "R_FAOXC4C2m"
	]
	edge
	[
		id 1056
		source 1426
		target 1084
		label "R_AIRCr"
	]
	edge
	[
		id 1057
		source 1502
		target 46
		label "R_P4501B1r"
	]
	edge
	[
		id 1058
		source 239
		target 501
		label "R_P45017A1r"
	]
	edge
	[
		id 1059
		source 1211
		target 412
		label "R_T4HCINNOX"
	]
	edge
	[
		id 1060
		source 511
		target 1042
		label "R_MI13456PK"
	]
	edge
	[
		id 1061
		source 1557
		target 332
		label "R_LTDCL"
	]
	edge
	[
		id 1062
		source 827
		target 28
		label "R_P45017A3r"
	]
	edge
	[
		id 1063
		source 1402
		target 141
		label "R_ACHEe"
	]
	edge
	[
		id 1064
		source 81
		target 85
		label "R_GMAND"
	]
	edge
	[
		id 1065
		source 917
		target 1533
		label "R_RE3191M"
	]
	edge
	[
		id 1066
		source 917
		target 543
		label "R_RE3191M"
	]
	edge
	[
		id 1067
		source 1488
		target 74
		label "R_AKGDm"
	]
	edge
	[
		id 1068
		source 275
		target 693
		label "R_DHORD9"
	]
	edge
	[
		id 1069
		source 552
		target 1381
		label "R_AHC"
	]
	edge
	[
		id 1070
		source 552
		target 687
		label "R_AHC"
	]
	edge
	[
		id 1071
		source 607
		target 1472
		label "R_C16OHc"
	]
	edge
	[
		id 1072
		source 1438
		target 1472
		label "R_C16OHc"
	]
	edge
	[
		id 1073
		source 1438
		target 649
		label "R_C16OHc"
	]
	edge
	[
		id 1074
		source 84
		target 537
		label "R_RE0565C"
	]
	edge
	[
		id 1075
		source 655
		target 537
		label "R_RE0565C"
	]
	edge
	[
		id 1076
		source 764
		target 281
		label "R_DHCR71r"
	]
	edge
	[
		id 1077
		source 1505
		target 1484
		label "R_RE2521C"
	]
	edge
	[
		id 1078
		source 607
		target 1227
		label "R_FAOXC5C5DCc"
	]
	edge
	[
		id 1079
		source 197
		target 1227
		label "R_FAOXC5C5DCc"
	]
	edge
	[
		id 1080
		source 1069
		target 1446
		label "R_DHCR72r"
	]
	edge
	[
		id 1081
		source 1466
		target 1465
		label "R_MMEm"
	]
	edge
	[
		id 1082
		source 335
		target 1041
		label "R_DURIPP"
	]
	edge
	[
		id 1083
		source 335
		target 200
		label "R_DURIPP"
	]
	edge
	[
		id 1084
		source 804
		target 205
		label "R_RE2655R"
	]
	edge
	[
		id 1085
		source 626
		target 277
		label "R_CRTNsyn"
	]
	edge
	[
		id 1086
		source 728
		target 441
		label "R_VITD2Hm"
	]
	edge
	[
		id 1087
		source 672
		target 1154
		label "R_PNTKm"
	]
	edge
	[
		id 1088
		source 765
		target 35
		label "R_RE0691C"
	]
	edge
	[
		id 1089
		source 1529
		target 1296
		label "R_r0391"
	]
	edge
	[
		id 1090
		source 1529
		target 1449
		label "R_r0391"
	]
	edge
	[
		id 1091
		source 1116
		target 78
		label "R_r0390"
	]
	edge
	[
		id 1092
		source 1497
		target 1481
		label "R_RE2520C"
	]
	edge
	[
		id 1093
		source 324
		target 506
		label "R_r0388"
	]
	edge
	[
		id 1094
		source 386
		target 506
		label "R_r0389"
	]
	edge
	[
		id 1095
		source 162
		target 1138
		label "R_r0383"
	]
	edge
	[
		id 1096
		source 92
		target 1138
		label "R_r0383"
	]
	edge
	[
		id 1097
		source 1488
		target 1125
		label "R_r0384"
	]
	edge
	[
		id 1098
		source 162
		target 54
		label "R_r0385"
	]
	edge
	[
		id 1099
		source 1421
		target 54
		label "R_r0385"
	]
	edge
	[
		id 1100
		source 162
		target 30
		label "R_r0386"
	]
	edge
	[
		id 1101
		source 314
		target 30
		label "R_r0386"
	]
	edge
	[
		id 1102
		source 613
		target 1121
		label "R_GTHS"
	]
	edge
	[
		id 1103
		source 436
		target 1121
		label "R_GTHS"
	]
	edge
	[
		id 1104
		source 74
		target 1089
		label "R_ALASm"
	]
	edge
	[
		id 1105
		source 436
		target 1089
		label "R_ALASm"
	]
	edge
	[
		id 1106
		source 1213
		target 619
		label "R_RE0124C"
	]
	edge
	[
		id 1107
		source 1486
		target 1237
		label "R_GLYAMDTRc"
	]
	edge
	[
		id 1108
		source 436
		target 1237
		label "R_GLYAMDTRc"
	]
	edge
	[
		id 1109
		source 510
		target 1043
		label "R_IZPN"
	]
	edge
	[
		id 1110
		source 264
		target 194
		label "R_B_MANNASEly"
	]
	edge
	[
		id 1111
		source 264
		target 1217
		label "R_B_MANNASEly"
	]
	edge
	[
		id 1112
		source 1431
		target 1106
		label "R_RE3413C"
	]
	edge
	[
		id 1113
		source 820
		target 17
		label "R_3HXKYNDCL"
	]
	edge
	[
		id 1114
		source 553
		target 1189
		label "R_GUAD"
	]
	edge
	[
		id 1115
		source 451
		target 402
		label "R_r0074"
	]
	edge
	[
		id 1116
		source 1348
		target 1054
		label "R_DPROOp"
	]
	edge
	[
		id 1117
		source 715
		target 511
		label "R_MI1346PKn"
	]
	edge
	[
		id 1118
		source 607
		target 1382
		label "R_r1396"
	]
	edge
	[
		id 1119
		source 815
		target 1382
		label "R_r1396"
	]
	edge
	[
		id 1120
		source 607
		target 1378
		label "R_r1398"
	]
	edge
	[
		id 1121
		source 148
		target 1378
		label "R_r1398"
	]
	edge
	[
		id 1122
		source 1517
		target 1533
		label "R_r0068"
	]
	edge
	[
		id 1123
		source 1517
		target 1474
		label "R_r0068"
	]
	edge
	[
		id 1124
		source 643
		target 1474
		label "R_ADPMAN"
	]
	edge
	[
		id 1125
		source 643
		target 284
		label "R_ADPMAN"
	]
	edge
	[
		id 1126
		source 959
		target 1087
		label "R_CYSO"
	]
	edge
	[
		id 1127
		source 1096
		target 1312
		label "R_LEUGLYHYc"
	]
	edge
	[
		id 1128
		source 1096
		target 436
		label "R_LEUGLYHYc"
	]
	edge
	[
		id 1129
		source 141
		target 1517
		label "R_r0097"
	]
	edge
	[
		id 1130
		source 1576
		target 1517
		label "R_r0097"
	]
	edge
	[
		id 1131
		source 572
		target 660
		label "R_GACMTRc"
	]
	edge
	[
		id 1132
		source 1237
		target 660
		label "R_GACMTRc"
	]
	edge
	[
		id 1133
		source 191
		target 173
		label "R_RE3089X"
	]
	edge
	[
		id 1134
		source 39
		target 1533
		label "R_ACACT10m"
	]
	edge
	[
		id 1135
		source 39
		target 815
		label "R_ACACT10m"
	]
	edge
	[
		id 1136
		source 653
		target 1317
		label "R_GCC2bim"
	]
	edge
	[
		id 1137
		source 653
		target 156
		label "R_GCC2bim"
	]
	edge
	[
		id 1138
		source 1518
		target 1482
		label "R_RE3086X"
	]
	edge
	[
		id 1139
		source 478
		target 631
		label "R_TS3"
	]
	edge
	[
		id 1140
		source 1478
		target 207
		label "R_MI1PS"
	]
	edge
	[
		id 1141
		source 207
		target 769
		label "R_MI1PP"
	]
	edge
	[
		id 1142
		source 413
		target 915
		label "R_DCIm"
	]
	edge
	[
		id 1143
		source 1548
		target 1157
		label "R_QUILSYN"
	]
	edge
	[
		id 1144
		source 152
		target 86
		label "R_DMGDHm"
	]
	edge
	[
		id 1145
		source 152
		target 443
		label "R_DMGDHm"
	]
	edge
	[
		id 1146
		source 1439
		target 168
		label "R_METS"
	]
	edge
	[
		id 1147
		source 1207
		target 190
		label "R_RE3084X"
	]
	edge
	[
		id 1148
		source 201
		target 147
		label "R_STRDNCCPT2"
	]
	edge
	[
		id 1149
		source 201
		target 607
		label "R_STRDNCCPT2"
	]
	edge
	[
		id 1150
		source 1407
		target 449
		label "R_ADSELK"
	]
	edge
	[
		id 1151
		source 432
		target 1562
		label "R_ALCD21_L"
	]
	edge
	[
		id 1152
		source 1500
		target 1533
		label "R_FAOXC2452253x"
	]
	edge
	[
		id 1153
		source 1500
		target 416
		label "R_FAOXC2452253x"
	]
	edge
	[
		id 1154
		source 987
		target 1533
		label "R_MESCOALm"
	]
	edge
	[
		id 1155
		source 987
		target 92
		label "R_MESCOALm"
	]
	edge
	[
		id 1156
		source 721
		target 632
		label "R_ACNMLr"
	]
	edge
	[
		id 1157
		source 721
		target 92
		label "R_ACNMLr"
	]
	edge
	[
		id 1158
		source 605
		target 436
		label "R_LTD4DP"
	]
	edge
	[
		id 1159
		source 605
		target 612
		label "R_LTD4DP"
	]
	edge
	[
		id 1160
		source 572
		target 184
		label "R_34DHPHAMT"
	]
	edge
	[
		id 1161
		source 320
		target 184
		label "R_34DHPHAMT"
	]
	edge
	[
		id 1162
		source 843
		target 821
		label "R_RE3572X"
	]
	edge
	[
		id 1163
		source 1420
		target 208
		label "R_UGALGTg"
	]
	edge
	[
		id 1164
		source 313
		target 608
		label "R_TALA"
	]
	edge
	[
		id 1165
		source 313
		target 231
		label "R_TALA"
	]
	edge
	[
		id 1166
		source 505
		target 377
		label "R_RE3136C"
	]
	edge
	[
		id 1167
		source 945
		target 371
		label "R_MCITS"
	]
	edge
	[
		id 1168
		source 815
		target 371
		label "R_MCITS"
	]
	edge
	[
		id 1169
		source 241
		target 1493
		label "R_EGMESTr"
	]
	edge
	[
		id 1170
		source 241
		target 1366
		label "R_EGMESTr"
	]
	edge
	[
		id 1171
		source 741
		target 1313
		label "R_RE3570C"
	]
	edge
	[
		id 1172
		source 1560
		target 777
		label "R_AICART"
	]
	edge
	[
		id 1173
		source 829
		target 777
		label "R_AICART"
	]
	edge
	[
		id 1174
		source 214
		target 197
		label "R_2OXOADOXm"
	]
	edge
	[
		id 1175
		source 748
		target 78
		label "R_RE0944E"
	]
	edge
	[
		id 1176
		source 748
		target 1038
		label "R_RE0944C"
	]
	edge
	[
		id 1177
		source 576
		target 60
		label "R_RE2069C"
	]
	edge
	[
		id 1178
		source 1265
		target 1215
		label "R_GLACOm"
	]
	edge
	[
		id 1179
		source 932
		target 1573
		label "R_RE2067C"
	]
	edge
	[
		id 1180
		source 932
		target 576
		label "R_RE2067C"
	]
	edge
	[
		id 1181
		source 528
		target 545
		label "R_LTA4H"
	]
	edge
	[
		id 1182
		source 24
		target 335
		label "R_DCYTDn"
	]
	edge
	[
		id 1183
		source 89
		target 1273
		label "R_RE2249C"
	]
	edge
	[
		id 1184
		source 1139
		target 1341
		label "R_PROGLYPRO1c"
	]
	edge
	[
		id 1185
		source 1139
		target 436
		label "R_PROGLYPRO1c"
	]
	edge
	[
		id 1186
		source 448
		target 661
		label "R_FACOAL244_1"
	]
	edge
	[
		id 1187
		source 596
		target 481
		label "R_FACOAL226"
	]
	edge
	[
		id 1188
		source 1048
		target 1533
		label "R_FAOXC9BRC7BRm"
	]
	edge
	[
		id 1189
		source 1048
		target 1023
		label "R_FAOXC9BRC7BRm"
	]
	edge
	[
		id 1190
		source 334
		target 652
		label "R_IDHPOXOX3"
	]
	edge
	[
		id 1191
		source 798
		target 652
		label "R_IDHPOXOX3"
	]
	edge
	[
		id 1192
		source 798
		target 362
		label "R_IDHPOXOX3"
	]
	edge
	[
		id 1193
		source 334
		target 577
		label "R_IDHPOXOX4"
	]
	edge
	[
		id 1194
		source 334
		target 362
		label "R_IDHPOXOX4"
	]
	edge
	[
		id 1195
		source 1377
		target 916
		label "R_THBPT4ACAMDASE"
	]
	edge
	[
		id 1196
		source 185
		target 128
		label "R_FACOAL240"
	]
	edge
	[
		id 1197
		source 649
		target 128
		label "R_FACOAL240"
	]
	edge
	[
		id 1198
		source 817
		target 821
		label "R_RE3578X"
	]
	edge
	[
		id 1199
		source 1494
		target 39
		label "R_HACD9m"
	]
	edge
	[
		id 1200
		source 785
		target 677
		label "R_FACOAL241"
	]
	edge
	[
		id 1201
		source 89
		target 1275
		label "R_RE2248C"
	]
	edge
	[
		id 1202
		source 1425
		target 816
		label "R_RE3577X"
	]
	edge
	[
		id 1203
		source 649
		target 816
		label "R_RE3577X"
	]
	edge
	[
		id 1204
		source 1130
		target 1184
		label "R_KHK3"
	]
	edge
	[
		id 1205
		source 1409
		target 786
		label "R_KHK2"
	]
	edge
	[
		id 1206
		source 457
		target 798
		label "R_IDHPOXOXb"
	]
	edge
	[
		id 1207
		source 924
		target 1208
		label "R_FACOAL260"
	]
	edge
	[
		id 1208
		source 903
		target 804
		label "R_RDH1a"
	]
	edge
	[
		id 1209
		source 816
		target 817
		label "R_RE3576X"
	]
	edge
	[
		id 1210
		source 159
		target 1498
		label "R_RE2111M"
	]
	edge
	[
		id 1211
		source 159
		target 649
		label "R_RE2111M"
	]
	edge
	[
		id 1212
		source 436
		target 1498
		label "R_RE2111M"
	]
	edge
	[
		id 1213
		source 399
		target 1028
		label "R_TYRASE"
	]
	edge
	[
		id 1214
		source 478
		target 487
		label "R_LS3"
	]
	edge
	[
		id 1215
		source 843
		target 1533
		label "R_RE3575X"
	]
	edge
	[
		id 1216
		source 843
		target 834
		label "R_RE3575X"
	]
	edge
	[
		id 1217
		source 682
		target 465
		label "R_AGPRim"
	]
	edge
	[
		id 1218
		source 834
		target 822
		label "R_RE3574X"
	]
	edge
	[
		id 1219
		source 1006
		target 399
		label "R_DCT"
	]
	edge
	[
		id 1220
		source 819
		target 754
		label "R_RE3573X"
	]
	edge
	[
		id 1221
		source 558
		target 1
		label "R_LGTHL"
	]
	edge
	[
		id 1222
		source 407
		target 953
		label "R_SFGTH"
	]
	edge
	[
		id 1223
		source 848
		target 326
		label "R_DHPM1"
	]
	edge
	[
		id 1224
		source 1359
		target 909
		label "R_ACTNMO"
	]
	edge
	[
		id 1225
		source 204
		target 1137
		label "R_DHPM2"
	]
	edge
	[
		id 1226
		source 366
		target 205
		label "R_RDH4"
	]
	edge
	[
		id 1227
		source 436
		target 527
		label "R_RE2427M"
	]
	edge
	[
		id 1228
		source 1587
		target 527
		label "R_RE2427M"
	]
	edge
	[
		id 1229
		source 798
		target 334
		label "R_IDHPOXOX2b"
	]
	edge
	[
		id 1230
		source 966
		target 1533
		label "R_FAOXC2452256x"
	]
	edge
	[
		id 1231
		source 966
		target 94
		label "R_FAOXC2452256x"
	]
	edge
	[
		id 1232
		source 871
		target 1105
		label "R_MI34PP"
	]
	edge
	[
		id 1233
		source 1393
		target 1403
		label "R_ABTD"
	]
	edge
	[
		id 1234
		source 238
		target 1217
		label "R_r0013"
	]
	edge
	[
		id 1235
		source 713
		target 1183
		label "R_RE1796M"
	]
	edge
	[
		id 1236
		source 1533
		target 1385
		label "R_GLYATm"
	]
	edge
	[
		id 1237
		source 436
		target 1385
		label "R_GLYATm"
	]
	edge
	[
		id 1238
		source 722
		target 1234
		label "R_r1368"
	]
	edge
	[
		id 1239
		source 1295
		target 1533
		label "R_MMSAD3m"
	]
	edge
	[
		id 1240
		source 1208
		target 1533
		label "R_FAOXC260240x"
	]
	edge
	[
		id 1241
		source 1208
		target 128
		label "R_FAOXC260240x"
	]
	edge
	[
		id 1242
		source 1228
		target 1172
		label "R_UPPDC1"
	]
	edge
	[
		id 1243
		source 373
		target 92
		label "R_r0060"
	]
	edge
	[
		id 1244
		source 145
		target 375
		label "R_APRTO2"
	]
	edge
	[
		id 1245
		source 572
		target 1564
		label "R_ACSRTNMT"
	]
	edge
	[
		id 1246
		source 1543
		target 1564
		label "R_ACSRTNMT"
	]
	edge
	[
		id 1247
		source 772
		target 715
		label "R_MI134PK"
	]
	edge
	[
		id 1248
		source 1102
		target 815
		label "R_MMSAD1m"
	]
	edge
	[
		id 1249
		source 1507
		target 1496
		label "R_RE2117M"
	]
	edge
	[
		id 1250
		source 436
		target 1496
		label "R_RE2117M"
	]
	edge
	[
		id 1251
		source 602
		target 743
		label "R_r1384"
	]
	edge
	[
		id 1252
		source 558
		target 92
		label "R_r0055"
	]
	edge
	[
		id 1253
		source 772
		target 871
		label "R_MI134PP"
	]
	edge
	[
		id 1254
		source 1216
		target 407
		label "R_r1378"
	]
	edge
	[
		id 1255
		source 135
		target 210
		label "R_FAH1"
	]
	edge
	[
		id 1256
		source 402
		target 160
		label "R_GLU5Km"
	]
	edge
	[
		id 1257
		source 328
		target 520
		label "R_FAH3"
	]
	edge
	[
		id 1258
		source 734
		target 241
		label "R_COKECBESr"
	]
	edge
	[
		id 1259
		source 734
		target 161
		label "R_COKECBESr"
	]
	edge
	[
		id 1260
		source 1462
		target 238
		label "R_r1374"
	]
	edge
	[
		id 1261
		source 1121
		target 1216
		label "R_r1377"
	]
	edge
	[
		id 1262
		source 86
		target 1216
		label "R_r1377"
	]
	edge
	[
		id 1263
		source 1034
		target 140
		label "R_SPRn"
	]
	edge
	[
		id 1264
		source 1448
		target 257
		label "R_NADK"
	]
	edge
	[
		id 1265
		source 959
		target 92
		label "R_r0193"
	]
	edge
	[
		id 1266
		source 74
		target 372
		label "R_r0196"
	]
	edge
	[
		id 1267
		source 436
		target 372
		label "R_r0196"
	]
	edge
	[
		id 1268
		source 1357
		target 1355
		label "R_ALAR"
	]
	edge
	[
		id 1269
		source 1063
		target 668
		label "R_r0186"
	]
	edge
	[
		id 1270
		source 1251
		target 1553
		label "R_AKR1D2"
	]
	edge
	[
		id 1271
		source 607
		target 1450
		label "R_C50CPT1"
	]
	edge
	[
		id 1272
		source 1587
		target 1450
		label "R_C50CPT1"
	]
	edge
	[
		id 1273
		source 1161
		target 123
		label "R_FACOAL2042"
	]
	edge
	[
		id 1274
		source 649
		target 123
		label "R_FACOAL2042"
	]
	edge
	[
		id 1275
		source 244
		target 1533
		label "R_FAOXC6DCC4DCx"
	]
	edge
	[
		id 1276
		source 244
		target 74
		label "R_FAOXC6DCC4DCx"
	]
	edge
	[
		id 1277
		source 1017
		target 939
		label "R_SEAHCYSHYD"
	]
	edge
	[
		id 1278
		source 1017
		target 1381
		label "R_SEAHCYSHYD"
	]
	edge
	[
		id 1279
		source 845
		target 1461
		label "R_RE2407C"
	]
	edge
	[
		id 1280
		source 827
		target 22
		label "R_AKR1C1"
	]
	edge
	[
		id 1281
		source 800
		target 1570
		label "R_GPDDA1"
	]
	edge
	[
		id 1282
		source 800
		target 1346
		label "R_GPDDA1"
	]
	edge
	[
		id 1283
		source 1560
		target 468
		label "R_GARFT"
	]
	edge
	[
		id 1284
		source 1159
		target 468
		label "R_GARFT"
	]
	edge
	[
		id 1285
		source 79
		target 1354
		label "R_DORNOp"
	]
	edge
	[
		id 1286
		source 209
		target 66
		label "R_FBA2"
	]
	edge
	[
		id 1287
		source 209
		target 1510
		label "R_FBA2"
	]
	edge
	[
		id 1288
		source 786
		target 66
		label "R_FBA4"
	]
	edge
	[
		id 1289
		source 786
		target 526
		label "R_FBA4"
	]
	edge
	[
		id 1290
		source 1184
		target 66
		label "R_FBA5"
	]
	edge
	[
		id 1291
		source 1184
		target 1510
		label "R_FBA5"
	]
	edge
	[
		id 1292
		source 27
		target 185
		label "R_RE0579X"
	]
	edge
	[
		id 1293
		source 1452
		target 1478
		label "R_PGMT"
	]
	edge
	[
		id 1294
		source 1515
		target 299
		label "R_RE3072X"
	]
	edge
	[
		id 1295
		source 1515
		target 422
		label "R_RE3072X"
	]
	edge
	[
		id 1296
		source 332
		target 1522
		label "R_TRYPTAOX"
	]
	edge
	[
		id 1297
		source 1070
		target 721
		label "R_ACNAMPH"
	]
	edge
	[
		id 1298
		source 158
		target 1533
		label "R_FAOXC9C7m"
	]
	edge
	[
		id 1299
		source 158
		target 1077
		label "R_FAOXC9C7m"
	]
	edge
	[
		id 1300
		source 995
		target 937
		label "R_PGCD"
	]
	edge
	[
		id 1301
		source 1247
		target 971
		label "R_P45011B21m"
	]
	edge
	[
		id 1302
		source 607
		target 1491
		label "R_C100CPT1"
	]
	edge
	[
		id 1303
		source 1073
		target 1491
		label "R_C100CPT1"
	]
	edge
	[
		id 1304
		source 380
		target 1075
		label "R_FRTT"
	]
	edge
	[
		id 1305
		source 1578
		target 1075
		label "R_FRTT"
	]
	edge
	[
		id 1306
		source 457
		target 486
		label "R_TYRTAm"
	]
	edge
	[
		id 1307
		source 1308
		target 607
		label "R_TTDCPT2"
	]
	edge
	[
		id 1308
		source 1308
		target 294
		label "R_TTDCPT2"
	]
	edge
	[
		id 1309
		source 1474
		target 1268
		label "R_AMPDA"
	]
	edge
	[
		id 1310
		source 650
		target 591
		label "R_PGDIr"
	]
	edge
	[
		id 1311
		source 587
		target 1489
		label "R_RE2493C"
	]
	edge
	[
		id 1312
		source 1258
		target 67
		label "R_42A12BOOX"
	]
	edge
	[
		id 1313
		source 1582
		target 224
		label "R_DCMPDA"
	]
	edge
	[
		id 1314
		source 1024
		target 1020
		label "R_HISTASE"
	]
	edge
	[
		id 1315
		source 346
		target 233
		label "R_RE2717L"
	]
	edge
	[
		id 1316
		source 346
		target 1156
		label "R_RE2717L"
	]
	edge
	[
		id 1317
		source 1574
		target 1153
		label "R_NMPTRCOX"
	]
	edge
	[
		id 1318
		source 1384
		target 1419
		label "R_2HBO"
	]
	edge
	[
		id 1319
		source 26
		target 11
		label "R_FACOAL205"
	]
	edge
	[
		id 1320
		source 649
		target 11
		label "R_FACOAL205"
	]
	edge
	[
		id 1321
		source 1080
		target 1081
		label "R_RE1954C"
	]
	edge
	[
		id 1322
		source 722
		target 1013
		label "R_FACOAL203"
	]
	edge
	[
		id 1323
		source 280
		target 164
		label "R_SPMS"
	]
	edge
	[
		id 1324
		source 56
		target 164
		label "R_SPMS"
	]
	edge
	[
		id 1325
		source 679
		target 223
		label "R_PETHCT"
	]
	edge
	[
		id 1326
		source 1063
		target 223
		label "R_PETHCT"
	]
	edge
	[
		id 1327
		source 1217
		target 1513
		label "R_ACGAMK"
	]
	edge
	[
		id 1328
		source 649
		target 1263
		label "R_PECGONCOATr"
	]
	edge
	[
		id 1329
		source 1396
		target 1263
		label "R_PECGONCOATr"
	]
	edge
	[
		id 1330
		source 769
		target 517
		label "R_INOSTO"
	]
	edge
	[
		id 1331
		source 909
		target 432
		label "R_ALR3"
	]
	edge
	[
		id 1332
		source 57
		target 60
		label "R_RE3567C"
	]
	edge
	[
		id 1333
		source 820
		target 1357
		label "R_HKYNH"
	]
	edge
	[
		id 1334
		source 820
		target 1328
		label "R_HKYNH"
	]
	edge
	[
		id 1335
		source 1340
		target 1298
		label "R_MHISOR"
	]
	edge
	[
		id 1336
		source 580
		target 53
		label "R_RE3568C"
	]
	edge
	[
		id 1337
		source 50
		target 57
		label "R_RE3566C"
	]
	edge
	[
		id 1338
		source 330
		target 988
		label "R_PYAM5POr"
	]
	edge
	[
		id 1339
		source 178
		target 496
		label "R_RE3432C"
	]
	edge
	[
		id 1340
		source 61
		target 51
		label "R_RE3565C"
	]
	edge
	[
		id 1341
		source 1357
		target 879
		label "R_RE1473C"
	]
	edge
	[
		id 1342
		source 1121
		target 879
		label "R_RE1473C"
	]
	edge
	[
		id 1343
		source 1112
		target 1102
		label "R_HIBDm"
	]
	edge
	[
		id 1344
		source 751
		target 78
		label "R_RE0935E"
	]
	edge
	[
		id 1345
		source 751
		target 1038
		label "R_RE0935C"
	]
	edge
	[
		id 1346
		source 289
		target 247
		label "R_P4503A5"
	]
	edge
	[
		id 1347
		source 327
		target 78
		label "R_SUCRe"
	]
	edge
	[
		id 1348
		source 327
		target 1038
		label "R_SUCRe"
	]
	edge
	[
		id 1349
		source 869
		target 1024
		label "R_HISDC"
	]
	edge
	[
		id 1350
		source 1205
		target 1597
		label "R_MI145P6Kn"
	]
	edge
	[
		id 1351
		source 496
		target 497
		label "R_RE3431C"
	]
	edge
	[
		id 1352
		source 540
		target 955
		label "R_FACOAL161"
	]
	edge
	[
		id 1353
		source 1339
		target 1171
		label "R_FACOAL150"
	]
	edge
	[
		id 1354
		source 649
		target 1171
		label "R_FACOAL150"
	]
	edge
	[
		id 1355
		source 934
		target 787
		label "R_PPOR"
	]
	edge
	[
		id 1356
		source 297
		target 147
		label "R_FACOAL184"
	]
	edge
	[
		id 1357
		source 1413
		target 98
		label "R_DOPAQNISO1"
	]
	edge
	[
		id 1358
		source 1277
		target 1337
		label "R_LNLNCACPT1"
	]
	edge
	[
		id 1359
		source 607
		target 1337
		label "R_LNLNCACPT1"
	]
	edge
	[
		id 1360
		source 1073
		target 689
		label "R_r1445"
	]
	edge
	[
		id 1361
		source 586
		target 438
		label "R_r0119"
	]
	edge
	[
		id 1362
		source 1006
		target 1176
		label "R_RE1653C"
	]
	edge
	[
		id 1363
		source 1404
		target 1082
		label "R_FACOAL170"
	]
	edge
	[
		id 1364
		source 299
		target 904
		label "R_ALDD21"
	]
	edge
	[
		id 1365
		source 1209
		target 1533
		label "R_FAOXC22C20x"
	]
	edge
	[
		id 1366
		source 1209
		target 1123
		label "R_FAOXC22C20x"
	]
	edge
	[
		id 1367
		source 66
		target 1433
		label "R_TPI"
	]
	edge
	[
		id 1368
		source 518
		target 58
		label "R_5HTRPDOX"
	]
	edge
	[
		id 1369
		source 903
		target 366
		label "R_RETI3"
	]
	edge
	[
		id 1370
		source 903
		target 1395
		label "R_RETI2"
	]
	edge
	[
		id 1371
		source 903
		target 363
		label "R_RETI1"
	]
	edge
	[
		id 1372
		source 604
		target 1174
		label "R_RE1651C"
	]
	edge
	[
		id 1373
		source 641
		target 1561
		label "R_P45019A1r"
	]
	edge
	[
		id 1374
		source 641
		target 953
		label "R_P45019A1r"
	]
	edge
	[
		id 1375
		source 1257
		target 511
		label "R_MI3456PK"
	]
	edge
	[
		id 1376
		source 36
		target 1437
		label "R_r1457"
	]
	edge
	[
		id 1377
		source 1091
		target 1502
		label "R_P45019A2r"
	]
	edge
	[
		id 1378
		source 1091
		target 953
		label "R_P45019A2r"
	]
	edge
	[
		id 1379
		source 568
		target 64
		label "R_RE0582N"
	]
	edge
	[
		id 1380
		source 165
		target 1244
		label "R_RE3307C"
	]
	edge
	[
		id 1381
		source 1593
		target 231
		label "R_TKT2"
	]
	edge
	[
		id 1382
		source 608
		target 231
		label "R_TKT2"
	]
	edge
	[
		id 1383
		source 729
		target 313
		label "R_TKT1"
	]
	edge
	[
		id 1384
		source 1593
		target 313
		label "R_TKT1"
	]
	edge
	[
		id 1385
		source 1593
		target 1433
		label "R_TKT1"
	]
	edge
	[
		id 1386
		source 1583
		target 206
		label "R_DKMPPD"
	]
	edge
	[
		id 1387
		source 1583
		target 953
		label "R_DKMPPD"
	]
	edge
	[
		id 1388
		source 180
		target 182
		label "R_RE3437C"
	]
	edge
	[
		id 1389
		source 1531
		target 995
		label "R_DPGase"
	]
	edge
	[
		id 1390
		source 572
		target 56
		label "R_ADMDC"
	]
	edge
	[
		id 1391
		source 1578
		target 802
		label "R_r0170"
	]
	edge
	[
		id 1392
		source 443
		target 86
		label "R_SARCOXp"
	]
	edge
	[
		id 1393
		source 1488
		target 665
		label "R_r0163"
	]
	edge
	[
		id 1394
		source 253
		target 154
		label "R_r0166"
	]
	edge
	[
		id 1395
		source 122
		target 812
		label "R_34DHOXPEGOX"
	]
	edge
	[
		id 1396
		source 875
		target 896
		label "null"
	]
	edge
	[
		id 1397
		source 1510
		target 835
		label "null"
	]
	edge
	[
		id 1398
		source 851
		target 855
		label "null"
	]
	edge
	[
		id 1399
		source 1554
		target 92
		label "null"
	]
	edge
	[
		id 1400
		source 1478
		target 615
		label "null"
	]
	edge
	[
		id 1401
		source 116
		target 1232
		label "null"
	]
	edge
	[
		id 1402
		source 328
		target 450
		label "null"
	]
	edge
	[
		id 1403
		source 688
		target 622
		label "null"
	]
	edge
	[
		id 1404
		source 961
		target 583
		label "null"
	]
	edge
	[
		id 1405
		source 1557
		target 518
		label "null"
	]
	edge
	[
		id 1406
		source 1276
		target 1295
		label "null"
	]
	edge
	[
		id 1407
		source 9
		target 168
		label "null"
	]
	edge
	[
		id 1408
		source 996
		target 987
		label "null"
	]
	edge
	[
		id 1409
		source 788
		target 1474
		label "null"
	]
	edge
	[
		id 1410
		source 788
		target 1406
		label "null"
	]
	edge
	[
		id 1411
		source 788
		target 982
		label "null"
	]
	edge
	[
		id 1412
		source 1462
		target 1217
		label "null"
	]
	edge
	[
		id 1413
		source 905
		target 959
		label "null"
	]
	edge
	[
		id 1414
		source 905
		target 436
		label "null"
	]
	edge
	[
		id 1415
		source 513
		target 1560
		label "null"
	]
	edge
	[
		id 1416
		source 513
		target 156
		label "null"
	]
	edge
	[
		id 1417
		source 751
		target 647
		label "null"
	]
	edge
	[
		id 1418
		source 857
		target 851
		label "null"
	]
	edge
	[
		id 1419
		source 493
		target 562
		label "null"
	]
	edge
	[
		id 1420
		source 493
		target 649
		label "null"
	]
	edge
	[
		id 1421
		source 493
		target 71
		label "null"
	]
	edge
	[
		id 1422
		source 1222
		target 870
		label "null"
	]
	edge
	[
		id 1423
		source 1222
		target 1401
		label "null"
	]
	edge
	[
		id 1424
		source 1357
		target 92
		label "null"
	]
	edge
	[
		id 1425
		source 1357
		target 436
		label "null"
	]
	edge
	[
		id 1426
		source 78
		target 171
		label "null"
	]
	edge
	[
		id 1427
		source 78
		target 1478
		label "null"
	]
	edge
	[
		id 1428
		source 206
		target 168
		label "null"
	]
	edge
	[
		id 1429
		source 1203
		target 1003
		label "null"
	]
	edge
	[
		id 1430
		source 939
		target 374
		label "null"
	]
	edge
	[
		id 1431
		source 1195
		target 1111
		label "null"
	]
	edge
	[
		id 1432
		source 1195
		target 1110
		label "null"
	]
	edge
	[
		id 1433
		source 1507
		target 857
		label "null"
	]
	edge
	[
		id 1434
		source 1507
		target 649
		label "null"
	]
	edge
	[
		id 1435
		source 803
		target 622
		label "null"
	]
	edge
	[
		id 1436
		source 710
		target 221
		label "null"
	]
	edge
	[
		id 1437
		source 396
		target 659
		label "null"
	]
	edge
	[
		id 1438
		source 396
		target 1488
		label "null"
	]
	edge
	[
		id 1439
		source 56
		target 681
		label "null"
	]
	edge
	[
		id 1440
		source 1589
		target 1579
		label "null"
	]
	edge
	[
		id 1441
		source 673
		target 678
		label "null"
	]
	edge
	[
		id 1442
		source 856
		target 984
		label "null"
	]
	edge
	[
		id 1443
		source 102
		target 513
		label "null"
	]
	edge
	[
		id 1444
		source 665
		target 773
		label "null"
	]
	edge
	[
		id 1445
		source 228
		target 649
		label "null"
	]
	edge
	[
		id 1446
		source 228
		target 976
		label "null"
	]
	edge
	[
		id 1447
		source 313
		target 1284
		label "null"
	]
	edge
	[
		id 1448
		source 560
		target 1421
		label "null"
	]
	edge
	[
		id 1449
		source 1367
		target 154
		label "null"
	]
	edge
	[
		id 1450
		source 1367
		target 1452
		label "null"
	]
	edge
	[
		id 1451
		source 1367
		target 1420
		label "null"
	]
	edge
	[
		id 1452
		source 120
		target 511
		label "null"
	]
	edge
	[
		id 1453
		source 1189
		target 221
		label "null"
	]
	edge
	[
		id 1454
		source 1314
		target 203
		label "null"
	]
	edge
	[
		id 1455
		source 607
		target 1434
		label "null"
	]
	edge
	[
		id 1456
		source 607
		target 418
		label "null"
	]
	edge
	[
		id 1457
		source 607
		target 220
		label "null"
	]
	edge
	[
		id 1458
		source 607
		target 512
		label "null"
	]
	edge
	[
		id 1459
		source 770
		target 1585
		label "null"
	]
	edge
	[
		id 1460
		source 981
		target 979
		label "null"
	]
	edge
	[
		id 1461
		source 899
		target 880
		label "null"
	]
	edge
	[
		id 1462
		source 402
		target 1375
		label "null"
	]
	edge
	[
		id 1463
		source 402
		target 933
		label "null"
	]
	edge
	[
		id 1464
		source 774
		target 301
		label "null"
	]
	edge
	[
		id 1465
		source 677
		target 649
		label "null"
	]
	edge
	[
		id 1466
		source 1210
		target 1473
		label "null"
	]
	edge
	[
		id 1467
		source 1073
		target 1338
		label "null"
	]
	edge
	[
		id 1468
		source 1073
		target 649
		label "null"
	]
	edge
	[
		id 1469
		source 1073
		target 1533
		label "null"
	]
	edge
	[
		id 1470
		source 896
		target 899
		label "null"
	]
	edge
	[
		id 1471
		source 1088
		target 115
		label "null"
	]
	edge
	[
		id 1472
		source 122
		target 573
		label "null"
	]
	edge
	[
		id 1473
		source 1246
		target 14
		label "null"
	]
	edge
	[
		id 1474
		source 946
		target 947
		label "null"
	]
	edge
	[
		id 1475
		source 156
		target 82
		label "null"
	]
	edge
	[
		id 1476
		source 835
		target 995
		label "null"
	]
	edge
	[
		id 1477
		source 388
		target 1341
		label "null"
	]
	edge
	[
		id 1478
		source 815
		target 418
		label "null"
	]
	edge
	[
		id 1479
		source 815
		target 1071
		label "null"
	]
	edge
	[
		id 1480
		source 815
		target 278
		label "null"
	]
	edge
	[
		id 1481
		source 1374
		target 257
		label "null"
	]
	edge
	[
		id 1482
		source 154
		target 63
		label "null"
	]
	edge
	[
		id 1483
		source 447
		target 444
		label "null"
	]
	edge
	[
		id 1484
		source 1501
		target 473
		label "null"
	]
	edge
	[
		id 1485
		source 248
		target 211
		label "null"
	]
	edge
	[
		id 1486
		source 279
		target 1245
		label "null"
	]
	edge
	[
		id 1487
		source 404
		target 545
		label "null"
	]
	edge
	[
		id 1488
		source 404
		target 872
		label "null"
	]
	edge
	[
		id 1489
		source 404
		target 1527
		label "null"
	]
	edge
	[
		id 1490
		source 1296
		target 1474
		label "null"
	]
	edge
	[
		id 1491
		source 1165
		target 63
		label "null"
	]
	edge
	[
		id 1492
		source 1165
		target 523
		label "null"
	]
	edge
	[
		id 1493
		source 1165
		target 1226
		label "null"
	]
	edge
	[
		id 1494
		source 1165
		target 522
		label "null"
	]
	edge
	[
		id 1495
		source 1165
		target 133
		label "null"
	]
	edge
	[
		id 1496
		source 1165
		target 1415
		label "null"
	]
	edge
	[
		id 1497
		source 1165
		target 524
		label "null"
	]
	edge
	[
		id 1498
		source 1165
		target 569
		label "null"
	]
	edge
	[
		id 1499
		source 1165
		target 521
		label "null"
	]
	edge
	[
		id 1500
		source 1165
		target 131
		label "null"
	]
	edge
	[
		id 1501
		source 1165
		target 559
		label "null"
	]
	edge
	[
		id 1502
		source 1165
		target 1269
		label "null"
	]
	edge
	[
		id 1503
		source 1165
		target 1290
		label "null"
	]
	edge
	[
		id 1504
		source 1046
		target 1063
		label "null"
	]
	edge
	[
		id 1505
		source 928
		target 727
		label "null"
	]
	edge
	[
		id 1506
		source 1567
		target 542
		label "null"
	]
	edge
	[
		id 1507
		source 1567
		target 434
		label "null"
	]
	edge
	[
		id 1508
		source 1508
		target 1420
		label "null"
	]
	edge
	[
		id 1509
		source 993
		target 607
		label "null"
	]
	edge
	[
		id 1510
		source 993
		target 1048
		label "null"
	]
	edge
	[
		id 1511
		source 253
		target 63
		label "null"
	]
	edge
	[
		id 1512
		source 253
		target 679
		label "null"
	]
	edge
	[
		id 1513
		source 1026
		target 1030
		label "null"
	]
	edge
	[
		id 1514
		source 435
		target 410
		label "null"
	]
	edge
	[
		id 1515
		source 435
		target 92
		label "null"
	]
	edge
	[
		id 1516
		source 1150
		target 229
		label "null"
	]
	edge
	[
		id 1517
		source 1405
		target 192
		label "null"
	]
	edge
	[
		id 1518
		source 603
		target 1357
		label "null"
	]
	edge
	[
		id 1519
		source 111
		target 1357
		label "null"
	]
	edge
	[
		id 1520
		source 945
		target 574
		label "null"
	]
	edge
	[
		id 1521
		source 1529
		target 533
		label "null"
	]
	edge
	[
		id 1522
		source 1013
		target 980
		label "null"
	]
	edge
	[
		id 1523
		source 1013
		target 649
		label "null"
	]
	edge
	[
		id 1524
		source 765
		target 1223
		label "null"
	]
	edge
	[
		id 1525
		source 972
		target 328
		label "null"
	]
	edge
	[
		id 1526
		source 1502
		target 549
		label "null"
	]
	edge
	[
		id 1527
		source 1502
		target 1059
		label "null"
	]
	edge
	[
		id 1528
		source 1293
		target 469
		label "null"
	]
	edge
	[
		id 1529
		source 439
		target 948
		label "null"
	]
	edge
	[
		id 1530
		source 439
		target 365
		label "null"
	]
	edge
	[
		id 1531
		source 439
		target 139
		label "null"
	]
	edge
	[
		id 1532
		source 245
		target 413
		label "null"
	]
	edge
	[
		id 1533
		source 245
		target 1533
		label "null"
	]
	edge
	[
		id 1534
		source 425
		target 770
		label "null"
	]
	edge
	[
		id 1535
		source 1270
		target 1269
		label "null"
	]
	edge
	[
		id 1536
		source 462
		target 427
		label "null"
	]
	edge
	[
		id 1537
		source 178
		target 497
		label "null"
	]
	edge
	[
		id 1538
		source 125
		target 1410
		label "null"
	]
	edge
	[
		id 1539
		source 977
		target 975
		label "null"
	]
	edge
	[
		id 1540
		source 415
		target 990
		label "null"
	]
	edge
	[
		id 1541
		source 963
		target 1199
		label "null"
	]
	edge
	[
		id 1542
		source 1559
		target 745
		label "null"
	]
	edge
	[
		id 1543
		source 374
		target 662
		label "null"
	]
	edge
	[
		id 1544
		source 1103
		target 1092
		label "null"
	]
	edge
	[
		id 1545
		source 818
		target 1248
		label "null"
	]
	edge
	[
		id 1546
		source 197
		target 12
		label "null"
	]
	edge
	[
		id 1547
		source 1238
		target 1398
		label "null"
	]
	edge
	[
		id 1548
		source 1238
		target 870
		label "null"
	]
	edge
	[
		id 1549
		source 657
		target 1532
		label "null"
	]
	edge
	[
		id 1550
		source 657
		target 815
		label "null"
	]
	edge
	[
		id 1551
		source 619
		target 183
		label "null"
	]
	edge
	[
		id 1552
		source 1523
		target 1318
		label "null"
	]
	edge
	[
		id 1553
		source 1239
		target 1240
		label "null"
	]
	edge
	[
		id 1554
		source 545
		target 735
		label "null"
	]
	edge
	[
		id 1555
		source 545
		target 472
		label "null"
	]
	edge
	[
		id 1556
		source 1365
		target 649
		label "null"
	]
	edge
	[
		id 1557
		source 1365
		target 658
		label "null"
	]
	edge
	[
		id 1558
		source 84
		target 64
		label "null"
	]
	edge
	[
		id 1559
		source 84
		target 1140
		label "null"
	]
	edge
	[
		id 1560
		source 84
		target 649
		label "null"
	]
	edge
	[
		id 1561
		source 375
		target 1568
		label "null"
	]
	edge
	[
		id 1562
		source 1419
		target 815
		label "null"
	]
	edge
	[
		id 1563
		source 647
		target 629
		label "null"
	]
	edge
	[
		id 1564
		source 1395
		target 1540
		label "null"
	]
	edge
	[
		id 1565
		source 1456
		target 598
		label "null"
	]
	edge
	[
		id 1566
		source 575
		target 605
		label "null"
	]
	edge
	[
		id 1567
		source 575
		target 402
		label "null"
	]
	edge
	[
		id 1568
		source 341
		target 611
		label "null"
	]
	edge
	[
		id 1569
		source 341
		target 1507
		label "null"
	]
	edge
	[
		id 1570
		source 341
		target 1533
		label "null"
	]
	edge
	[
		id 1571
		source 342
		target 102
		label "null"
	]
	edge
	[
		id 1572
		source 342
		target 933
		label "null"
	]
	edge
	[
		id 1573
		source 342
		target 402
		label "null"
	]
	edge
	[
		id 1574
		source 838
		target 832
		label "null"
	]
	edge
	[
		id 1575
		source 438
		target 602
		label "null"
	]
	edge
	[
		id 1576
		source 438
		target 354
		label "null"
	]
	edge
	[
		id 1577
		source 703
		target 550
		label "null"
	]
	edge
	[
		id 1578
		source 1144
		target 410
		label "null"
	]
	edge
	[
		id 1579
		source 1200
		target 184
		label "null"
	]
	edge
	[
		id 1580
		source 1563
		target 780
		label "null"
	]
	edge
	[
		id 1581
		source 979
		target 978
		label "null"
	]
	edge
	[
		id 1582
		source 1323
		target 516
		label "null"
	]
	edge
	[
		id 1583
		source 176
		target 242
		label "null"
	]
	edge
	[
		id 1584
		source 176
		target 649
		label "null"
	]
	edge
	[
		id 1585
		source 842
		target 358
		label "null"
	]
	edge
	[
		id 1586
		source 1255
		target 1453
		label "null"
	]
	edge
	[
		id 1587
		source 98
		target 1006
		label "null"
	]
	edge
	[
		id 1588
		source 1467
		target 242
		label "null"
	]
	edge
	[
		id 1589
		source 1467
		target 91
		label "null"
	]
	edge
	[
		id 1590
		source 1467
		target 350
		label "null"
	]
	edge
	[
		id 1591
		source 290
		target 959
		label "null"
	]
	edge
	[
		id 1592
		source 1333
		target 742
		label "null"
	]
	edge
	[
		id 1593
		source 1194
		target 1115
		label "null"
	]
	edge
	[
		id 1594
		source 1493
		target 86
		label "null"
	]
	edge
	[
		id 1595
		source 203
		target 1088
		label "null"
	]
	edge
	[
		id 1596
		source 203
		target 74
		label "null"
	]
	edge
	[
		id 1597
		source 959
		target 1453
		label "null"
	]
	edge
	[
		id 1598
		source 823
		target 438
		label "null"
	]
	edge
	[
		id 1599
		source 1471
		target 521
		label "null"
	]
	edge
	[
		id 1600
		source 1471
		target 522
		label "null"
	]
	edge
	[
		id 1601
		source 284
		target 81
		label "null"
	]
	edge
	[
		id 1602
		source 281
		target 1446
		label "null"
	]
	edge
	[
		id 1603
		source 612
		target 454
		label "null"
	]
	edge
	[
		id 1604
		source 852
		target 862
		label "null"
	]
	edge
	[
		id 1605
		source 1532
		target 1474
		label "null"
	]
	edge
	[
		id 1606
		source 1532
		target 815
		label "null"
	]
	edge
	[
		id 1607
		source 1030
		target 781
		label "null"
	]
	edge
	[
		id 1608
		source 89
		target 1226
		label "null"
	]
	edge
	[
		id 1609
		source 1005
		target 1012
		label "null"
	]
	edge
	[
		id 1610
		source 1005
		target 1010
		label "null"
	]
	edge
	[
		id 1611
		source 1005
		target 1009
		label "null"
	]
	edge
	[
		id 1612
		source 436
		target 1036
		label "null"
	]
	edge
	[
		id 1613
		source 436
		target 394
		label "null"
	]
	edge
	[
		id 1614
		source 303
		target 1003
		label "null"
	]
	edge
	[
		id 1615
		source 1420
		target 63
		label "null"
	]
	edge
	[
		id 1616
		source 1420
		target 1185
		label "null"
	]
	edge
	[
		id 1617
		source 1420
		target 1310
		label "null"
	]
	edge
	[
		id 1618
		source 820
		target 1569
		label "null"
	]
	edge
	[
		id 1619
		source 1522
		target 544
		label "null"
	]
	edge
	[
		id 1620
		source 419
		target 1488
		label "null"
	]
	edge
	[
		id 1621
		source 897
		target 874
		label "null"
	]
	edge
	[
		id 1622
		source 962
		target 649
		label "null"
	]
	edge
	[
		id 1623
		source 962
		target 967
		label "null"
	]
	edge
	[
		id 1624
		source 66
		target 95
		label "null"
	]
	edge
	[
		id 1625
		source 186
		target 144
		label "null"
	]
	edge
	[
		id 1626
		source 186
		target 143
		label "null"
	]
	edge
	[
		id 1627
		source 393
		target 1285
		label "null"
	]
	edge
	[
		id 1628
		source 70
		target 1352
		label "null"
	]
	edge
	[
		id 1629
		source 150
		target 459
		label "null"
	]
	edge
	[
		id 1630
		source 150
		target 141
		label "null"
	]
	edge
	[
		id 1631
		source 64
		target 649
		label "null"
	]
	edge
	[
		id 1632
		source 71
		target 529
		label "null"
	]
	edge
	[
		id 1633
		source 451
		target 388
		label "null"
	]
	edge
	[
		id 1634
		source 1294
		target 345
		label "null"
	]
	edge
	[
		id 1635
		source 315
		target 668
		label "null"
	]
	edge
	[
		id 1636
		source 1587
		target 159
		label "null"
	]
	edge
	[
		id 1637
		source 1267
		target 500
		label "null"
	]
	edge
	[
		id 1638
		source 1344
		target 1342
		label "null"
	]
	edge
	[
		id 1639
		source 87
		target 8
		label "null"
	]
	edge
	[
		id 1640
		source 346
		target 73
		label "null"
	]
	edge
	[
		id 1641
		source 660
		target 626
		label "null"
	]
	edge
	[
		id 1642
		source 664
		target 1456
		label "null"
	]
	edge
	[
		id 1643
		source 664
		target 1458
		label "null"
	]
	edge
	[
		id 1644
		source 1388
		target 308
		label "null"
	]
	edge
	[
		id 1645
		source 280
		target 765
		label "null"
	]
	edge
	[
		id 1646
		source 685
		target 3
		label "null"
	]
	edge
	[
		id 1647
		source 921
		target 1183
		label "null"
	]
	edge
	[
		id 1648
		source 528
		target 1371
		label "null"
	]
	edge
	[
		id 1649
		source 904
		target 1085
		label "null"
	]
	edge
	[
		id 1650
		source 901
		target 818
		label "null"
	]
	edge
	[
		id 1651
		source 901
		target 1533
		label "null"
	]
	edge
	[
		id 1652
		source 1469
		target 1572
		label "null"
	]
	edge
	[
		id 1653
		source 1117
		target 125
		label "null"
	]
	edge
	[
		id 1654
		source 100
		target 1158
		label "null"
	]
	edge
	[
		id 1655
		source 100
		target 402
		label "null"
	]
	edge
	[
		id 1656
		source 975
		target 974
		label "null"
	]
	edge
	[
		id 1657
		source 367
		target 1291
		label "null"
	]
	edge
	[
		id 1658
		source 367
		target 89
		label "null"
	]
	edge
	[
		id 1659
		source 367
		target 1306
		label "null"
	]
	edge
	[
		id 1660
		source 707
		target 429
		label "null"
	]
	edge
	[
		id 1661
		source 615
		target 619
		label "null"
	]
	edge
	[
		id 1662
		source 1435
		target 1380
		label "null"
	]
	edge
	[
		id 1663
		source 1123
		target 805
		label "null"
	]
	edge
	[
		id 1664
		source 1123
		target 84
		label "null"
	]
	edge
	[
		id 1665
		source 1123
		target 649
		label "null"
	]
	edge
	[
		id 1666
		source 1123
		target 531
		label "null"
	]
	edge
	[
		id 1667
		source 1123
		target 1533
		label "null"
	]
	edge
	[
		id 1668
		source 395
		target 1277
		label "null"
	]
	edge
	[
		id 1669
		source 1047
		target 419
		label "null"
	]
	edge
	[
		id 1670
		source 1047
		target 402
		label "null"
	]
	edge
	[
		id 1671
		source 370
		target 628
		label "null"
	]
	edge
	[
		id 1672
		source 885
		target 883
		label "null"
	]
	edge
	[
		id 1673
		source 1547
		target 673
		label "null"
	]
	edge
	[
		id 1674
		source 1439
		target 374
		label "null"
	]
	edge
	[
		id 1675
		source 1439
		target 156
		label "null"
	]
	edge
	[
		id 1676
		source 1439
		target 513
		label "null"
	]
	edge
	[
		id 1677
		source 947
		target 952
		label "null"
	]
	edge
	[
		id 1678
		source 1422
		target 1307
		label "null"
	]
	edge
	[
		id 1679
		source 1422
		target 706
		label "null"
	]
	edge
	[
		id 1680
		source 1258
		target 1173
		label "null"
	]
	edge
	[
		id 1681
		source 85
		target 1230
		label "null"
	]
	edge
	[
		id 1682
		source 498
		target 294
		label "null"
	]
	edge
	[
		id 1683
		source 498
		target 1533
		label "null"
	]
	edge
	[
		id 1684
		source 224
		target 335
		label "null"
	]
	edge
	[
		id 1685
		source 634
		target 638
		label "null"
	]
	edge
	[
		id 1686
		source 634
		target 1016
		label "null"
	]
	edge
	[
		id 1687
		source 634
		target 636
		label "null"
	]
	edge
	[
		id 1688
		source 634
		target 1312
		label "null"
	]
	edge
	[
		id 1689
		source 115
		target 945
		label "null"
	]
	edge
	[
		id 1690
		source 115
		target 92
		label "null"
	]
	edge
	[
		id 1691
		source 1389
		target 1090
		label "null"
	]
	edge
	[
		id 1692
		source 771
		target 1403
		label "null"
	]
	edge
	[
		id 1693
		source 127
		target 129
		label "null"
	]
	edge
	[
		id 1694
		source 1057
		target 904
		label "null"
	]
	edge
	[
		id 1695
		source 1057
		target 422
		label "null"
	]
	edge
	[
		id 1696
		source 659
		target 1488
		label "null"
	]
	edge
	[
		id 1697
		source 235
		target 1008
		label "null"
	]
	edge
	[
		id 1698
		source 235
		target 280
		label "null"
	]
	edge
	[
		id 1699
		source 481
		target 649
		label "null"
	]
	edge
	[
		id 1700
		source 481
		target 1533
		label "null"
	]
	edge
	[
		id 1701
		source 481
		target 11
		label "null"
	]
	edge
	[
		id 1702
		source 1027
		target 1467
		label "null"
	]
	edge
	[
		id 1703
		source 696
		target 1201
		label "null"
	]
	edge
	[
		id 1704
		source 941
		target 501
		label "null"
	]
	edge
	[
		id 1705
		source 1387
		target 1474
		label "null"
	]
	edge
	[
		id 1706
		source 863
		target 6
		label "null"
	]
	edge
	[
		id 1707
		source 1322
		target 1189
		label "null"
	]
	edge
	[
		id 1708
		source 1220
		target 806
		label "null"
	]
	edge
	[
		id 1709
		source 967
		target 984
		label "null"
	]
	edge
	[
		id 1710
		source 110
		target 649
		label "null"
	]
	edge
	[
		id 1711
		source 1542
		target 953
		label "null"
	]
	edge
	[
		id 1712
		source 1542
		target 1541
		label "null"
	]
	edge
	[
		id 1713
		source 1092
		target 1150
		label "null"
	]
	edge
	[
		id 1714
		source 1301
		target 702
		label "null"
	]
	edge
	[
		id 1715
		source 1000
		target 1446
		label "null"
	]
	edge
	[
		id 1716
		source 1102
		target 103
		label "null"
	]
	edge
	[
		id 1717
		source 1564
		target 1349
		label "null"
	]
	edge
	[
		id 1718
		source 1561
		target 447
		label "null"
	]
	edge
	[
		id 1719
		source 1561
		target 1502
		label "null"
	]
	edge
	[
		id 1720
		source 1561
		target 548
		label "null"
	]
	edge
	[
		id 1721
		source 1561
		target 1145
		label "null"
	]
	edge
	[
		id 1722
		source 1204
		target 1471
		label "null"
	]
	edge
	[
		id 1723
		source 1121
		target 1114
		label "null"
	]
	edge
	[
		id 1724
		source 1121
		target 1111
		label "null"
	]
	edge
	[
		id 1725
		source 1121
		target 726
		label "null"
	]
	edge
	[
		id 1726
		source 1121
		target 841
		label "null"
	]
	edge
	[
		id 1727
		source 1121
		target 725
		label "null"
	]
	edge
	[
		id 1728
		source 1121
		target 745
		label "null"
	]
	edge
	[
		id 1729
		source 1121
		target 905
		label "null"
	]
	edge
	[
		id 1730
		source 1121
		target 1115
		label "null"
	]
	edge
	[
		id 1731
		source 1121
		target 1110
		label "null"
	]
	edge
	[
		id 1732
		source 1121
		target 1127
		label "null"
	]
	edge
	[
		id 1733
		source 1121
		target 1501
		label "null"
	]
	edge
	[
		id 1734
		source 1121
		target 1242
		label "null"
	]
	edge
	[
		id 1735
		source 1121
		target 1480
		label "null"
	]
	edge
	[
		id 1736
		source 1121
		target 727
		label "null"
	]
	edge
	[
		id 1737
		source 1121
		target 407
		label "null"
	]
	edge
	[
		id 1738
		source 1121
		target 402
		label "null"
	]
	edge
	[
		id 1739
		source 294
		target 685
		label "null"
	]
	edge
	[
		id 1740
		source 294
		target 1533
		label "null"
	]
	edge
	[
		id 1741
		source 730
		target 439
		label "null"
	]
	edge
	[
		id 1742
		source 604
		target 1480
		label "null"
	]
	edge
	[
		id 1743
		source 65
		target 1018
		label "null"
	]
	edge
	[
		id 1744
		source 380
		target 1578
		label "null"
	]
	edge
	[
		id 1745
		source 380
		target 317
		label "null"
	]
	edge
	[
		id 1746
		source 62
		target 80
		label "null"
	]
	edge
	[
		id 1747
		source 1272
		target 1083
		label "null"
	]
	edge
	[
		id 1748
		source 1193
		target 1338
		label "null"
	]
	edge
	[
		id 1749
		source 973
		target 204
		label "null"
	]
	edge
	[
		id 1750
		source 199
		target 154
		label "null"
	]
	edge
	[
		id 1751
		source 221
		target 43
		label "null"
	]
	edge
	[
		id 1752
		source 221
		target 538
		label "null"
	]
	edge
	[
		id 1753
		source 1119
		target 294
		label "null"
	]
	edge
	[
		id 1754
		source 1535
		target 1072
		label "null"
	]
	edge
	[
		id 1755
		source 1177
		target 86
		label "null"
	]
	edge
	[
		id 1756
		source 1177
		target 479
		label "null"
	]
	edge
	[
		id 1757
		source 94
		target 649
		label "null"
	]
	edge
	[
		id 1758
		source 94
		target 1533
		label "null"
	]
	edge
	[
		id 1759
		source 94
		target 11
		label "null"
	]
	edge
	[
		id 1760
		source 1164
		target 1321
		label "null"
	]
	edge
	[
		id 1761
		source 600
		target 78
		label "null"
	]
	edge
	[
		id 1762
		source 600
		target 1416
		label "null"
	]
	edge
	[
		id 1763
		source 1486
		target 1160
		label "null"
	]
	edge
	[
		id 1764
		source 268
		target 12
		label "null"
	]
	edge
	[
		id 1765
		source 874
		target 882
		label "null"
	]
	edge
	[
		id 1766
		source 853
		target 63
		label "null"
	]
	edge
	[
		id 1767
		source 853
		target 632
		label "null"
	]
	edge
	[
		id 1768
		source 985
		target 965
		label "null"
	]
	edge
	[
		id 1769
		source 1124
		target 767
		label "null"
	]
	edge
	[
		id 1770
		source 649
		target 27
		label "null"
	]
	edge
	[
		id 1771
		source 649
		target 147
		label "null"
	]
	edge
	[
		id 1772
		source 649
		target 535
		label "null"
	]
	edge
	[
		id 1773
		source 649
		target 74
		label "null"
	]
	edge
	[
		id 1774
		source 649
		target 955
		label "null"
	]
	edge
	[
		id 1775
		source 649
		target 1085
		label "null"
	]
	edge
	[
		id 1776
		source 649
		target 1134
		label "null"
	]
	edge
	[
		id 1777
		source 649
		target 987
		label "null"
	]
	edge
	[
		id 1778
		source 649
		target 1587
		label "null"
	]
	edge
	[
		id 1779
		source 649
		target 881
		label "null"
	]
	edge
	[
		id 1780
		source 649
		target 1083
		label "null"
	]
	edge
	[
		id 1781
		source 649
		target 416
		label "null"
	]
	edge
	[
		id 1782
		source 649
		target 278
		label "null"
	]
	edge
	[
		id 1783
		source 649
		target 854
		label "null"
	]
	edge
	[
		id 1784
		source 649
		target 1277
		label "null"
	]
	edge
	[
		id 1785
		source 649
		target 341
		label "null"
	]
	edge
	[
		id 1786
		source 649
		target 245
		label "null"
	]
	edge
	[
		id 1787
		source 649
		target 1082
		label "null"
	]
	edge
	[
		id 1788
		source 649
		target 838
		label "null"
	]
	edge
	[
		id 1789
		source 649
		target 148
		label "null"
	]
	edge
	[
		id 1790
		source 649
		target 1135
		label "null"
	]
	edge
	[
		id 1791
		source 649
		target 815
		label "null"
	]
	edge
	[
		id 1792
		source 649
		target 1048
		label "null"
	]
	edge
	[
		id 1793
		source 649
		target 294
		label "null"
	]
	edge
	[
		id 1794
		source 649
		target 516
		label "null"
	]
	edge
	[
		id 1795
		source 649
		target 840
		label "null"
	]
	edge
	[
		id 1796
		source 649
		target 197
		label "null"
	]
	edge
	[
		id 1797
		source 649
		target 895
		label "null"
	]
	edge
	[
		id 1798
		source 649
		target 834
		label "null"
	]
	edge
	[
		id 1799
		source 649
		target 529
		label "null"
	]
	edge
	[
		id 1800
		source 649
		target 661
		label "null"
	]
	edge
	[
		id 1801
		source 1319
		target 545
		label "null"
	]
	edge
	[
		id 1802
		source 1319
		target 709
		label "null"
	]
	edge
	[
		id 1803
		source 804
		target 1540
		label "null"
	]
	edge
	[
		id 1804
		source 581
		target 649
		label "null"
	]
	edge
	[
		id 1805
		source 581
		target 1276
		label "null"
	]
	edge
	[
		id 1806
		source 616
		target 617
		label "null"
	]
	edge
	[
		id 1807
		source 616
		target 1312
		label "null"
	]
	edge
	[
		id 1808
		source 317
		target 1578
		label "null"
	]
	edge
	[
		id 1809
		source 397
		target 1134
		label "null"
	]
	edge
	[
		id 1810
		source 1038
		target 231
		label "null"
	]
	edge
	[
		id 1811
		source 1162
		target 957
		label "null"
	]
	edge
	[
		id 1812
		source 1074
		target 2
		label "null"
	]
	edge
	[
		id 1813
		source 311
		target 224
		label "null"
	]
	edge
	[
		id 1814
		source 311
		target 119
		label "null"
	]
	edge
	[
		id 1815
		source 1318
		target 1582
		label "null"
	]
	edge
	[
		id 1816
		source 749
		target 1323
		label "null"
	]
	edge
	[
		id 1817
		source 28
		target 641
		label "null"
	]
	edge
	[
		id 1818
		source 28
		target 141
		label "null"
	]
	edge
	[
		id 1819
		source 1248
		target 1535
		label "null"
	]
	edge
	[
		id 1820
		source 1248
		target 1533
		label "null"
	]
	edge
	[
		id 1821
		source 1158
		target 712
		label "null"
	]
	edge
	[
		id 1822
		source 1104
		target 569
		label "null"
	]
	edge
	[
		id 1823
		source 655
		target 857
		label "null"
	]
	edge
	[
		id 1824
		source 655
		target 875
		label "null"
	]
	edge
	[
		id 1825
		source 655
		target 867
		label "null"
	]
	edge
	[
		id 1826
		source 655
		target 649
		label "null"
	]
	edge
	[
		id 1827
		source 655
		target 1533
		label "null"
	]
	edge
	[
		id 1828
		source 655
		target 976
		label "null"
	]
	edge
	[
		id 1829
		source 655
		target 980
		label "null"
	]
	edge
	[
		id 1830
		source 655
		target 923
		label "null"
	]
	edge
	[
		id 1831
		source 655
		target 967
		label "null"
	]
	edge
	[
		id 1832
		source 655
		target 531
		label "null"
	]
	edge
	[
		id 1833
		source 748
		target 751
		label "null"
	]
	edge
	[
		id 1834
		source 1381
		target 1254
		label "null"
	]
	edge
	[
		id 1835
		source 572
		target 444
		label "null"
	]
	edge
	[
		id 1836
		source 572
		target 552
		label "null"
	]
	edge
	[
		id 1837
		source 1470
		target 1036
		label "null"
	]
	edge
	[
		id 1838
		source 1470
		target 649
		label "null"
	]
	edge
	[
		id 1839
		source 1470
		target 350
		label "null"
	]
	edge
	[
		id 1840
		source 134
		target 126
		label "null"
	]
	edge
	[
		id 1841
		source 1577
		target 1242
		label "null"
	]
	edge
	[
		id 1842
		source 750
		target 329
		label "null"
	]
	edge
	[
		id 1843
		source 526
		target 618
		label "null"
	]
	edge
	[
		id 1844
		source 583
		target 110
		label "null"
	]
	edge
	[
		id 1845
		source 29
		target 5
		label "null"
	]
	edge
	[
		id 1846
		source 1412
		target 1447
		label "null"
	]
	edge
	[
		id 1847
		source 832
		target 833
		label "null"
	]
	edge
	[
		id 1848
		source 295
		target 248
		label "null"
	]
	edge
	[
		id 1849
		source 1416
		target 78
		label "null"
	]
	edge
	[
		id 1850
		source 1113
		target 1114
		label "null"
	]
	edge
	[
		id 1851
		source 11
		target 147
		label "null"
	]
	edge
	[
		id 1852
		source 11
		target 1533
		label "null"
	]
	edge
	[
		id 1853
		source 1133
		target 45
		label "null"
	]
	edge
	[
		id 1854
		source 1011
		target 881
		label "null"
	]
	edge
	[
		id 1855
		source 668
		target 141
		label "null"
	]
	edge
	[
		id 1856
		source 1183
		target 1251
		label "null"
	]
	edge
	[
		id 1857
		source 721
		target 1124
		label "null"
	]
	edge
	[
		id 1858
		source 517
		target 1551
		label "null"
	]
	edge
	[
		id 1859
		source 1556
		target 928
		label "null"
	]
	edge
	[
		id 1860
		source 1556
		target 726
		label "null"
	]
	edge
	[
		id 1861
		source 679
		target 1124
		label "null"
	]
	edge
	[
		id 1862
		source 679
		target 453
		label "null"
	]
	edge
	[
		id 1863
		source 1351
		target 1008
		label "null"
	]
	edge
	[
		id 1864
		source 1351
		target 164
		label "null"
	]
	edge
	[
		id 1865
		source 929
		target 13
		label "null"
	]
	edge
	[
		id 1866
		source 491
		target 945
		label "null"
	]
	edge
	[
		id 1867
		source 491
		target 141
		label "null"
	]
	edge
	[
		id 1868
		source 882
		target 875
		label "null"
	]
	edge
	[
		id 1869
		source 882
		target 649
		label "null"
	]
	edge
	[
		id 1870
		source 1459
		target 838
		label "null"
	]
	edge
	[
		id 1871
		source 1459
		target 182
		label "null"
	]
	edge
	[
		id 1872
		source 1570
		target 66
		label "null"
	]
	edge
	[
		id 1873
		source 848
		target 200
		label "null"
	]
	edge
	[
		id 1874
		source 960
		target 985
		label "null"
	]
	edge
	[
		id 1875
		source 4
		target 498
		label "null"
	]
	edge
	[
		id 1876
		source 933
		target 1375
		label "null"
	]
	edge
	[
		id 1877
		source 205
		target 89
		label "null"
	]
	edge
	[
		id 1878
		source 1582
		target 24
		label "null"
	]
	edge
	[
		id 1879
		source 953
		target 1560
		label "null"
	]
	edge
	[
		id 1880
		source 562
		target 1281
		label "null"
	]
	edge
	[
		id 1881
		source 1071
		target 581
		label "null"
	]
	edge
	[
		id 1882
		source 1021
		target 227
		label "null"
	]
	edge
	[
		id 1883
		source 1021
		target 1103
		label "null"
	]
	edge
	[
		id 1884
		source 1021
		target 1183
		label "null"
	]
	edge
	[
		id 1885
		source 499
		target 415
		label "null"
	]
	edge
	[
		id 1886
		source 1129
		target 1309
		label "null"
	]
	edge
	[
		id 1887
		source 1058
		target 92
		label "null"
	]
	edge
	[
		id 1888
		source 990
		target 278
		label "null"
	]
	edge
	[
		id 1889
		source 1377
		target 424
		label "null"
	]
	edge
	[
		id 1890
		source 1377
		target 1126
		label "null"
	]
	edge
	[
		id 1891
		source 429
		target 148
		label "null"
	]
	edge
	[
		id 1892
		source 429
		target 1533
		label "null"
	]
	edge
	[
		id 1893
		source 270
		target 1561
		label "null"
	]
	edge
	[
		id 1894
		source 570
		target 1485
		label "null"
	]
	edge
	[
		id 1895
		source 570
		target 453
		label "null"
	]
	edge
	[
		id 1896
		source 687
		target 168
		label "null"
	]
	edge
	[
		id 1897
		source 577
		target 131
		label "null"
	]
	edge
	[
		id 1898
		source 923
		target 568
		label "null"
	]
	edge
	[
		id 1899
		source 644
		target 398
		label "null"
	]
	edge
	[
		id 1900
		source 644
		target 1371
		label "null"
	]
	edge
	[
		id 1901
		source 92
		target 196
		label "null"
	]
	edge
	[
		id 1902
		source 1199
		target 228
		label "null"
	]
	edge
	[
		id 1903
		source 1192
		target 1127
		label "null"
	]
	edge
	[
		id 1904
		source 357
		target 317
		label "null"
	]
	edge
	[
		id 1905
		source 621
		target 624
		label "null"
	]
	edge
	[
		id 1906
		source 621
		target 623
		label "null"
	]
	edge
	[
		id 1907
		source 578
		target 176
		label "null"
	]
	edge
	[
		id 1908
		source 1288
		target 1290
		label "null"
	]
	edge
	[
		id 1909
		source 445
		target 438
		label "null"
	]
	edge
	[
		id 1910
		source 574
		target 92
		label "null"
	]
	edge
	[
		id 1911
		source 1188
		target 1233
		label "null"
	]
	edge
	[
		id 1912
		source 729
		target 183
		label "null"
	]
	edge
	[
		id 1913
		source 208
		target 78
		label "null"
	]
	edge
	[
		id 1914
		source 208
		target 1156
		label "null"
	]
	edge
	[
		id 1915
		source 162
		target 1125
		label "null"
	]
	edge
	[
		id 1916
		source 532
		target 649
		label "null"
	]
	edge
	[
		id 1917
		source 532
		target 778
		label "null"
	]
	edge
	[
		id 1918
		source 129
		target 133
		label "null"
	]
	edge
	[
		id 1919
		source 1573
		target 1510
		label "null"
	]
	edge
	[
		id 1920
		source 472
		target 1501
		label "null"
	]
	edge
	[
		id 1921
		source 472
		target 1588
		label "null"
	]
	edge
	[
		id 1922
		source 472
		target 178
		label "null"
	]
	edge
	[
		id 1923
		source 1474
		target 1383
		label "null"
	]
	edge
	[
		id 1924
		source 1474
		target 1381
		label "null"
	]
	edge
	[
		id 1925
		source 867
		target 897
		label "null"
	]
	edge
	[
		id 1926
		source 543
		target 649
		label "null"
	]
	edge
	[
		id 1927
		source 543
		target 625
		label "null"
	]
	edge
	[
		id 1928
		source 586
		target 354
		label "null"
	]
	edge
	[
		id 1929
		source 586
		target 1542
		label "null"
	]
	edge
	[
		id 1930
		source 645
		target 78
		label "null"
	]
	edge
	[
		id 1931
		source 1208
		target 649
		label "null"
	]
	edge
	[
		id 1932
		source 1232
		target 401
		label "null"
	]
	edge
	[
		id 1933
		source 723
		target 725
		label "null"
	]
	edge
	[
		id 1934
		source 1338
		target 846
		label "null"
	]
	edge
	[
		id 1935
		source 1338
		target 1533
		label "null"
	]
	edge
	[
		id 1936
		source 272
		target 245
		label "null"
	]
	edge
	[
		id 1937
		source 272
		target 1533
		label "null"
	]
	edge
	[
		id 1938
		source 1245
		target 377
		label "null"
	]
	edge
	[
		id 1939
		source 539
		target 649
		label "null"
	]
	edge
	[
		id 1940
		source 539
		target 185
		label "null"
	]
	edge
	[
		id 1941
		source 1148
		target 276
		label "null"
	]
	edge
	[
		id 1942
		source 936
		target 1470
		label "null"
	]
	edge
	[
		id 1943
		source 936
		target 578
		label "null"
	]
	edge
	[
		id 1944
		source 1473
		target 524
		label "null"
	]
	edge
	[
		id 1945
		source 1473
		target 523
		label "null"
	]
	edge
	[
		id 1946
		source 1342
		target 694
		label "null"
	]
	edge
	[
		id 1947
		source 529
		target 493
		label "null"
	]
	edge
	[
		id 1948
		source 529
		target 268
		label "null"
	]
	edge
	[
		id 1949
		source 398
		target 237
		label "null"
	]
	edge
	[
		id 1950
		source 1490
		target 1102
		label "null"
	]
	edge
	[
		id 1951
		source 485
		target 101
		label "null"
	]
	edge
	[
		id 1952
		source 501
		target 8
		label "null"
	]
	edge
	[
		id 1953
		source 501
		target 141
		label "null"
	]
	edge
	[
		id 1954
		source 892
		target 382
		label "null"
	]
	edge
	[
		id 1955
		source 164
		target 33
		label "null"
	]
	edge
	[
		id 1956
		source 164
		target 684
		label "null"
	]
	edge
	[
		id 1957
		source 164
		target 20
		label "null"
	]
	edge
	[
		id 1958
		source 1371
		target 237
		label "null"
	]
	edge
	[
		id 1959
		source 1371
		target 240
		label "null"
	]
	edge
	[
		id 1960
		source 964
		target 969
		label "null"
	]
	edge
	[
		id 1961
		source 1533
		target 220
		label "null"
	]
	edge
	[
		id 1962
		source 1533
		target 141
		label "null"
	]
	edge
	[
		id 1963
		source 1533
		target 493
		label "null"
	]
	edge
	[
		id 1964
		source 1533
		target 649
		label "null"
	]
	edge
	[
		id 1965
		source 1533
		target 454
		label "null"
	]
	edge
	[
		id 1966
		source 1533
		target 529
		label "null"
	]
	edge
	[
		id 1967
		source 1483
		target 1380
		label "null"
	]
	edge
	[
		id 1968
		source 239
		target 359
		label "null"
	]
	edge
	[
		id 1969
		source 1576
		target 1383
		label "null"
	]
	edge
	[
		id 1970
		source 1576
		target 1585
		label "null"
	]
	edge
	[
		id 1971
		source 1576
		target 876
		label "null"
	]
	edge
	[
		id 1972
		source 1576
		target 803
		label "null"
	]
	edge
	[
		id 1973
		source 1576
		target 1474
		label "null"
	]
	edge
	[
		id 1974
		source 1576
		target 533
		label "null"
	]
	edge
	[
		id 1975
		source 1576
		target 1448
		label "null"
	]
	edge
	[
		id 1976
		source 1576
		target 1532
		label "null"
	]
	edge
	[
		id 1977
		source 1281
		target 246
		label "null"
	]
	edge
	[
		id 1978
		source 833
		target 839
		label "null"
	]
	edge
	[
		id 1979
		source 1488
		target 203
		label "null"
	]
	edge
	[
		id 1980
		source 1488
		target 402
		label "null"
	]
	edge
	[
		id 1981
		source 922
		target 1108
		label "null"
	]
	edge
	[
		id 1982
		source 922
		target 1392
		label "null"
	]
	edge
	[
		id 1983
		source 1155
		target 309
		label "null"
	]
	edge
	[
		id 1984
		source 1262
		target 288
		label "null"
	]
	edge
	[
		id 1985
		source 1262
		target 287
		label "null"
	]
	edge
	[
		id 1986
		source 1262
		target 1507
		label "null"
	]
	edge
	[
		id 1987
		source 1262
		target 286
		label "null"
	]
	edge
	[
		id 1988
		source 1262
		target 283
		label "null"
	]
	edge
	[
		id 1989
		source 1262
		target 650
		label "null"
	]
	edge
	[
		id 1990
		source 846
		target 690
		label "null"
	]
	edge
	[
		id 1991
		source 846
		target 649
		label "null"
	]
	edge
	[
		id 1992
		source 776
		target 1027
		label "null"
	]
	edge
	[
		id 1993
		source 427
		target 189
		label "null"
	]
	edge
	[
		id 1994
		source 492
		target 281
		label "null"
	]
	edge
	[
		id 1995
		source 1152
		target 1008
		label "null"
	]
	edge
	[
		id 1996
		source 1152
		target 235
		label "null"
	]
	edge
	[
		id 1997
		source 142
		target 607
		label "null"
	]
	edge
	[
		id 1998
		source 142
		target 148
		label "null"
	]
	edge
	[
		id 1999
		source 1448
		target 265
		label "null"
	]
	edge
	[
		id 2000
		source 1453
		target 770
		label "null"
	]
	edge
	[
		id 2001
		source 1591
		target 1448
		label "null"
	]
	edge
	[
		id 2002
		source 1049
		target 1044
		label "null"
	]
	edge
	[
		id 2003
		source 1049
		target 1005
		label "null"
	]
	edge
	[
		id 2004
		source 744
		target 580
		label "null"
	]
	edge
	[
		id 2005
		source 246
		target 380
		label "null"
	]
	edge
	[
		id 2006
		source 859
		target 854
		label "null"
	]
	edge
	[
		id 2007
		source 450
		target 535
		label "null"
	]
	edge
	[
		id 2008
		source 450
		target 649
		label "null"
	]
	edge
	[
		id 2009
		source 450
		target 512
		label "null"
	]
	edge
	[
		id 2010
		source 450
		target 1533
		label "null"
	]
	edge
	[
		id 2011
		source 440
		target 649
		label "null"
	]
	edge
	[
		id 2012
		source 1468
		target 194
		label "null"
	]
	edge
	[
		id 2013
		source 1468
		target 264
		label "null"
	]
	edge
	[
		id 2014
		source 373
		target 1357
		label "null"
	]
	edge
	[
		id 2015
		source 373
		target 156
		label "null"
	]
	edge
	[
		id 2016
		source 373
		target 436
		label "null"
	]
	edge
	[
		id 2017
		source 358
		target 91
		label "null"
	]
	edge
	[
		id 2018
		source 358
		target 649
		label "null"
	]
	edge
	[
		id 2019
		source 358
		target 278
		label "null"
	]
	edge
	[
		id 2020
		source 358
		target 394
		label "null"
	]
	edge
	[
		id 2021
		source 980
		target 981
		label "null"
	]
	edge
	[
		id 2022
		source 949
		target 102
		label "null"
	]
	edge
	[
		id 2023
		source 1007
		target 1001
		label "null"
	]
	edge
	[
		id 2024
		source 622
		target 1383
		label "null"
	]
	edge
	[
		id 2025
		source 6
		target 1188
		label "null"
	]
	edge
	[
		id 2026
		source 976
		target 977
		label "null"
	]
	edge
	[
		id 2027
		source 1098
		target 1100
		label "null"
	]
	edge
	[
		id 2028
		source 984
		target 852
		label "null"
	]
	edge
	[
		id 2029
		source 984
		target 964
		label "null"
	]
	edge
	[
		id 2030
		source 1307
		target 1550
		label "null"
	]
	edge
	[
		id 2031
		source 148
		target 12
		label "null"
	]
	edge
	[
		id 2032
		source 536
		target 92
		label "null"
	]
	edge
	[
		id 2033
		source 968
		target 150
		label "null"
	]
	edge
	[
		id 2034
		source 1386
		target 988
		label "null"
	]
	edge
	[
		id 2035
		source 3
		target 272
		label "null"
	]
	edge
	[
		id 2036
		source 756
		target 1282
		label "null"
	]
	edge
	[
		id 2037
		source 712
		target 214
		label "null"
	]
	edge
	[
		id 2038
		source 503
		target 507
		label "null"
	]
	edge
	[
		id 2039
		source 840
		target 830
		label "null"
	]
	edge
	[
		id 2040
		source 1321
		target 42
		label "null"
	]
	edge
	[
		id 2041
		source 1221
		target 1400
		label "null"
	]
	edge
	[
		id 2042
		source 1221
		target 1016
		label "null"
	]
	edge
	[
		id 2043
		source 297
		target 84
		label "null"
	]
	edge
	[
		id 2044
		source 1108
		target 876
		label "null"
	]
	edge
	[
		id 2045
		source 1016
		target 457
		label "null"
	]
	edge
	[
		id 2046
		source 1126
		target 424
		label "null"
	]
	edge
	[
		id 2047
		source 140
		target 1377
		label "null"
	]
	edge
	[
		id 2048
		source 140
		target 916
		label "null"
	]
	edge
	[
		id 2049
		source 535
		target 4
		label "null"
	]
	edge
	[
		id 2050
		source 1588
		target 1589
		label "null"
	]
	edge
	[
		id 2051
		source 870
		target 1414
		label "null"
	]
	edge
	[
		id 2052
		source 1306
		target 559
		label "null"
	]
	edge
	[
		id 2053
		source 675
		target 502
		label "null"
	]
	edge
	[
		id 2054
		source 1072
		target 1193
		label "null"
	]
	edge
	[
		id 2055
		source 1397
		target 1107
		label "null"
	]
	edge
	[
		id 2056
		source 1397
		target 895
		label "null"
	]
	edge
	[
		id 2057
		source 1585
		target 1474
		label "null"
	]
	edge
	[
		id 2058
		source 1585
		target 649
		label "null"
	]
	edge
	[
		id 2059
		source 540
		target 535
		label "null"
	]
	edge
	[
		id 2060
		source 540
		target 1135
		label "null"
	]
	edge
	[
		id 2061
		source 194
		target 260
		label "null"
	]
	edge
	[
		id 2062
		source 965
		target 962
		label "null"
	]
	edge
	[
		id 2063
		source 950
		target 951
		label "null"
	]
	edge
	[
		id 2064
		source 364
		target 750
		label "null"
	]
	edge
	[
		id 2065
		source 1433
		target 608
		label "null"
	]
	edge
	[
		id 2066
		source 839
		target 840
		label "null"
	]
	edge
	[
		id 2067
		source 839
		target 1533
		label "null"
	]
	edge
	[
		id 2068
		source 1458
		target 1459
		label "null"
	]
	edge
	[
		id 2069
		source 338
		target 1474
		label "null"
	]
	edge
	[
		id 2070
		source 516
		target 515
		label "null"
	]
	edge
	[
		id 2071
		source 10
		target 78
		label "null"
	]
	edge
	[
		id 2072
		source 10
		target 1185
		label "null"
	]
	edge
	[
		id 2073
		source 629
		target 600
		label "null"
	]
	edge
	[
		id 2074
		source 179
		target 180
		label "null"
	]
	edge
	[
		id 2075
		source 903
		target 797
		label "null"
	]
	edge
	[
		id 2076
		source 363
		target 1442
		label "null"
	]
	edge
	[
		id 2077
		source 895
		target 867
		label "null"
	]
	edge
	[
		id 2078
		source 1154
		target 1453
		label "null"
	]
	edge
	[
		id 2079
		source 1
		target 1121
		label "null"
	]
	edge
	[
		id 2080
		source 1
		target 542
		label "null"
	]
	edge
	[
		id 2081
		source 1440
		target 649
		label "null"
	]
	edge
	[
		id 2082
		source 1440
		target 1434
		label "null"
	]
]
