# Supplementary material for: Mind the Gap: Mapping Mass Spectral Databases in Genome-Scale Metabolic Networks Reveals Poorly Covered Areas
Source: Metabolites. 2018 Sep 15;8(3):51. doi: 10.3390/metabo8030051 (PMC6161000; doi:10.3390/metabo8030051)
Supplement: Supplementary file 1 [file metabolites-08-00051-s001.zip › Supp6-model_vs_lib.csv]

	GNPS	METLIN	mzCloud	Respect	MassBank	HMDB	NIST	MS for ID	Merge
Drosophila melanogaster (Kegg)	2.4118738	25.139147	25.88126	17.625233	26.901669	25.510204	36.734695	3.3395176	41.74397
Homo sapiens (Recon2)	3.0811772	19.691883	16.88722	9.520047	18.76358	18.526564	27.65159	2.3701363	30.495754
Homo sapiens (BioCyc)	2.1103294	14.624212	14.402074	9.403925	15.623844	15.179563	22.510181	1.9992596	24.39837
Homo sapiens (Kegg)	3.6538463	24.679487	23.01282	13.205129	24.358974	23.333334	37.564102	3.0128205	42.24359
Mus musculus (BioCyc)	2.875746	31.253391	31.850246	24.362452	44.98101	32.772655	56.972324	4.23223	60.39067
Mus musculus (Kegg)	3.6496348	25.215662	23.424023	13.669541	24.751162	23.954878	37.82349	2.853351	42.402122
Pan troglodytes (Kegg)	3.6632392	24.742931	23.136246	13.303343	24.48586	23.457584	37.660667	3.0205655	42.287918
Rattus Norvegicus (BioModels)	3.9952998	27.438307	25.558168	14.923618	27.467686	25.411282	41.833138	3.5252645	47.121033
Rattus Norvegicus (Kegg)	3.6303632	25.280529	23.300331	13.663366	24.62046	23.828382	37.82178	2.8382838	42.442245
Saccharomyces cerevisiae (BioCyc)	2.1276596	15.731786	14.571245	10.315925	18.052868	16.50548	26.241135	2.063185	28.626692
Escherichia coli (BioCyc)	1.1511896	16.768995	17.382963	12.432847	21.527245	19.493477	28.396011	3.2617037	31.197239
Escherichia coli (BIGG)	1.1990408	33.932854	34.29257	26.798561	38.60911	36.81055	46.702637	3.8369305	52.69784
Arabidopsis thaliana (AraGEM)	3.6764708	32.80543	30.0905	20.475113	35.520363	30.82579	48.190044	3.6764708	55.71267
Arabidopsis thaliana (PlantCyc)	2.1549213	11.6191025	10.745486	7.1927776	15.4630165	11.124054	21.549215	1.3977869	24.170063
Arabidopsis thaliana (Kegg)	3.0934768	22.46133	20.376596	14.794889	26.4963	20.780094	34.095493	2.1519837	40.753193
Glycine max (PlantCyc)	4.133032	14.723927	14.885373	8.91185	21.407814	14.627059	30.125927	2.260252	33.484016
Glycine max (Kegg)	3.5367544	23.509016	21.151178	15.048544	27.045769	21.151178	34.882107	2.2884884	41.747574
Hordeum vulgare (PlantCyc)	3.8013701	15.136987	14.931507	9.1780815	21.678083	15.034246	30.239725	2.3972602	33.59589
Manihot esculenta (PlantCyc)	2.3127036	12.149837	11.172638	7.13355	15.895766	11.400651	21.889252	1.5960912	24.885994
PlantCyc (PlantCyc)	2.7960856	10.884761	9.966048	5.572199	14.220092	9.366886	22.089075	1.517875	24.825245
Populus trichocarpa (PlantCyc)	4.022989	15.006386	15.10217	8.939975	22.06258	14.7509575	30.619413	2.3627074	33.876118
Solanum lycopersicum (Kegg)	3.1383739	23.252497	21.46933	15.335235	27.104136	21.540657	34.878746	2.2824538	41.654778
Solanum tuberosum (Kegg)	3.4163702	23.629894	21.77936	15.373665	27.47331	21.850534	35.231316	2.3487544	41.99288
Vitis vinifera (PlantCyc)	2.8786392	11.285574	9.58456	6.182532	14.066078	10.042525	21.164541	1.9299967	23.814198
Vitis vinifera (Kegg)	3.622159	23.72159	21.59091	15.625	27.414772	21.875	35.085228	2.4147727	42.116478
Zea mays (PlantCyc)	3.052422	10.882548	9.721301	6.171201	14.0013275	10.053085	21.068348	1.99071	23.589914
Leishmania major (BioModels)	1.888412	36.738197	44.80687	29.957083	38.96996	48.755367	59.055794	6.0085835	59.39914
Leishmania major (BioCyc)	2.4802706	26.155582	25.817362	20.40586	29.875988	28.410372	39.23337	4.0586243	42.50282
Plasmodium berghei (BioCyc)	1.0144928	24.782608	25.652174	21.594202	30.434782	25.797102	37.971012	3.7681158	42.31884
Plasmodium falciparum (BioCyc)	1.7297298	22.918919	22.918919	17.621622	25.945946	22.702703	34.48649	3.6756759	38.48649
Plasmodium vivax (BioCyc)	1.0582011	23.544973	24.206348	19.708994	28.439152	24.603174	36.904762	3.8359787	41.53439
Plasmodium yoelii (BioCyc)	1.5363129	24.72067	26.11732	20.111732	29.469273	25.139666	38.268158	3.6312847	42.178772
Trypanosoma brucei (TrypanoCyc)	1.7964072	22.904192	21.257486	17.215569	24.775448	22.829342	32.70958	2.020958	35.853294
Bacteroides thetaiotaomicron (Metabolic Atlas)	0.95541406	27.388535	33.12102	20.859873	36.06688	26.990446	46.496815	3.4235668	50.557327
Eubacterium rectale (Metabolic Atlas)	0.742115	34.13729	32.467533	27.272728	36.363636	33.20965	44.71243	4.2671614	50.46382
Methanobrevibacter smithii (Metabolic Atlas)	1.1678832	24.379562	24.087591	18.832117	28.17518	37.08029	48.46715	2.7737226	52.554745
Bifidobacterium adolescentis (Metabolic Atlas)	0.9162304	31.806284	30.497381	25.916231	34.947643	34.031414	43.717278	5.7591624	48.821987
Faecalibacterium prausnitzii (Metabolic Atlas)	1.2903225	33.03226	32.64516	26.967743	35.48387	34.064518	44	4.7741933	49.80645
