# Supplementary material for: Mind the Gap: Mapping Mass Spectral Databases in Genome-Scale Metabolic Networks Reveals Poorly Covered Areas
Source: Metabolites. 2018 Sep 15;8(3):51. doi: 10.3390/metabo8030051 (PMC6161000; doi:10.3390/metabo8030051)
Supplement: Supplementary file 1 [file metabolites-08-00051-s001.zip › Supp8-recon_mapping_status.csv]

NAME	MAPPED	POORLY MAPPED
M_lgt_S	TRUE	FALSE
M_C13856	TRUE	FALSE
M_HC01399	FALSE	FALSE
M_HC01397	FALSE	FALSE
M_3spyr	FALSE	FALSE
M_andrstandn	TRUE	FALSE
M_4hoxpacd	FALSE	FALSE
M_dhea	TRUE	FALSE
M_C02712	TRUE	FALSE
M_gluside_hs	FALSE	FALSE
M_tmndnccoa	TRUE	FALSE
M_b2coa	TRUE	FALSE
M_CE5072	FALSE	FALSE
M_CE5079	FALSE	TRUE
M_CE1950	FALSE	TRUE
M_3ivcoa	FALSE	FALSE
M_3hxkynam	FALSE	FALSE
M_CE1957	TRUE	FALSE
M_cholp	TRUE	FALSE
M_CE1939	FALSE	FALSE
M_3ivcrn	FALSE	TRUE
M_aprgstrn	TRUE	FALSE
M_hco3	FALSE	FALSE
M_dcyt	TRUE	FALSE
M_CE1937	FALSE	TRUE
M_tmndnc	TRUE	FALSE
M_ttccoa	TRUE	FALSE
M_17ahprgstrn	TRUE	FALSE
M_sl_L	FALSE	FALSE
M_HC01377	FALSE	FALSE
M_HC01376	FALSE	FALSE
M_CE5068	FALSE	TRUE
M_CE1940	FALSE	FALSE
M_CE1941	FALSE	FALSE
M_CE1944	FALSE	FALSE
M_HC02228	TRUE	FALSE
M_3aib	TRUE	FALSE
M_CE1926	TRUE	FALSE
M_2maacoa	FALSE	FALSE
M_HC02213	TRUE	FALSE
M_HC01361	TRUE	FALSE
M_e4hglu	TRUE	FALSE
M_urea	TRUE	FALSE
M_CE1936	FALSE	TRUE
M_sphgn	TRUE	FALSE
M_hestratriol	FALSE	FALSE
M_stcrn	TRUE	FALSE
M_mi13p	TRUE	FALSE
M_peamn	TRUE	FALSE
M_HC02203	TRUE	FALSE
M_HC02204	TRUE	FALSE
M_mi14p	TRUE	FALSE
M_HC02202	TRUE	FALSE
M_2mpdhl	FALSE	FALSE
M_lyxnt	TRUE	TRUE
M_ametam	FALSE	FALSE
M_HC02207	FALSE	FALSE
M_5hoxnfkyn	FALSE	FALSE
M_CE2858	FALSE	TRUE
M_HC02205	TRUE	FALSE
M_HC02206	FALSE	FALSE
M_CE2839	FALSE	FALSE
M_udp	TRUE	FALSE
M_od2coa	FALSE	FALSE
M_2mbcoa	FALSE	FALSE
M_dhap	TRUE	FALSE
M_34dhpac	FALSE	FALSE
M_3hbcoa_R	TRUE	FALSE
M_acgam1p	TRUE	FALSE
M_bamppald	FALSE	FALSE
M_acac	TRUE	FALSE
M_CE2847	FALSE	TRUE
M_C02744	FALSE	FALSE
M_succoa	TRUE	FALSE
M_decdicrn	FALSE	FALSE
M_C11695	TRUE	FALSE
M_selnp	FALSE	TRUE
M_glc_D	TRUE	FALSE
M_orn_D	TRUE	FALSE
M_CE2838	FALSE	FALSE
M_gdpmann	TRUE	FALSE
M_methf	FALSE	FALSE
M_dcsptn1	FALSE	FALSE
M_stcoa	TRUE	FALSE
M_gdpddman	FALSE	FALSE
M_fald	TRUE	FALSE
M_dheas	TRUE	FALSE
M_dhcholoylcoa	FALSE	TRUE
M_13_cis_retn	TRUE	FALSE
M_5mdru1p	FALSE	FALSE
M_tdchola	TRUE	FALSE
M_pyr	TRUE	FALSE
M_fuc_L	TRUE	FALSE
M_dcsptn1coa	FALSE	FALSE
M_dha	TRUE	FALSE
M_CE2891	FALSE	TRUE
M_4pyrdx	TRUE	FALSE
M_2c23dh56dhoxin	FALSE	TRUE
M_CE2890	FALSE	TRUE
M_saccrp_L	TRUE	FALSE
M_CE0233	FALSE	FALSE
M_dhf	TRUE	FALSE
M_HC00900	TRUE	FALSE
M_CE5928	FALSE	TRUE
M_CE5922	FALSE	TRUE
M_CE5924	TRUE	FALSE
M_CE2418	FALSE	TRUE
M_CE5925	FALSE	TRUE
M_CE2881	TRUE	FALSE
M_odecoa	FALSE	FALSE
M_CE1554	TRUE	FALSE
M_CE2884	FALSE	TRUE
M_CE2883	TRUE	FALSE
M_CE2882	FALSE	TRUE
M_mal_L	TRUE	FALSE
M_CE1556	TRUE	FALSE
M_antipyrene	TRUE	FALSE
M_tridcoa	FALSE	FALSE
M_dudp	FALSE	FALSE
M_ppmi1346p	TRUE	FALSE
M_tethex3	FALSE	FALSE
M_34dhmald	FALSE	FALSE
M_eicostetcoa	FALSE	FALSE
M_bilglcur	FALSE	FALSE
M_tcynt	TRUE	FALSE
M_CE2874	FALSE	TRUE
M_CE2873	FALSE	FALSE
M_lgnccoa	TRUE	FALSE
M_CE2872	TRUE	FALSE
M_2dp6mobq_me	FALSE	FALSE
M_CE2877	FALSE	FALSE
M_nrpphr	TRUE	FALSE
M_CE2876	FALSE	FALSE
M_CE2875	FALSE	TRUE
M_ddca	TRUE	FALSE
M_1a2425thvitd3	FALSE	FALSE
M_1a2425thvitd2	FALSE	TRUE
M_2dp6mobq	FALSE	FALSE
M_2425dhvitd3	TRUE	FALSE
M_thbpt	TRUE	TRUE
M_ac	TRUE	FALSE
M_c4crn	TRUE	FALSE
M_CE2863	TRUE	FALSE
M_CE2862	FALSE	FALSE
M_aprut	TRUE	FALSE
M_CE2866	TRUE	FALSE
M_strdnccoa	FALSE	FALSE
M_btcoa	TRUE	FALSE
M_omhpal	TRUE	FALSE
M_crtsl	TRUE	FALSE
M_2pglyc	TRUE	FALSE
M_dmgly	TRUE	FALSE
M_4fumacac	FALSE	FALSE
M_ump	TRUE	FALSE
M_gluala	TRUE	FALSE
M_mlthf	FALSE	FALSE
M_CE4633	FALSE	TRUE
M_noncoa	FALSE	FALSE
M_3mb2coa	TRUE	FALSE
M_glu5p	FALSE	FALSE
M_bz	TRUE	FALSE
M_lpam	TRUE	FALSE
M_c81crn	FALSE	FALSE
M_spmd	TRUE	FALSE
M_CE2445	TRUE	FALSE
M_co	TRUE	FALSE
M_dcsptn1crn	FALSE	FALSE
M_met_L	TRUE	FALSE
M_CE5956	TRUE	FALSE
M_cl	TRUE	FALSE
M_sbt_D	TRUE	FALSE
M_c81coa	FALSE	FALSE
M_CE5941	FALSE	TRUE
M_CE2431	FALSE	TRUE
M_h2	TRUE	FALSE
M_CE1589	FALSE	FALSE
M_3amp	TRUE	FALSE
M_CE5944	FALSE	TRUE
M_CE5945	FALSE	TRUE
M_CE5946	FALSE	TRUE
M_3dsphgn	TRUE	FALSE
M_CE5947	FALSE	TRUE
M_ru5p_D	TRUE	FALSE
M_homoval	TRUE	FALSE
M_lgnc	TRUE	FALSE
M_C01836	TRUE	FALSE
M_phaccoa	TRUE	FALSE
M_CE2421	FALSE	TRUE
M_CE2420	FALSE	TRUE
M_CE5938	FALSE	TRUE
M_CE5935	FALSE	TRUE
M_din	TRUE	FALSE
M_11docrtsl	TRUE	FALSE
M_man	TRUE	FALSE
M_am6sa	FALSE	TRUE
M_hpyr	TRUE	FALSE
M_glutcoa	TRUE	FALSE
M_ha	FALSE	FALSE
M_uri	TRUE	FALSE
M_ura	TRUE	FALSE
M_strdnccrn	FALSE	FALSE
M_HC01712	FALSE	FALSE
M_succ	TRUE	FALSE
M_56dthm	TRUE	FALSE
M_retinal_cis_13	TRUE	FALSE
M_2kmb	TRUE	FALSE
M_mi1p_D	TRUE	FALSE
M_lcts	TRUE	FALSE
M_f1p	TRUE	FALSE
M_whddca	TRUE	FALSE
M_5hoxindoa	TRUE	FALSE
M_rib_D	TRUE	FALSE
M_CE5865	TRUE	FALSE
M_2oxoadp	TRUE	FALSE
M_CE5866	TRUE	FALSE
M_normete_L	TRUE	TRUE
M_etha	TRUE	FALSE
M_CE5860	FALSE	FALSE
M_leuktrB4wcooh	TRUE	FALSE
M_acrn	TRUE	FALSE
M_urate	TRUE	FALSE
M_ocde9ecoa	FALSE	TRUE
M_cdpea	TRUE	FALSE
M_dump	TRUE	FALSE
M_xoltri24	FALSE	FALSE
M_xoltri25	FALSE	FALSE
M_xoltri27	TRUE	FALSE
M_lnlccoa	TRUE	FALSE
M_CE2345	TRUE	FALSE
M_HC00832	FALSE	FALSE
M_f6p	TRUE	FALSE
M_2coum	TRUE	FALSE
M_sphings	TRUE	FALSE
M_3htdcoa	FALSE	FALSE
M_N1aspmd	TRUE	FALSE
M_dtt	TRUE	FALSE
M_C06315	TRUE	FALSE
M_HC00822	FALSE	FALSE
M_prgnlone	TRUE	FALSE
M_C06314	TRUE	FALSE
M_egme	TRUE	FALSE
M_C05463	TRUE	FALSE
M_biliverd	TRUE	FALSE
M_adpcoa	FALSE	FALSE
M_ddcacoa	TRUE	FALSE
M_5dpmev	TRUE	FALSE
M_eaflatoxin	FALSE	FALSE
M_5hoxindact	TRUE	FALSE
M_ahandrostanglc	TRUE	FALSE
M_micit	FALSE	TRUE
M_lnlccrn	FALSE	FALSE
M_undcoa	FALSE	FALSE
M_utp	TRUE	FALSE
M_no	TRUE	FALSE
M_tsul	TRUE	FALSE
M_sprm	TRUE	FALSE
M_nadp	TRUE	FALSE
M_fna5moxam	TRUE	FALSE
M_dodecanac	TRUE	FALSE
M_man6p	TRUE	FALSE
M_txa2	FALSE	FALSE
M_o2	TRUE	FALSE
M_CE1059	FALSE	FALSE
M_mn	TRUE	FALSE
M_nadh	TRUE	FALSE
M_2dpmhobq	FALSE	FALSE
M_carn	TRUE	FALSE
M_3hbcoa	TRUE	FALSE
M_caro	TRUE	FALSE
M_estrones	TRUE	FALSE
M_4hbzcoa	FALSE	FALSE
M_3otdcoa	FALSE	FALSE
M_pi	TRUE	FALSE
M_tdcrn	TRUE	FALSE
M_dhor_S	TRUE	FALSE
M_HC00460	TRUE	FALSE
M_crtn	TRUE	FALSE
M_dhcholestancoa	FALSE	FALSE
M_zymst	TRUE	FALSE
M_ptrc	TRUE	FALSE
M_dsmsterol	TRUE	FALSE
M_pcollg5hlys	TRUE	FALSE
M_C14769	TRUE	FALSE
M_man1p	TRUE	FALSE
M_eryth	FALSE	TRUE
M_C14768	TRUE	FALSE
M_C14770	TRUE	FALSE
M_C14771	TRUE	FALSE
M_aflatoxin	TRUE	FALSE
M_Lcystin	TRUE	FALSE
M_ahdt	FALSE	FALSE
M_omeprazole	TRUE	FALSE
M_CE5456	TRUE	FALSE
M_tdcoa	TRUE	FALSE
M_CE1918	TRUE	FALSE
M_hcoumarin	TRUE	FALSE
M_strdnc	TRUE	FALSE
M_C03693	TRUE	FALSE
M_pristanal	FALSE	FALSE
M_srb_L	TRUE	FALSE
M_kynate	TRUE	FALSE
M_C02356	TRUE	FALSE
M_t2m26dcoa	FALSE	TRUE
M_CE1925	TRUE	FALSE
M_C03681	TRUE	FALSE
M_mma	TRUE	FALSE
M_ppmi12346p	FALSE	FALSE
M_idp	TRUE	FALSE
M_gam6p	TRUE	FALSE
M_cbasp	TRUE	FALSE
M_dutp	TRUE	FALSE
M_CE7218	FALSE	TRUE
M_s7p	TRUE	FALSE
M_4mop	TRUE	FALSE
M_etoh	TRUE	FALSE
M_2ameph	TRUE	FALSE
M_grdp	TRUE	FALSE
M_dtdprmn	FALSE	FALSE
M_xol25oh	TRUE	FALSE
M_34dhpha	TRUE	FALSE
M_44mzym	FALSE	FALSE
M_34dhphe	TRUE	FALSE
M_oretn	TRUE	FALSE
M_pydam	TRUE	FALSE
M_CE5022	TRUE	FALSE
M_cala	TRUE	FALSE
M_sucr	TRUE	FALSE
M_hdca	TRUE	FALSE
M_C01041	FALSE	FALSE
M_pyam5p	TRUE	FALSE
M_adpglc	TRUE	FALSE
M_trypta	TRUE	FALSE
M_c8crn	TRUE	FALSE
M_35diotyr	TRUE	FALSE
M_duri	TRUE	FALSE
M_CE5014	FALSE	FALSE
M_hgentis	TRUE	FALSE
M_camp	TRUE	FALSE
M_lneldccrn	FALSE	TRUE
M_adpac	TRUE	FALSE
M_adrncoa	FALSE	FALSE
M_5dhf	FALSE	FALSE
M_CE7145	FALSE	TRUE
M_4aphdob	FALSE	FALSE
M_CE7144	FALSE	FALSE
M_C01747	TRUE	FALSE
M_im4ac	TRUE	FALSE
M_orot5p	TRUE	FALSE
M_3mgcoa	FALSE	FALSE
M_tchola	TRUE	FALSE
M_pser_L	TRUE	FALSE
M_C06199	TRUE	FALSE
M_estriol	TRUE	FALSE
M_gdp	TRUE	FALSE
M_vacc	TRUE	FALSE
M_glypro	TRUE	FALSE
M_dmpp	TRUE	FALSE
M_dcholcoa	FALSE	FALSE
M_prgnlones	TRUE	FALSE
M_galt	TRUE	FALSE
M_1a25dhvitd2	FALSE	TRUE
M_2amac	FALSE	FALSE
M_retinol_cis_11	TRUE	FALSE
M_dhdascb	TRUE	FALSE
M_1a25dhvitd3	TRUE	FALSE
M_retinol_cis_13	TRUE	FALSE
M_retn	TRUE	FALSE
M_5adtststerone	TRUE	FALSE
M_CE7122	FALSE	FALSE
M_didp	FALSE	FALSE
M_2mcit	FALSE	FALSE
M_HC01496	FALSE	FALSE
M_ser_L	TRUE	FALSE
M_selmeth	TRUE	FALSE
M_n4abutn	FALSE	FALSE
M_CE7112	TRUE	FALSE
M_lthstrl	TRUE	FALSE
M_adrncrn	FALSE	FALSE
M_CE7114	TRUE	FALSE
M_ipdp	TRUE	FALSE
M_CE7113	FALSE	TRUE
M_CE7115	TRUE	FALSE
M_argsuc	TRUE	FALSE
M_HC01007	TRUE	FALSE
M_pppi	FALSE	FALSE
M_pydxn	TRUE	FALSE
M_cmp2amep	FALSE	FALSE
M_1pyr5c	FALSE	FALSE
M_ppbng	TRUE	FALSE
M_cdpchol	TRUE	FALSE
M_cbp	FALSE	FALSE
M_CE1401	TRUE	FALSE
M_3dphb	FALSE	TRUE
M_dgchol	TRUE	FALSE
M_lnlnca	TRUE	FALSE
M_icit	TRUE	FALSE
M_lnlncg	TRUE	FALSE
M_CE7172	TRUE	FALSE
M_56dihindlcrbxlt	FALSE	TRUE
M_ppp9	TRUE	FALSE
M_asp_L	TRUE	FALSE
M_glu_L	TRUE	FALSE
M_C03958	TRUE	FALSE
M_C04805	TRUE	FALSE
M_asp_D	TRUE	FALSE
M_thcys	FALSE	FALSE
M_Sfglutth	FALSE	FALSE
M_24nph	TRUE	FALSE
M_C03990	TRUE	FALSE
M_oxa	TRUE	FALSE
M_rnam	FALSE	FALSE
M_34dhcinm	TRUE	FALSE
M_dd2coa	FALSE	FALSE
M_HC01459	FALSE	TRUE
M_xol7ah2al	FALSE	FALSE
M_clpndcoa	FALSE	FALSE
M_HC01444	FALSE	FALSE
M_pcrn	TRUE	FALSE
M_HC00591	FALSE	FALSE
M_acgal1p	TRUE	FALSE
M_HC01440	FALSE	FALSE
M_formcoa	FALSE	FALSE
M_HC01446	FALSE	FALSE
M_CE2705	TRUE	TRUE
M_ptth	FALSE	TRUE
M_tettet6crn	FALSE	FALSE
M_C05279	FALSE	TRUE
M_Nacasp	TRUE	FALSE
M_hx2coa	FALSE	FALSE
M_CE1447	TRUE	FALSE
M_dtdpglu	FALSE	FALSE
M_12ppd_S	TRUE	FALSE
M_aqcobal	FALSE	TRUE
M_12ppd_R	TRUE	FALSE
M_glx	TRUE	FALSE
M_gly	TRUE	FALSE
M_4mlacac	FALSE	FALSE
M_gmp	TRUE	FALSE
M_25hvitd3	TRUE	FALSE
M_vacccoa	FALSE	FALSE
M_25hvitd2	TRUE	TRUE
M_lipoate	TRUE	FALSE
M_sarcs	TRUE	FALSE
M_C05299	TRUE	FALSE
M_xmp	TRUE	FALSE
M_citmcoa_L	FALSE	FALSE
M_C05298	TRUE	FALSE
M_tettet6	FALSE	FALSE
M_3padsel	FALSE	FALSE
M_pmtcoa	TRUE	FALSE
M_glu5sa	FALSE	FALSE
M_dimp	TRUE	FALSE
M_cdp	TRUE	FALSE
M_CE4936	TRUE	FALSE
M_clpndcrn	FALSE	FALSE
M_CE2754	TRUE	FALSE
M_tyr_L	TRUE	FALSE
M_C09642	TRUE	FALSE
M_C05284	TRUE	FALSE
M_C09640	TRUE	FALSE
M_dtdp4d6dm	FALSE	FALSE
M_C05280	FALSE	TRUE
M_tststeroneglc	TRUE	FALSE
M_f5hoxkyn	FALSE	FALSE
M_acg5sa	FALSE	TRUE
M_bgly	TRUE	FALSE
M_fpram	FALSE	FALSE
M_fgam	FALSE	FALSE
M_CE5842	FALSE	FALSE
M_CE5843	FALSE	TRUE
M_6thf	FALSE	TRUE
M_CE4990	TRUE	TRUE
M_CE4993	FALSE	TRUE
M_f26bp	TRUE	FALSE
M_dtdp4d6dg	FALSE	FALSE
M_tymsf	FALSE	FALSE
M_CN0016	TRUE	FALSE
M_pd3	FALSE	FALSE
M_C07486	TRUE	FALSE
M_cmpntm2amep	FALSE	FALSE
M_c226coa	FALSE	FALSE
M_c3dc	FALSE	FALSE
M_5oxpro	TRUE	FALSE
M_vacccrn	FALSE	FALSE
M_xol7ah2	FALSE	FALSE
M_34hpp	TRUE	FALSE
M_lum3	TRUE	FALSE
M_selcyst	FALSE	FALSE
M_34hpl	TRUE	FALSE
M_CE4980	FALSE	TRUE
M_cit	TRUE	FALSE
M_CE2321	FALSE	FALSE
M_hmgcoa	TRUE	FALSE
M_taxol	TRUE	FALSE
M_CN0020	TRUE	FALSE
M_CE4987	FALSE	TRUE
M_CE4988	FALSE	TRUE
M_3ohdcoa	FALSE	FALSE
M_xol7ah3	FALSE	FALSE
M_pap	TRUE	FALSE
M_17ahprgnlone	TRUE	FALSE
M_pac	TRUE	FALSE
M_CE2313	TRUE	FALSE
M_CE4970	TRUE	FALSE
M_CE2315	TRUE	FALSE
M_pydx	TRUE	FALSE
M_CE2314	FALSE	FALSE
M_C09209	TRUE	FALSE
M_thcholoylcoa	FALSE	TRUE
M_4izp	FALSE	FALSE
M_mi13456p	TRUE	FALSE
M_pmtcrn	TRUE	FALSE
M_thf	TRUE	FALSE
M_thm	TRUE	FALSE
M_cholcoas	FALSE	TRUE
M_cholcoar	FALSE	TRUE
M_glcur	TRUE	FALSE
M_5htrp	TRUE	FALSE
M_CE4969	TRUE	FALSE
M_whhdca	TRUE	FALSE
M_CE2306	FALSE	FALSE
M_CE2305	FALSE	FALSE
M_CE2304	FALSE	FALSE
M_CE2303	FALSE	FALSE
M_fuc1p_L	TRUE	FALSE
M_gcald	TRUE	FALSE
M_CE4968	TRUE	FALSE
M_leuktrA4	FALSE	FALSE
M_aacoa	TRUE	FALSE
M_48dhoxquin	FALSE	FALSE
M_CE2250	FALSE	FALSE
M_CE2254	FALSE	TRUE
M_dnad	TRUE	FALSE
M_CE2253	FALSE	TRUE
M_hdd2coa	FALSE	FALSE
M_lac_L	TRUE	FALSE
M_CE2251	FALSE	FALSE
M_CE0074	TRUE	FALSE
M_CE2257	TRUE	FALSE
M_hdcea	TRUE	FALSE
M_drib	TRUE	FALSE
M_lac_D	TRUE	FALSE
M_ibcoa	TRUE	FALSE
M_ind3ac	TRUE	FALSE
M_leuktrB4	TRUE	FALSE
M_ha_pre1	FALSE	FALSE
M_3hibutcoa	FALSE	TRUE
M_C05300	TRUE	FALSE
M_C05301	TRUE	FALSE
M_3odcoa	FALSE	FALSE
M_C05302	TRUE	FALSE
M_ahcys	TRUE	FALSE
M_gua	TRUE	FALSE
M_prostgf2	TRUE	FALSE
M_CE5753	FALSE	TRUE
M_CE5754	FALSE	TRUE
M_CE5755	FALSE	TRUE
M_mthgxl	TRUE	FALSE
M_CE5756	TRUE	FALSE
M_val_L	TRUE	FALSE
M_CE2247	FALSE	FALSE
M_mev_R	TRUE	FALSE
M_CE2246	FALSE	FALSE
M_4mptnl	FALSE	FALSE
M_CE5752	FALSE	TRUE
M_ttetddcoa	FALSE	FALSE
M_CE2249	FALSE	TRUE
M_CE2248	FALSE	FALSE
M_CE5757	FALSE	FALSE
M_cmp	TRUE	FALSE
M_subeac	TRUE	FALSE
M_amet	TRUE	FALSE
M_34dhoxmand	TRUE	FALSE
M_pep	TRUE	FALSE
M_leuktrC4	TRUE	FALSE
M_prostge2	TRUE	FALSE
M_thyox_L	TRUE	FALSE
M_C04483	TRUE	FALSE
M_CE4890	TRUE	FALSE
M_prostge1	TRUE	FALSE
M_3hpcoa	FALSE	FALSE
M_CE4898	FALSE	TRUE
M_ocdcea	TRUE	FALSE
M_ch4s	TRUE	FALSE
M_cbl1	FALSE	FALSE
M_gtp	TRUE	FALSE
M_cbl2	FALSE	TRUE
M_phom	FALSE	FALSE
M_CE5747	FALSE	TRUE
M_4nph	TRUE	FALSE
M_prostgd2	TRUE	FALSE
M_xtp	TRUE	FALSE
M_docosac	TRUE	FALSE
M_Lpipecol	TRUE	FALSE
M_4mtolbutamide	TRUE	FALSE
M_crvnc	TRUE	FALSE
M_CE4881	FALSE	TRUE
M_CE3554	FALSE	TRUE
M_n8aspmd	TRUE	FALSE
M_malttr	TRUE	FALSE
M_HC00955	TRUE	FALSE
M_gsn	TRUE	FALSE
M_selcys	FALSE	FALSE
M_CE4888	FALSE	FALSE
M_leuktrD4	TRUE	FALSE
M_C07535	TRUE	FALSE
M_crn	TRUE	FALSE
M_e4p	TRUE	FALSE
M_CE3140	FALSE	FALSE
M_CE5328	TRUE	FALSE
M_adrn	TRUE	FALSE
M_leuktrE4	TRUE	FALSE
M_glucys	TRUE	FALSE
M_CE5791	FALSE	TRUE
M_6pgl	FALSE	FALSE
M_CE5797	FALSE	FALSE
M_CE5798	FALSE	FALSE
M_glyclt	TRUE	FALSE
M_6pgc	TRUE	FALSE
M_CE5316	TRUE	FALSE
M_CE5794	FALSE	TRUE
M_dadp	TRUE	FALSE
M_CE5795	TRUE	TRUE
M_CE5796	FALSE	TRUE
M_2mp2coa	FALSE	TRUE
M_pcreat	TRUE	FALSE
M_leuktrF4	TRUE	FALSE
M_ditp	TRUE	FALSE
M_maltttr	TRUE	FALSE
M_hexdiac	TRUE	FALSE
M_ts3	FALSE	FALSE
M_acmana	TRUE	FALSE
M_prostgi2	TRUE	FALSE
M_CE5786	FALSE	TRUE
M_CE5787	TRUE	TRUE
M_CE5788	FALSE	TRUE
M_CE5304	TRUE	FALSE
M_CE5789	FALSE	TRUE
M_CE5782	FALSE	FALSE
M_CE5783	FALSE	FALSE
M_andrstndn	TRUE	FALSE
M_18harachd	FALSE	FALSE
M_adpman	TRUE	FALSE
M_15HPET	TRUE	FALSE
M_tre	TRUE	FALSE
M_3dhguln	FALSE	FALSE
M_maltpt	TRUE	FALSE
M_6a2ohxnt	FALSE	FALSE
M_coa	TRUE	FALSE
M_prostgh2	TRUE	FALSE
M_glyphe	TRUE	FALSE
M_triodthy	TRUE	FALSE
M_alpam	FALSE	FALSE
M_nifedipine	TRUE	FALSE
M_malcoa	TRUE	FALSE
M_chlstol	TRUE	FALSE
M_ppa	TRUE	FALSE
M_phyt	TRUE	FALSE
M_HC01434	FALSE	FALSE
M_creat	TRUE	FALSE
M_tettet6coa	FALSE	FALSE
M_C05708	FALSE	FALSE
M_CE6219	FALSE	TRUE
M_C04853	TRUE	TRUE
M_HC01435	FALSE	FALSE
M_ppi	TRUE	FALSE
M_ribflv	TRUE	FALSE
M_acald	TRUE	FALSE
M_ebastine	TRUE	FALSE
M_CE6205	TRUE	FALSE
M_HC00576	TRUE	FALSE
M_pnto_R	TRUE	TRUE
M_C04849	TRUE	FALSE
M_r1p	TRUE	FALSE
M_pacald	TRUE	FALSE
M_estradiolglc	TRUE	FALSE
M_nrvnccoa	FALSE	FALSE
M_C04843	FALSE	FALSE
M_ctp	TRUE	FALSE
M_limnen	TRUE	FALSE
M_5mta	TRUE	FALSE
M_acg5p	FALSE	TRUE
M_HC01410	FALSE	FALSE
M_13dampp	TRUE	FALSE
M_HC01412	FALSE	FALSE
M_glcur1p	TRUE	FALSE
M_hcys_L	TRUE	FALSE
M_damp	TRUE	FALSE
M_HC01414	FALSE	FALSE
M_HC01415	FALSE	FALSE
M_csn	TRUE	FALSE
M_nrpphrsf	FALSE	FALSE
M_orot	TRUE	FALSE
M_zym_int2	TRUE	FALSE
M_42A3HP24DB	FALSE	FALSE
M_HC01401	FALSE	FALSE
M_HC01407	FALSE	FALSE
M_HC01406	FALSE	FALSE
M_HC01409	TRUE	FALSE
M_peracd	TRUE	FALSE
M_HC01408	FALSE	FALSE
M_citr_L	TRUE	FALSE
M_HC01403	FALSE	FALSE
M_HC01405	FALSE	FALSE
M_glyleu	TRUE	FALSE
M_thymd	TRUE	FALSE
M_hexe3coa	FALSE	FALSE
M_hdd2crn	FALSE	FALSE
M_CE6251	TRUE	FALSE
M_CE6252	FALSE	FALSE
M_CE7101	FALSE	TRUE
M_L2aadp	TRUE	FALSE
M_20ahchsterol	TRUE	FALSE
M_nrvnccrn	FALSE	FALSE
M_mi1346p	TRUE	FALSE
M_tethex3coa	FALSE	FALSE
M_CE0955	TRUE	FALSE
M_13dpg	FALSE	FALSE
M_alaala	TRUE	FALSE
M_urcan	TRUE	FALSE
M_acnam	TRUE	FALSE
M_dlnlcg	TRUE	FALSE
M_CE6240	FALSE	FALSE
M_clpnd	TRUE	FALSE
M_CE6241	FALSE	FALSE
M_CE6242	FALSE	FALSE
M_CE6243	FALSE	FALSE
M_vitd2	TRUE	TRUE
M_r5p	TRUE	FALSE
M_vitd3	TRUE	FALSE
M_CE6244	FALSE	FALSE
M_CE6245	FALSE	FALSE
M_arab_L	TRUE	FALSE
M_coke	TRUE	FALSE
M_CE6247	TRUE	FALSE
M_mi1345p	TRUE	FALSE
M_prostg1	TRUE	FALSE
M_mercplaccys	FALSE	FALSE
M_4tmeabut	FALSE	FALSE
M_C05770	TRUE	TRUE
M_CE6230	FALSE	TRUE
M_CE6232	FALSE	TRUE
M_xtsn	TRUE	FALSE
M_CE6234	TRUE	FALSE
M_CE6235	FALSE	FALSE
M_C05769	TRUE	FALSE
M_C05767	FALSE	TRUE
M_malthp	FALSE	FALSE
M_thcholst	FALSE	TRUE
M_ascb_L	TRUE	FALSE
M_malthx	FALSE	FALSE
M_Lfmkynr	FALSE	FALSE
M_tddedicoa	FALSE	FALSE
M_CE6226	FALSE	TRUE
M_CE6227	FALSE	TRUE
M_23cump	FALSE	TRUE
M_CE6228	FALSE	FALSE
M_CE6229	FALSE	FALSE
M_CE6225	FALSE	TRUE
M_C03577	TRUE	FALSE
M_xol24oh	FALSE	FALSE
M_tym	TRUE	FALSE
M_HC01842	FALSE	FALSE
M_ddsmsterol	FALSE	FALSE
M_4abutn	FALSE	FALSE
M_fe2	FALSE	TRUE
M_HC01162	FALSE	FALSE
M_fe3	FALSE	TRUE
M_inost	TRUE	FALSE
M_pan4p	FALSE	TRUE
M_xylt	TRUE	FALSE
M_mi134p	TRUE	FALSE
M_thmpp	TRUE	FALSE
M_Lkynr	TRUE	FALSE
M_4h2oglt	FALSE	FALSE
M_cysam	TRUE	FALSE
M_fprica	FALSE	FALSE
M_C08281	TRUE	TRUE
M_h2o2	FALSE	TRUE
M_cholcoads	FALSE	TRUE
M_CE0853	FALSE	FALSE
M_CE0852	TRUE	FALSE
M_C08276	TRUE	FALSE
M_perillyl	TRUE	FALSE
M_nrvnc	TRUE	FALSE
M_xu1p_D	FALSE	FALSE
M_2hyoxplac	TRUE	FALSE
M_fad	TRUE	FALSE
M_apnnox	TRUE	FALSE
M_thmmp	TRUE	FALSE
M_leuleu	TRUE	FALSE
M_gpail_hs	FALSE	TRUE
M_HC01115	TRUE	FALSE
M_adocbl	FALSE	TRUE
M_HC01111	TRUE	FALSE
M_pe_hs	FALSE	TRUE
M_CE1761	FALSE	FALSE
M_3ityr_L	TRUE	FALSE
M_npthl	TRUE	TRUE
M_g3pc	TRUE	FALSE
M_CE2615	FALSE	TRUE
M_HC01118	FALSE	FALSE
M_datp	TRUE	FALSE
M_retinal	TRUE	FALSE
M_arach	TRUE	FALSE
M_crm_hs	FALSE	FALSE
M_andrstrnglc	TRUE	FALSE
M_HC01104	TRUE	FALSE
M_HC00250	TRUE	FALSE
M_46dhoxquin	FALSE	TRUE
M_C10164	TRUE	TRUE
M_34dhoxpeg	TRUE	FALSE
M_wharachd	TRUE	FALSE
M_12RHPET	TRUE	FALSE
M_ppcoa	TRUE	FALSE
M_CE6190	FALSE	FALSE
M_CE6191	FALSE	TRUE
M_3ddecdicoa	FALSE	FALSE
M_CE6198	FALSE	TRUE
M_hLkynr	TRUE	FALSE
M_CE6192	FALSE	TRUE
M_CE6193	FALSE	TRUE
M_35cgmp	TRUE	FALSE
M_HC01577	FALSE	FALSE
M_seln	FALSE	TRUE
M_C04717	TRUE	FALSE
M_prgstrn	TRUE	FALSE
M_5g2oxpt	TRUE	FALSE
M_aicar	TRUE	FALSE
M_CE6185	TRUE	FALSE
M_fdp	TRUE	FALSE
M_CE6186	FALSE	TRUE
M_CE6187	FALSE	TRUE
M_CE6188	FALSE	TRUE
M_glyc_R	TRUE	FALSE
M_estroneglc	FALSE	FALSE
M_glyc_S	TRUE	FALSE
M_CE6182	FALSE	TRUE
M_CE6183	FALSE	FALSE
M_CE6184	FALSE	FALSE
M_gthox	TRUE	FALSE
M_C02528	TRUE	FALSE
M_CE6189	FALSE	TRUE
M_sel	FALSE	TRUE
M_lanost	TRUE	FALSE
M_occoa	TRUE	FALSE
M_pppg9	FALSE	TRUE
M_56dura	TRUE	FALSE
M_seasmet	FALSE	FALSE
M_CE4832	FALSE	TRUE
M_CE4831	FALSE	FALSE
M_CE4830	FALSE	TRUE
M_uacgam	TRUE	FALSE
M_CE4836	FALSE	TRUE
M_CE4835	FALSE	FALSE
M_CE4834	FALSE	TRUE
M_CE4833	FALSE	FALSE
M_5moxact	TRUE	FALSE
M_CE4839	FALSE	TRUE
M_srtn	TRUE	FALSE
M_CE4838	FALSE	TRUE
M_CE4837	FALSE	TRUE
M_eandrstrn	TRUE	FALSE
M_ocdececrn	FALSE	TRUE
M_CE7090	TRUE	FALSE
M_C04295	TRUE	FALSE
M_CE4819	FALSE	FALSE
M_ahandrostan	TRUE	FALSE
M_his_L	TRUE	FALSE
M_ile_L	TRUE	TRUE
M_mi34p	TRUE	FALSE
M_CE7096	TRUE	FALSE
M_c16dc	FALSE	TRUE
M_CE4821	FALSE	FALSE
M_CE4820	FALSE	TRUE
M_btamp	FALSE	FALSE
M_CE1310	TRUE	FALSE
M_CE4825	FALSE	TRUE
M_CE0469	TRUE	FALSE
M_CE4824	FALSE	TRUE
M_CE4823	FALSE	TRUE
M_CE4822	FALSE	TRUE
M_CE4829	FALSE	TRUE
M_CE4828	FALSE	TRUE
M_CE4827	FALSE	TRUE
M_CE7082	FALSE	TRUE
M_CE7081	FALSE	TRUE
M_CE7088	TRUE	FALSE
M_CE7087	FALSE	FALSE
M_acmanap	FALSE	FALSE
M_pylald	TRUE	FALSE
M_CE7083	TRUE	FALSE
M_CE7086	FALSE	FALSE
M_CE7085	TRUE	FALSE
M_CE4813	TRUE	FALSE
M_CE4818	FALSE	TRUE
M_CE4817	FALSE	FALSE
M_dmantipyrine	TRUE	FALSE
M_CE4816	FALSE	TRUE
M_CE4815	FALSE	TRUE
M_tetdecdicoa	FALSE	FALSE
M_xol7ah	FALSE	FALSE
M_retinol	TRUE	FALSE
M_prist	TRUE	FALSE
M_cgly	TRUE	FALSE
M_CE7072	FALSE	TRUE
M_C11821	FALSE	FALSE
M_CE7074	FALSE	TRUE
M_acetol	TRUE	FALSE
M_CE4803	FALSE	TRUE
M_ddeccrn	TRUE	FALSE
M_CE4802	FALSE	FALSE
M_CE4801	FALSE	TRUE
M_CE4800	FALSE	TRUE
M_dd3coa	FALSE	FALSE
M_dhbpt	TRUE	TRUE
M_CE4804	FALSE	FALSE
M_ncam	TRUE	FALSE
M_3htmelys	FALSE	FALSE
M_bhb	TRUE	FALSE
M_xol7a	TRUE	FALSE
M_biocyt	TRUE	FALSE
M_3ohodcoa	FALSE	FALSE
M_hexc	TRUE	FALSE
M_alltt	TRUE	FALSE
M_alltn	TRUE	FALSE
M_aact	FALSE	FALSE
M_CE4876	TRUE	FALSE
M_CE2211	TRUE	FALSE
M_h2o	TRUE	FALSE
M_CE4877	TRUE	FALSE
M_CE5726	TRUE	FALSE
M_6dhf	FALSE	FALSE
M_phpyr	TRUE	FALSE
M_glygly	TRUE	FALSE
M_cholate	TRUE	FALSE
M_3php	FALSE	FALSE
M_glygn1	FALSE	TRUE
M_selhcys	TRUE	FALSE
M_glygn2	FALSE	TRUE
M_CE1352	FALSE	FALSE
M_glygn3	FALSE	TRUE
M_glygn4	FALSE	TRUE
M_glygn5	FALSE	TRUE
M_oaa	TRUE	FALSE
M_CE2202	FALSE	FALSE
M_CE2203	FALSE	FALSE
M_CE2201	TRUE	FALSE
M_fol	TRUE	FALSE
M_CE2206	FALSE	TRUE
M_CE2207	FALSE	TRUE
M_CE2204	FALSE	FALSE
M_for	TRUE	FALSE
M_CE2209	TRUE	FALSE
M_hdcoa	TRUE	FALSE
M_appnn	TRUE	FALSE
M_HC01180	TRUE	FALSE
M_acryl	TRUE	FALSE
M_cys_L	TRUE	FALSE
M_CE4850	FALSE	TRUE
M_HC02023	TRUE	FALSE
M_CE4854	FALSE	TRUE
M_HC02024	TRUE	FALSE
M_CE4853	FALSE	TRUE
M_CE4852	FALSE	TRUE
M_tetpent6coa	FALSE	FALSE
M_CE4851	FALSE	TRUE
M_cortsn	TRUE	FALSE
M_CE4855	FALSE	TRUE
M_C01601	TRUE	FALSE
M_aldstrn	TRUE	FALSE
M_HC02020	TRUE	FALSE
M_thym	TRUE	FALSE
M_CE4843	FALSE	FALSE
M_CE4842	FALSE	FALSE
M_CE4841	FALSE	FALSE
M_CE4840	FALSE	FALSE
M_CE4847	FALSE	FALSE
M_CE4846	FALSE	FALSE
M_CE4845	FALSE	FALSE
M_CE4844	FALSE	FALSE
M_fmn	FALSE	FALSE
M_3ohxccoa	FALSE	FALSE
M_CE4849	FALSE	TRUE
M_CE4848	FALSE	TRUE
M_c226crn	FALSE	FALSE
M_mescoa	FALSE	FALSE
M_pydx5p	TRUE	FALSE
M_so3	TRUE	FALSE
M_dhcholestanate	FALSE	FALSE
M_CE4790	FALSE	TRUE
M_so4	TRUE	FALSE
M_dmnoncrn	FALSE	FALSE
M_CE5643	FALSE	TRUE
M_3pg	TRUE	FALSE
M_mescon	TRUE	FALSE
M_adprib	TRUE	FALSE
M_CE4796	FALSE	TRUE
M_hmbil	FALSE	TRUE
M_chsterols	TRUE	FALSE
M_CE1274	FALSE	TRUE
M_tetdece1crn	FALSE	TRUE
M_3h26dm5coa	FALSE	TRUE
M_CE2122	TRUE	FALSE
M_CE1272	FALSE	TRUE
M_L_dpchrm	FALSE	TRUE
M_CE1273	FALSE	TRUE
M_CE4788	FALSE	FALSE
M_CE1278	FALSE	TRUE
M_CE1279	FALSE	TRUE
M_CE4786	FALSE	TRUE
M_CE1277	FALSE	TRUE
M_dlnlcgcoa	FALSE	FALSE
M_C02147	TRUE	FALSE
M_5hxkynam	FALSE	TRUE
M_phe_L	TRUE	FALSE
M_seahcys	FALSE	FALSE
M_2mb2coa	FALSE	FALSE
M_chito2pdol_L	FALSE	TRUE
M_im4act	FALSE	FALSE
M_xol27oh	TRUE	FALSE
M_doco13ac	TRUE	FALSE
M_dmhepcoa	FALSE	FALSE
M_hista	TRUE	FALSE
M_pheacgln	TRUE	FALSE
M_CE2591	FALSE	FALSE
M_hyptaur	TRUE	FALSE
M_melanin	FALSE	TRUE
M_CE1261	FALSE	FALSE
M_CE2592	FALSE	FALSE
M_CE2597	FALSE	TRUE
M_CE5629	FALSE	FALSE
M_c101crn	FALSE	TRUE
M_6pthp	FALSE	TRUE
M_CE2119	FALSE	FALSE
M_gchola	TRUE	FALSE
M_CE5626	TRUE	FALSE
M_fru	TRUE	FALSE
M_CE5627	TRUE	FALSE
M_hpdcacrn	FALSE	FALSE
M_2dr1p	TRUE	FALSE
M_minohp	TRUE	FALSE
M_forglu	FALSE	FALSE
M_xoltetrol	FALSE	TRUE
M_CE2102	TRUE	FALSE
M_sphs1p	TRUE	FALSE
M_gln_L	TRUE	FALSE
M_dmnoncoa	FALSE	FALSE
M_xoltriol	FALSE	TRUE
M_Lcyst	TRUE	FALSE
M_CE2172	FALSE	FALSE
M_CE2173	FALSE	FALSE
M_3dpdhb_me	FALSE	TRUE
M_1p2cbxl	TRUE	FALSE
M_CE2176	TRUE	FALSE
M_CE2174	FALSE	FALSE
M_phyt2ohcoa	FALSE	FALSE
M_3snpyr	FALSE	FALSE
M_CE2179	FALSE	FALSE
M_crtstrn	TRUE	FALSE
M_carveol	TRUE	FALSE
M_lneldc	TRUE	FALSE
M_ethamp	TRUE	FALSE
M_44mctr	FALSE	TRUE
M_c6crn	TRUE	FALSE
M_pram	FALSE	FALSE
M_sql	TRUE	FALSE
M_fn2m2masn	FALSE	TRUE
M_7dhchsterol	TRUE	FALSE
M_acnamp	FALSE	FALSE
M_prpncoa	FALSE	FALSE
M_dec24dicoa	FALSE	FALSE
M_dcacoa	TRUE	FALSE
M_CE3481	FALSE	FALSE
M_ggdp	TRUE	FALSE
M_CE5665	FALSE	FALSE
M_hepcoa	FALSE	FALSE
M_CE2152	TRUE	FALSE
M_CE2153	FALSE	FALSE
M_CE5661	FALSE	TRUE
M_CE5662	FALSE	TRUE
M_hpdcacoa	TRUE	FALSE
M_itaccoa	FALSE	FALSE
M_5aizc	FALSE	FALSE
M_pristcoa	FALSE	FALSE
M_2dr5p	FALSE	FALSE
M_3sala	FALSE	FALSE
M_fum	TRUE	FALSE
M_5aop	TRUE	FALSE
M_3mox4hoxm	TRUE	TRUE
M_tststerone	TRUE	FALSE
M_CE1292	FALSE	FALSE
M_retncoa	FALSE	FALSE
M_CE5654	FALSE	TRUE
M_CE6502	FALSE	TRUE
M_leugly	TRUE	FALSE
M_CE5655	FALSE	TRUE
M_CE1297	TRUE	FALSE
M_CE5656	FALSE	FALSE
M_CE1294	FALSE	FALSE
M_iodine	TRUE	FALSE
M_2mop	FALSE	FALSE
M_CE1298	FALSE	FALSE
M_CE5653	FALSE	FALSE
M_mi3p_D	TRUE	FALSE
M_CE6506	FALSE	TRUE
M_CE6508	FALSE	FALSE
M_btn	TRUE	FALSE
M_ap4a	TRUE	FALSE
M_CE5240	FALSE	FALSE
M_CE5242	FALSE	FALSE
M_3hmp	TRUE	TRUE
M_CE5249	FALSE	FALSE
M_CE5243	FALSE	FALSE
M_CE5244	FALSE	FALSE
M_HC00229	TRUE	FALSE
M_cyan	TRUE	FALSE
M_4nphsf	FALSE	FALSE
M_ttdca	TRUE	FALSE
M_1pipdn2c	FALSE	FALSE
M_gthrd	TRUE	FALSE
M_kdn	FALSE	TRUE
M_arachcoa	TRUE	FALSE
M_cmpacna	TRUE	FALSE
M_HC00695	FALSE	FALSE
M_CE5236	FALSE	TRUE
M_CE5239	FALSE	FALSE
M_debrisoquine	TRUE	FALSE
M_q10	TRUE	FALSE
M_tagat_D	TRUE	FALSE
M_estriolglc	TRUE	FALSE
M_Ssq23epx	TRUE	FALSE
M_sph1p	TRUE	FALSE
M_lnlncgcoa	TRUE	FALSE
M_HC10852	TRUE	FALSE
M_CE2196	FALSE	FALSE
M_3uib	FALSE	FALSE
M_HC00682	FALSE	FALSE
M_progly	TRUE	FALSE
M_ocdca	TRUE	FALSE
M_rbl_D	TRUE	FALSE
M_6htststerone	TRUE	FALSE
M_C01241	FALSE	TRUE
M_23doguln	FALSE	TRUE
M_CE2180	FALSE	FALSE
M_CE2184	TRUE	FALSE
M_c51crn	FALSE	FALSE
M_HC01522	TRUE	FALSE
M_CE2186	TRUE	FALSE
M_CE3038	TRUE	FALSE
M_CE2189	FALSE	FALSE
M_C03413	TRUE	FALSE
M_1mpyr	FALSE	TRUE
M_4ppan	FALSE	TRUE
M_gam	TRUE	FALSE
M_gal	TRUE	FALSE
M_quln	TRUE	TRUE
M_L2aadp6sa	FALSE	FALSE
M_gar	FALSE	FALSE
M_orn	TRUE	FALSE
M_eicostet	TRUE	FALSE
M_HC00664	TRUE	FALSE
M_nmthsrtn	TRUE	FALSE
M_4hpro_LT	TRUE	FALSE
M_udpglcur	TRUE	FALSE
M_C02592	TRUE	FALSE
M_lnlncgcrn	FALSE	FALSE
M_3hddcoa	FALSE	FALSE
M_thmtp	FALSE	FALSE
M_cpppg1	FALSE	FALSE
M_ptdcacoa	FALSE	FALSE
M_cpppg3	FALSE	TRUE
M_CE5276	FALSE	FALSE
M_CE5277	FALSE	FALSE
M_thr_L	TRUE	FALSE
M_CE5278	FALSE	TRUE
M_C06948	TRUE	FALSE
M_HC01501	TRUE	FALSE
M_5adtststeroneglc	TRUE	FALSE
M_3hdcoa	FALSE	FALSE
M_arachcrn	FALSE	FALSE
M_adprbp	FALSE	FALSE
M_xol7aone	TRUE	FALSE
M_tag1p_D	TRUE	FALSE
M_C01290	FALSE	FALSE
M_CE3087	TRUE	FALSE
M_4hphac	TRUE	FALSE
M_andrstrn	TRUE	FALSE
M_xan	TRUE	FALSE
M_udpxyl	TRUE	FALSE
M_but	TRUE	FALSE
M_CE5250	FALSE	FALSE
M_dece3coa	FALSE	FALSE
M_CE5251	FALSE	FALSE
M_CE5252	FALSE	FALSE
M_CE3075	FALSE	FALSE
M_gm1_hs	TRUE	FALSE
M_udpacgal	TRUE	FALSE
M_lnlc	TRUE	FALSE
M_3mox4hpac	FALSE	FALSE
M_3oddcoa	FALSE	FALSE
M_cholcoaone	FALSE	FALSE
M_c2m26dcoa	FALSE	TRUE
M_C14826	TRUE	FALSE
M_mi145p	TRUE	FALSE
M_C07297	FALSE	TRUE
M_C07296	FALSE	TRUE
M_hexccoa	FALSE	FALSE
M_docoscoa	FALSE	FALSE
M_C14825	TRUE	FALSE
M_T4hcinnm	TRUE	FALSE
M_C01507	TRUE	FALSE
M_glcn	TRUE	FALSE
M_coucoa	FALSE	FALSE
M_glcr	TRUE	FALSE
M_HC02121	FALSE	FALSE
M_acgam	TRUE	FALSE
M_acgal	TRUE	FALSE
M_CE2934	TRUE	FALSE
M_dhcrm_hs	FALSE	FALSE
M_CE2917	TRUE	FALSE
M_CE2916	FALSE	TRUE
M_4abut	TRUE	FALSE
M_4hdebrisoquine	TRUE	FALSE
M_slfcys	TRUE	FALSE
M_13_cis_retnglc	TRUE	FALSE
M_c5dc	FALSE	FALSE
M_uppg3	FALSE	TRUE
M_xylnt	TRUE	TRUE
M_gdpfuc	TRUE	FALSE
M_HC02110	TRUE	FALSE
M_asn_L	TRUE	FALSE
M_CE6031	TRUE	FALSE
M_HC02100	TRUE	FALSE
M_HC01254	FALSE	TRUE
M_o2s	FALSE	TRUE
M_gudac	TRUE	FALSE
M_CE2915	FALSE	TRUE
M_HC02108	FALSE	FALSE
M_HC02109	FALSE	FALSE
M_CE0737	FALSE	FALSE
M_C11304	FALSE	FALSE
M_cyst_L	TRUE	FALSE
M_CE5178	FALSE	FALSE
M_zymstnl	TRUE	FALSE
M_CE6027	FALSE	TRUE
M_11docrtstrn	TRUE	FALSE
M_2ddecdicoa	FALSE	FALSE
M_idour	TRUE	FALSE
M_decdp	FALSE	TRUE
M_xoldiolone	FALSE	FALSE
M_5HPET	TRUE	FALSE
M_thp2c	TRUE	FALSE
M_ins	TRUE	FALSE
M_HC01231	FALSE	TRUE
M_bilirub	TRUE	FALSE
M_mi3456p	FALSE	FALSE
M_dopa	TRUE	FALSE
M_ttdcea	TRUE	FALSE
M_5forthf	FALSE	FALSE
M_12harachd	TRUE	FALSE
M_arachd	TRUE	FALSE
M_pecgoncoa	FALSE	FALSE
M_hretn	FALSE	FALSE
M_glac	TRUE	FALSE
M_HC01223	FALSE	TRUE
M_paps	TRUE	FALSE
M_imp	TRUE	FALSE
M_CE2962	FALSE	FALSE
M_CE2961	FALSE	FALSE
M_spc_hs	TRUE	FALSE
M_itacon	TRUE	FALSE
M_CE2964	TRUE	FALSE
M_CE0785	FALSE	TRUE
M_CE2963	TRUE	FALSE
M_3hpp	TRUE	FALSE
M_lnlncacoa	TRUE	FALSE
M_C14849	FALSE	TRUE
M_CE2949	FALSE	FALSE
M_3mlda	TRUE	FALSE
M_5pmev	TRUE	FALSE
M_3ump	FALSE	TRUE
M_1mncam	TRUE	FALSE
M_HC00361	FALSE	FALSE
M_3dpdhb	FALSE	TRUE
M_CE2955	FALSE	TRUE
M_adrnl	TRUE	FALSE
M_CE2953	TRUE	FALSE
M_CE2959	TRUE	FALSE
M_CE2958	FALSE	FALSE
M_CE2957	FALSE	FALSE
M_anth	TRUE	FALSE
M_avite1	TRUE	FALSE
M_avite2	TRUE	FALSE
M_msa	FALSE	FALSE
M_prpp	TRUE	FALSE
M_pheme	FALSE	FALSE
M_3mldz	FALSE	FALSE
M_C14851	TRUE	FALSE
M_3moxtyr	TRUE	FALSE
M_nwharg	TRUE	FALSE
M_i	FALSE	TRUE
M_h	TRUE	FALSE
M_4tmeabutn	TRUE	FALSE
M_CE2947	FALSE	TRUE
M_CE1617	TRUE	FALSE
M_dtdp	TRUE	FALSE
M_ttdcrn	TRUE	FALSE
M_q10h2	FALSE	FALSE
M_galside_hs	FALSE	FALSE
M_tmlys	TRUE	FALSE
M_leu_L	TRUE	FALSE
M_CE2537	TRUE	TRUE
M_sucsal	TRUE	FALSE
M_glc1man	TRUE	FALSE
M_C06350	TRUE	FALSE
M_dhlam	FALSE	FALSE
M_dcdp	TRUE	FALSE
M_CE0347	TRUE	FALSE
M_rbt	TRUE	FALSE
M_1p3h5c	TRUE	FALSE
M_hxan	TRUE	FALSE
M_thcholstoic	TRUE	TRUE
M_dttOX	TRUE	FALSE
M_HC02193	FALSE	FALSE
M_HC02191	TRUE	FALSE
M_HC02192	TRUE	FALSE
M_3hanthrn	TRUE	FALSE
M_gullac	TRUE	FALSE
M_CE2510	TRUE	FALSE
M_CE2513	TRUE	FALSE
M_CE2512	TRUE	FALSE
M_CE2516	TRUE	TRUE
M_amuco	FALSE	FALSE
M_sebacid	TRUE	FALSE
M_4hglusa	FALSE	FALSE
M_lnlncacrn	FALSE	FALSE
M_dc2coa	FALSE	FALSE
M_ptdca	TRUE	FALSE
M_mhista	TRUE	FALSE
M_pro_L	TRUE	FALSE
M_4mzym_int2	FALSE	FALSE
M_HC02176	TRUE	FALSE
M_4mzym_int1	FALSE	FALSE
M_mercplac	FALSE	FALSE
M_chol	TRUE	FALSE
M_glysar	TRUE	FALSE
M_pro_D	TRUE	FALSE
M_6hoxmelatn	TRUE	FALSE
M_CE0328	TRUE	FALSE
M_N1sprm	TRUE	FALSE
M_ala_B	TRUE	FALSE
M_retnglc	TRUE	FALSE
M_5a2opntn	FALSE	FALSE
M_ala_D	TRUE	FALSE
M_CE2577	TRUE	FALSE
M_ala_L	TRUE	FALSE
M_CE2576	FALSE	FALSE
M_acetone	TRUE	FALSE
M_CE4754	FALSE	TRUE
M_CE1243	TRUE	FALSE
M_CE4753	FALSE	TRUE
M_cynt	TRUE	FALSE
M_whtststerone	TRUE	FALSE
M_phytcoa	TRUE	FALSE
M_ecgon	TRUE	FALSE
M_udpg	TRUE	FALSE
M_CE2565	TRUE	FALSE
M_CE2568	TRUE	FALSE
M_5adtststerones	FALSE	TRUE
M_CE2567	FALSE	FALSE
M_10fthf6glu	FALSE	TRUE
M_thrnt	TRUE	TRUE
M_nadph	TRUE	FALSE
M_7dhf	FALSE	FALSE
M_ttc_ggdp	TRUE	FALSE
M_thbpt4acam	FALSE	TRUE
M_HC02150	TRUE	FALSE
M_elaidcrn	TRUE	FALSE
M_dgdp	TRUE	FALSE
M_adn	TRUE	FALSE
M_HC02149	TRUE	FALSE
M_adp	TRUE	FALSE
M_2hb	TRUE	FALSE
M_2aobut	FALSE	FALSE
M_pdx5p	FALSE	FALSE
M_ade	TRUE	FALSE
M_itp	TRUE	FALSE
M_3m4hpga	FALSE	TRUE
M_2mcacn	FALSE	TRUE
M_elaid	TRUE	FALSE
M_lys_L	TRUE	FALSE
M_abt	TRUE	FALSE
M_tolbutamide	TRUE	FALSE
M_retinol_9_cis	TRUE	FALSE
M_pecgon	TRUE	FALSE
M_CE2540	TRUE	FALSE
M_CE4722	FALSE	TRUE
M_acorn	TRUE	FALSE
M_CE4724	FALSE	FALSE
M_CE4723	FALSE	TRUE
M_ach	TRUE	FALSE
M_xylu_L	TRUE	FALSE
M_hpdca	TRUE	FALSE
M_dad_2	TRUE	FALSE
M_fadh2	TRUE	FALSE
M_adsel	FALSE	FALSE
M_4hbz	TRUE	FALSE
M_xylu_D	TRUE	FALSE
M_CE2011	FALSE	FALSE
M_CE1162	FALSE	TRUE
M_CE5525	FALSE	TRUE
M_dopaqn	FALSE	FALSE
M_3mop	TRUE	FALSE
M_bildglcur	FALSE	FALSE
M_malt	TRUE	FALSE
M_dgsn	TRUE	FALSE
M_tetpent3	FALSE	FALSE
M_2obut	TRUE	FALSE
M_udpgal	TRUE	FALSE
M_3mob	TRUE	FALSE
M_dtmp	TRUE	FALSE
M_2dp6mep	FALSE	FALSE
M_tetpent6	FALSE	FALSE
M_CE5995	FALSE	FALSE
M_air	FALSE	FALSE
M_xyl_D	TRUE	FALSE
M_strch2	FALSE	FALSE
M_strch1	FALSE	TRUE
M_CE5994	FALSE	FALSE
M_CE2006	TRUE	TRUE
M_hdcecrn	TRUE	FALSE
M_g3p	TRUE	FALSE
M_dmhptcrn	FALSE	FALSE
M_dgtp	TRUE	FALSE
M_5hxkyn	FALSE	TRUE
M_hxdcal	TRUE	FALSE
M_3hexdcoa	FALSE	FALSE
M_5mthf	TRUE	FALSE
M_dmhptcoa	FALSE	FALSE
M_CE5982	FALSE	FALSE
M_retinal_11_cis	TRUE	FALSE
M_dopasf	FALSE	FALSE
M_triodthysuf	FALSE	FALSE
M_HC00718	FALSE	FALSE
M_chsterol	TRUE	FALSE
M_CE5976	FALSE	TRUE
M_nad	TRUE	FALSE
M_nac	TRUE	FALSE
M_ivcrn	TRUE	FALSE
M_agm	TRUE	FALSE
M_g1p	TRUE	FALSE
M_4ppcys	FALSE	TRUE
M_CE5560	FALSE	FALSE
M_mepi	TRUE	FALSE
M_CE2056	FALSE	TRUE
M_CE6415	FALSE	FALSE
M_CE2053	FALSE	TRUE
M_CE2054	TRUE	TRUE
M_nformanth	TRUE	FALSE
M_C05109	TRUE	FALSE
M_chtn	FALSE	FALSE
M_C06439	TRUE	FALSE
M_nh4	TRUE	FALSE
M_mmcoa_S	TRUE	FALSE
M_mmcoa_R	TRUE	FALSE
M_taur	TRUE	FALSE
M_m2mn	FALSE	FALSE
M_betald	TRUE	FALSE
M_cholcoa	FALSE	FALSE
M_CE2049	TRUE	FALSE
M_3hexdcrn	FALSE	FALSE
M_CE2047	TRUE	FALSE
M_amp	TRUE	FALSE
M_acglu	TRUE	FALSE
M_5mdr1p	FALSE	FALSE
M_arg_D	TRUE	FALSE
M_g6p	TRUE	FALSE
M_ntm2amep	FALSE	FALSE
M_CE5545	FALSE	FALSE
M_CE5541	FALSE	FALSE
M_CE2038	FALSE	TRUE
M_dgmp	TRUE	FALSE
M_CE5542	FALSE	FALSE
M_cytd	TRUE	FALSE
M_arg_L	TRUE	FALSE
M_2pg	TRUE	FALSE
M_akg	TRUE	FALSE
M_C06453	FALSE	TRUE
M_3aib_D	TRUE	FALSE
M_c10crn	TRUE	FALSE
M_dgcholcoa	FALSE	FALSE
M_meoh	TRUE	FALSE
M_3hmbcoa	FALSE	FALSE
M_CE5535	FALSE	TRUE
M_CE2020	TRUE	FALSE
M_CE5536	FALSE	FALSE
M_CE2026	TRUE	FALSE
M_CE5530	TRUE	FALSE
M_tetpent3coa	FALSE	FALSE
M_CE5531	FALSE	TRUE
M_estradiol	TRUE	FALSE
M_CE2028	TRUE	FALSE
M_CE5537	FALSE	TRUE
M_CE5538	FALSE	FALSE
M_C02442	TRUE	FALSE
M_arachdcoa	FALSE	FALSE
M_gal1p	TRUE	FALSE
M_CE5121	FALSE	FALSE
M_glyald	TRUE	FALSE
M_CE5126	FALSE	TRUE
M_HC00342	TRUE	FALSE
M_acgam6p	TRUE	FALSE
M_CE6453	FALSE	TRUE
M_CE5123	FALSE	FALSE
M_CE6455	FALSE	TRUE
M_HC01672	FALSE	FALSE
M_CE5125	FALSE	TRUE
M_25aics	FALSE	FALSE
M_octa	TRUE	FALSE
M_12HPET	TRUE	FALSE
M_id3acald	TRUE	FALSE
M_dctp	TRUE	FALSE
M_decdicoa	FALSE	FALSE
M_CE5593	FALSE	FALSE
M_CE5594	TRUE	FALSE
M_CE2084	TRUE	FALSE
M_nicrns	FALSE	FALSE
M_nicrnt	TRUE	FALSE
M_tststerones	TRUE	FALSE
M_23dpg	TRUE	FALSE
M_HC01668	FALSE	FALSE
M_accoa	TRUE	FALSE
M_mi4p_D	TRUE	FALSE
M_dece4coa	FALSE	FALSE
M_bdg2hc	FALSE	FALSE
M_onpthl	FALSE	TRUE
M_CE2072	FALSE	FALSE
M_CE5588	FALSE	FALSE
M_retinal_cis_9	TRUE	FALSE
M_HC01652	FALSE	FALSE
M_HC01651	FALSE	FALSE
M_Nacsertn	TRUE	FALSE
M_pentcoa	FALSE	FALSE
M_CE5586	FALSE	FALSE
M_aps	TRUE	FALSE
M_C05965	TRUE	FALSE
M_cmusa	FALSE	TRUE
M_CE2061	TRUE	FALSE
M_dttp	TRUE	FALSE
M_guln	TRUE	FALSE
M_CE2065	TRUE	FALSE
M_xoldioloneh	FALSE	TRUE
M_mercppyr	TRUE	FALSE
M_dcamp	TRUE	FALSE
M_C05957	TRUE	FALSE
M_trp_L	TRUE	FALSE
M_leuktrB4woh	TRUE	FALSE
M_C05953	TRUE	FALSE
M_10fthf	FALSE	FALSE
M_estrone	TRUE	FALSE
M_lald_L	FALSE	FALSE
M_CE5166	FALSE	TRUE
M_melatn	TRUE	FALSE
M_hexccrn	FALSE	FALSE
M_CE5169	FALSE	TRUE
M_lald_D	FALSE	FALSE
M_4aabutn	TRUE	FALSE
M_C02470	TRUE	FALSE
M_glyc3p	TRUE	FALSE
M_CE6000	FALSE	TRUE
M_glyb	TRUE	FALSE
M_glyc	TRUE	FALSE
M_nmptrc	TRUE	TRUE
M_C02469	FALSE	TRUE
M_atp	TRUE	FALSE
M_C04685	TRUE	FALSE
M_frdp	TRUE	FALSE
M_CE5140	FALSE	TRUE
M_CE5141	FALSE	TRUE
M_HC01610	FALSE	TRUE
M_dcmp	TRUE	FALSE
M_dkmpp	FALSE	FALSE
M_HC01609	FALSE	TRUE
M_dpcoa	TRUE	FALSE
M_CE6460	FALSE	TRUE
M_ivcoa	TRUE	FALSE
M_CE5138	FALSE	TRUE
M_CE5139	FALSE	TRUE
M_CE6464	FALSE	TRUE
M_nmn	TRUE	FALSE
M_coumarin	TRUE	FALSE
M_xu5p_D	TRUE	FALSE
M_CE6466	FALSE	TRUE
M_no2	TRUE	FALSE
M_5fthf	TRUE	FALSE
M_mi1456p	FALSE	FALSE
