# Supplementary material for: Mind the Gap: Mapping Mass Spectral Databases in Genome-Scale Metabolic Networks Reveals Poorly Covered Areas
Source: Metabolites. 2018 Sep 15;8(3):51. doi: 10.3390/metabo8030051 (PMC6161000; doi:10.3390/metabo8030051)
Supplement: Supplementary file 1 [file metabolites-08-00051-s001.zip › Supp9-recon_CID_and_publication_count.tab.tsv]

M_lgt_S	VDYDCVUWILIYQF-CSMHCCOUSA-N,VDYDCVUWILIYQF-CSMHCCOUSA-M	440018	131770467,46878377,440018	0
M_C13856	RCRCTBLIHCHWDZ-DOFZRALJSA-N	52922087,5353310,1541,5282280	5282280	37
M_HC01399	OXBHKMHNDGRDCZ-STLSENOWSA-N,OXBHKMHNDGRDCZ-UOBIXJHKSA-N,OXBHKMHNDGRDCZ-STLSENOWSA-J	440602,11966177	11966177,440602,45479626,46173488	0
M_HC01397	DEHLMTDDPWDRDR-QQOJFMBSSA-N,DEHLMTDDPWDRDR-BCIKBWLNSA-J,DEHLMTDDPWDRDR-BCIKBWLNSA-N	440600,11966179	440600,53262365,11966179	0
M_3spyr	BUTHMSUEBYPMKJ-UHFFFAOYSA-L,BUTHMSUEBYPMKJ-UHFFFAOYSA-N	440717	25245217,440717	12
M_andrstandn	RAJWOBJTTGJROA-WZNAKSSCSA-N	439289,222865	222865	29
M_4hoxpacd	IPRPPFIAVHPVJH-UHFFFAOYSA-N	440113	440113	22
M_dhea	FMGSKLZLMKYGDP-USOAJAOKSA-N,FMGSKLZLMKYGDP-INNQQZFDSA-N	5881,9860744	9860744,5881	3577
M_C02712	XUYPXLNMDZIRQH-LURJTMIESA-N,XUYPXLNMDZIRQH-UHFFFAOYSA-N	5675,6180	6180,448580	40
M_gluside_hs	BYWLNTJDYHPXFR-RODVUHAISA-N	NA	44140549	0
M_tmndnccoa	JWZLRYCDDXHXDL-BCYDWBPESA-N,JWZLRYCDDXHXDL-XBMDAIROSA-N	52922050	52922050	0
M_b2coa	KFWWCMJSYSSPSK-PAXLJYGASA-J,KFWWCMJSYSSPSK-BOGFJHSMSA-N	5280381	45266565,5280381	0
M_CE5072	CYKYBWRSLLXBOW-GDYGHMJCSA-N	101771,11957655	101771	4
M_CE5079	MBLYZRMZFUWLOZ-UADJASLBSA-M	NA	NA	NA
M_CE1950	QYFNKYSGTDITHU-UHFFFAOYSA-N,VUPKXRVMLAOSPE-UHFFFAOYSA-N	NA	NA	NA
M_3ivcoa	PEVZKILCBDEOBT-XBTRWLRFSA-N,PEVZKILCBDEOBT-CITAKDKDSA-N	11953876,11966188	11966188,11953876	0
M_3hxkynam	ODOPEICAGBYCFH-UHFFFAOYSA-N	440736,7947	440736	0
M_CE1957	QBHBHOSRLDPIHG-UHFFFAOYSA-L,QBHBHOSRLDPIHG-UHFFFAOYSA-N	447364	7058138,447364	16
M_cholp	YHHSONZFOIEMCP-UHFFFAOYSA-M,YHHSONZFOIEMCP-UHFFFAOYSA-O	1014	1014,3330960	972
M_CE1939	MMMHAACFRAVQHI-UHFFFAOYSA-N	145925	145925	0
M_3ivcrn	IGLHHSKNBDXCEY-UHFFFAOYSA-N	NA	71464474	0
M_aprgstrn	RWBRUCCWZPSBFC-RXRZZTMXSA-N,RWBRUCCWZPSBFC-SJOKZOANSA-N	8956,92747	92747,8956	132
M_hco3	BVKZGUZCCUSVTD-UHFFFAOYSA-M	769	769,22647601	30
M_dcyt	CKTSBUTUHBMZGZ-OHEWIBQUSA-N,CKTSBUTUHBMZGZ-SHYZEUOFSA-N	44721303,637,13711	44721303,13711	9255
M_CE1937	JQNGEJIUZQDHIS-UHFFFAOYSA-P	125245	NA	NA
M_tmndnc	JAZBEHYOTPTENJ-JLNKQSITSA-N	446284,3209	446284	63
M_ttccoa	MOYMQYZWIUKGGY-LIEWTTMESA-N,MOYMQYZWIUKGGY-JBKAVQFISA-N,MOYMQYZWIUKGGY-JBKAVQFISA-J	3082227,53477849	53477849,25201814,3082227	5
M_17ahprgstrn	DBPWSSGDRRHUNT-CEGNMAFCSA-N	521928,101793,6238	6238	1129
M_sl_L	CQQGIWJSICOUON-UWTATZPHSA-N,CQQGIWJSICOUON-UWTATZPHSA-L	443233	45479474,443233	2
M_HC01377	KMUSXGCRMMQDBP-UHFFFAOYSA-N	440566	440566	0
M_HC01376	UFNCWFSSEGPJNL-UHFFFAOYSA-N	440565	440565	0
M_CE5068	JKGHDBJDBRBRNA-UHFFFAOYSA-N,JKGHDBJDBRBRNA-DUXPYHPUSA-N	193896,6368126	193896,6368126	2
M_CE1940	JNZUMEMWAPJNLC-UHFFFAOYSA-N	19913541	19913541	0
M_CE1941	JUBNBYBUFCFLHB-UHFFFAOYSA-N	171763	171763	0
M_CE1944	ZVJHJDDKYZXRJI-UHFFFAOYSA-O,ZVJHJDDKYZXRJI-UHFFFAOYSA-N	79803	11966285,79803	187
M_HC02228	KLJFYXOVGVXZKT-CCEZHUSRSA-N	8380	5280541	0
M_3aib	QCHPKSFMDHPSNR-VKHMYHEASA-N	439434	439434,6971062	0
M_CE1926	VMJQLPNCUPGMNQ-UHFFFAOYSA-N	133098	133098	32
M_2maacoa	NHNODHRSCRALBF-NQNBQJKNSA-N,NHNODHRSCRALBF-UHFFFAOYSA-N,NHNODHRSCRALBF-NQNBQJKNSA-J	53	53,193425,45266568	0
M_HC02213	CBOMORHDRONZRN-QLOYDKTKSA-N	123733	5280937	3
M_HC01361	YQIFAMYNGGOTFB-XINAWCOVSA-N,YQIFAMYNGGOTFB-UHFFFAOYSA-N	659,65074	659,65074,5280748,5289047	3
M_e4hglu	HBDWQSHEVMSFGY-STHAYSLISA-M,HBDWQSHEVMSFGY-SCQFTWEKSA-L	440854,5460078	5460078,131770480,6971086	0
M_urea	XSQUKJJJFZCRTK-UHFFFAOYSA-N	1176	1176	26255
M_CE1936	WPBJCXUUUSDQJO-UHFFFAOYSA-N	217390	217390	0
M_sphgn	OTKJDMGTUTTYMP-ZWKOTPCHSA-N,OTKJDMGTUTTYMP-ZWKOTPCHSA-O	91486	46878428,91486	459
M_hestratriol	QOZFCKXEVSGWGS-JNYWYMJGSA-N,QOZFCKXEVSGWGS-ZHIYBZGJSA-N	44348689	5282360,44348689	159
M_stcrn	FNPHNLNTJNMAEE-UHFFFAOYSA-N	6426855,52922056	6426855	2
M_mi13p	PUVHMWJJTITUGO-FICORBCRSA-N	NA	NA	NA
M_peamn	BHHGXPLMPWCGHP-UHFFFAOYSA-O,BHHGXPLMPWCGHP-UHFFFAOYSA-N	1001	1001,448751	679
M_HC02203	MYHXHCUNDDAEOZ-FOSBLDSVSA-N	99022	5280880	7
M_HC02204	YBHMPNRDOVPQIN-VSOYFRJCSA-N	5280388,114675	5280388	4
M_mi14p	PELZSPZCXGTUMR-RTPHHQFDSA-J,PELZSPZCXGTUMR-RTPHHQFDSA-N	NA	NA	NA
M_HC02202	BGKHCLZFGPIKKU-LDDQNKHRSA-M	26487	22796709	0
M_2mpdhl	UEFURMXXHJCLJP-UHFFFAOYSA-N	11953835,440335	11953835	0
M_lyxnt	QXKAIJAYHKCRRA-UHFFFAOYSA-N,QXKAIJAYHKCRRA-PZGQECOJSA-N	644110,7778	644110,10264	2
M_ametam	ZUNBITIXDCPNSD-LSRJEVITSA-O,ZUNBITIXDCPNSD-LSRJEVITSA-N	439415	25203490,439415	0
M_HC02207	CMBOTAQMTNMTBD-KLASNZEFSA-N	440858	5280882	0
M_5hoxnfkyn	LSTOUSIIVKMJBU-UHFFFAOYSA-N,LSTOUSIIVKMJBU-QMMMGPOBSA-N	440744,9548588	440744,9548588	0
M_CE2858	WRPLGMBDXVBPEG-PUGOIMMUSA-N	53481552	53481552	0
M_HC02205	PRFXRIUZNKLRHM-HKVRTXJWSA-N	114674	5280881	0
M_HC02206	PUIBPGHAXSCVRF-QHFGJBOXSA-M	NA	45266617	0
M_CE2839	RJQKKZNUWRIHCS-VBNQBVOGSA-N,RJQKKZNUWRIHCS-VIWSABBZSA-N	53481573	53481573	0
M_udp	XCCTYIAWTASOJW-XVFCMESISA-K,XCCTYIAWTASOJW-XVFCMESISA-N	6031	20056717,6031	573
M_od2coa	NBCCUIHOHUKBMK-ZDDAFBBHSA-J,NBCCUIHOHUKBMK-ZDDAFBBHSA-N,NBCCUIHOHUKBMK-XCRBYWPRSA-N	53477850	25244344,24906330,53477850	0
M_2mbcoa	LYNVNYDEQMMNMZ-XGXNYEOVSA-N,LYNVNYDEQMMNMZ-PCLZRLGGSA-N,LYNVNYDEQMMNMZ-XGXNYEOVSA-J	439371	45266569,11966141,439371	0
M_dhap	GNGACRATGGDKBX-UHFFFAOYSA-N,GNGACRATGGDKBX-UHFFFAOYSA-L	3411,668	668,4643300	6463
M_34dhpac	IADQVXRMSNIUEL-UHFFFAOYSA-N	119219	119219	58
M_3hbcoa_R	QHHKKMYHDBRONY-JYMPOPDUSA-N,QHHKKMYHDBRONY-WZZMXTMRSA-J,QHHKKMYHDBRONY-WZZMXTMRSA-N	11966146,440045	45266552,440045,11966146	0
M_acgam1p	FZLJPEPAYPUMMR-RTRLPJTCSA-N	440272	440272	0
M_bamppald	PCXDJQZLDDHMGX-UHFFFAOYSA-N	7975,75	75	60
M_acac	WDJHALXBUFZDSR-UHFFFAOYSA-N,WDJHALXBUFZDSR-UHFFFAOYSA-M	96	96,6971017	627
M_CE2847	YGUYJMQMTNJNFS-LPBLVHEISA-N	3081391,50986145	50986145,3081391	5
M_C02744	UIEYIJKBVSNMMH-BHEXUNOXSA-N,UIEYIJKBVSNMMH-PIIMIWFASA-N	53481594,25244621,5280538	25244621,5280538,53481594	0
M_succoa	VNOYUJKHFWYWIR-FZEDXVDRSA-N,VNOYUJKHFWYWIR-ITIYDSSPSA-N,VNOYUJKHFWYWIR-ITIYDSSPSA-I	439161	439161,45266545,92133	3
M_decdicrn	GDMITEPIMYKPHX-USKNYQQNSA-N	53481669	53481669	0
M_C11695	LGEQQWMQCRIYKG-DOFZRALJSA-N	2185,24762159,5281969	5281969	94
M_selnp	JRPHGDYSKGJTKZ-UHFFFAOYSA-N,JRPHGDYSKGJTKZ-UHFFFAOYSA-K,JRPHGDYSKGJTKZ-UHFFFAOYSA-M	1092	16019955,56928068,1092,9543205	2
M_glc_D	WQZGKKKJIJFFOK-GASJEMHNSA-N	79025,24749,5793,64689,206,107526	5793	171922
M_orn_D	AHLPHDHHMVZTML-SCSAIBSYSA-N,AHLPHDHHMVZTML-SCSAIBSYSA-O	71082	71082,6992105	54
M_CE2838	KEFAHNNQIPSIMC-YSXCOHNWSA-N,KEFAHNNQIPSIMC-WMKZAYDFSA-N	53481575,3081402	53481575	0
M_gdpmann	MVMSCBBUIHUTGJ-GDJBGNAASA-N,MVMSCBBUIHUTGJ-GDJBGNAASA-L	18396	18396,5280319,46878389,131770484	0
M_methf	MEANFMOQMXYMCT-OLZOCXBDSA-N,MEANFMOQMXYMCT-OLZOCXBDSA-M,MEANFMOQMXYMCT-ABLWVSNPSA-O	644350	46878371,644350,439237,5280351,132279684	2
M_dcsptn1	AVKOENOBFIYBSA-WMPRHZDHSA-N	159656,5282848	6441454	0
M_stcoa	SIARJEKBADXQJG-KBEKLFCESA-N,SIARJEKBADXQJG-LFZQUHGESA-J,SIARJEKBADXQJG-LFZQUHGESA-N	439229	45266614,439229,94140	4
M_gdpddman	PNHLMHWWFOPQLK-BKUUWRAGSA-N,PNHLMHWWFOPQLK-BKUUWRAGSA-L	439446	439446,25243979,5280410	0
M_fald	WSFSSNUMVMOOMR-UHFFFAOYSA-N	712	712	304
M_dheas	CZWCKYRVOZZJNM-USOAJAOKSA-M,CZWCKYRVOZZJNM-USOAJAOKSA-N	12594	12594,20057076	2623
M_dhcholoylcoa	SEBZZAWTQNNGPK-RDYMGNODSA-N,SEBZZAWTQNNGPK-ZAVIOYSRSA-N,SEBZZAWTQNNGPK-YOKOLYSVSA-N	5280796	71448894,5280796	0
M_13_cis_retn	SHGAZHPCJJPHSC-XFYACQKRSA-N	5282379,7847414	5282379	157
M_5mdru1p	CNSJRYUMVMWNMC-RITPCOANSA-L,CNSJRYUMVMWNMC-RITPCOANSA-N	174549	174549,23615271	2
M_tdchola	BHTRKEVKTKCXOH-BJLOMENOSA-N	387316,10591	387316	77
M_pyr	LCTONWCANYUPML-UHFFFAOYSA-M,LCTONWCANYUPML-UHFFFAOYSA-N	3324,1060	107735,1060	15491
M_fuc_L	SHZGCJCMOBCMKK-DHVFOXMCSA-N	3034656,220001,5351449,17106,71315513	17106	3
M_dcsptn1coa	QKBTYZDPVNTERQ-WNSCCQKFSA-N,QKBTYZDPVNTERQ-DZSGNFQISA-N	23724650,47205483,53477845	53477845	0
M_dha	RXKJFZQQPQGTFL-UHFFFAOYSA-N	670	670	2788
M_CE2891	AGTSSZRZBSNTGQ-QHDWWRMQSA-N,AGTSSZRZBSNTGQ-ITZCFHCWSA-N	25075991,53481558	53481558,25075991,16143498	5
M_4pyrdx	HXACOUQIXZGNBF-UHFFFAOYSA-N	6723	6723	67
M_2c23dh56dhoxin	JDWYRSDDJVCWPB-LURJTMIESA-N	161255,7927	161255	0
M_CE5920	XHDHWGKEDVWKAN-UHFFFAOYSA-N	54469261	54469261	5
M_CE2890	BHSYMWWMVRPCPA-FVCCEPFGSA-N	53481551	53481551	0
M_saccrp_L	ZDGJAHTZVHVLOT-YUMQZZPRSA-M,ZDGJAHTZVHVLOT-YUMQZZPRSA-N	160556	131770474,160556,49791954	82
M_CE0233	UROPIWALBBMYRP-CVWSJRAXSA-N	NA	NA	NA
M_dhf	OZRNSSUDZOLUSN-LBPRGKRZSA-L,OZRNSSUDZOLUSN-LBPRGKRZSA-N	98792	5280349,98792,40480038	64
M_HC00900	ZIYVHBGGAOATLY-UHFFFAOYSA-N	487	487	842
M_CE5928	YZVOYCQSOZKHEA-HEJOTXCHSA-M	NA	NA	NA
M_CE5922	SZMWZFAMDRNPCL-UHFFFAOYSA-N	NA	71375047	0
M_CE5924	PXGPLTODNUVGFL-YNNPMVKQSA-N,PXGPLTODNUVGFL-UAAPODJFSA-N	5283078	5283078,5280363	103
M_CE2418	FODZOBVFWXSQFM-JUUBWDNMSA-J	53481423	53481423	0
M_CE5925	IKLCJACAFFHUDB-VXBMJZGYSA-M	NA	NA	NA
M_CE2881	PPJYSSNKSXAVDB-UHFFFAOYSA-N	65552	65552	59
M_odecoa	XDUHQPOXLUAVEE-BPMMELMSSA-N,XDUHQPOXLUAVEE-ZXQNDDKTSA-N,XDUHQPOXLUAVEE-BPMMELMSSA-J	3793,5280355,92160	5497111,25245426,5280355	6
M_CE1554	KTHDTJVBEPMMGL-VKHMYHEASA-N,KTHDTJVBEPMMGL-GSVOUGTGSA-M	88064,132213	88064,6926439,100958374	23
M_CE2884	KOTHYHWAVXIZEJ-UHFFFAOYSA-N	4532725	4532725	0
M_CE2883	UOWZUVNAGUAEQC-UHFFFAOYSA-N	5803	5803	55
M_CE2882	XLWNVHQIKWRWOE-UHFFFAOYSA-N	22660069	22660069	0
M_mal_L	BJEPYKJPYRNKOW-REOHCLBHSA-N,BJEPYKJPYRNKOW-REOHCLBHSA-L	222656	222656,5459792	31
M_CE1556	HXFOXFJUNFFYMO-BYPYZUCNSA-N,HXFOXFJUNFFYMO-BYPYZUCNSA-M	99715	7037258,99715,101115816	7
M_antipyrene	VEQOALNAAJBPNY-UHFFFAOYSA-N	2206,46780464	2206	1170
M_tridcoa	TZKUYUHMJHEXOQ-XILBVEEWSA-N	53481606	53481606	0
M_dudp	QHWZTVCCBMIIKE-SHYZEUOFSA-K,QHWZTVCCBMIIKE-SHYZEUOFSA-N	145729	145729,25246037	8
M_ppmi1346p	IMQLKJBTEOYOSI-UHFFFAOYSA-N,IMQLKJBTEOYOSI-GPIVLXJGSA-N	890	890	1815
M_tethex3	YHGJECVSSKXFCJ-KUBAVDMBSA-N,RFKXDFPDYHBCRC-JGDWKEERSA-N	11792612	11792612,131769829	0
M_34dhmald	YUGMCLJIWGEKCK-UHFFFAOYSA-N	151725	151725	0
M_eicostetcoa	PLHICYKOPITJJT-OPWWXZBRSA-N	23724641	23724641	0
M_bilglcur	ARBDURHEPGRPSR-GEADQAOESA-L,ARBDURHEPGRPSR-GEADQAOESA-N	NA	5459858,46931084	0
M_tcynt	ZMZDMBWJUHKJPS-UHFFFAOYSA-M,ZMZDMBWJUHKJPS-UHFFFAOYSA-N	9322,781	9322,781	1579
M_CE2874	SXQVOFSDWXYIRP-ZDUSSCGKSA-N,RUIUIJSMLKJUDC-CYBMUJFWSA-N	40418818,112117	112117,71474299,40418818	11
M_CE2873	BVGCAAVTXFZYKS-CYBMUJFWSA-M	NA	NA	NA
M_lgnccoa	MOYMQYZWIUKGGY-LIEWTTMESA-N,MOYMQYZWIUKGGY-JTMXAWMTSA-N	53477849	53477849	0
M_CE2872	ZHSOTLOTTDYIIK-UHFFFAOYSA-N,LROTZSUGDZPWDN-CYBMUJFWSA-N	7155252,123675,67894139,92859,44366756	44366756,123675,67894139	2
M_2dp6mobq_me	DLBRMPAESNEOJM-RGIWONJESA-N	25010748	25010748	0
M_CE2877	RGHRJBIKIYUHEV-PWZDMWIRSA-M	NA	NA	NA
M_nrpphr	SFLSHLFXELFNJZ-UHFFFAOYSA-N,SFLSHLFXELFNJZ-QMMMGPOBSA-N	439260	951,439260	23840
M_CE2876	YRBUOLMYUUYBEK-IDVQVYHTSA-M	NA	NA	NA
M_CE2875	HPQMRLCNKPMUJD-CYBMUJFWSA-M	NA	NA	NA
M_ddca	POULHZVOKOAJMA-UHFFFAOYSA-N,POULHZVOKOAJMA-UHFFFAOYSA-M	3893	4149208,3893	1166
M_1a2425thvitd3	WFZKUWGUJVKMHC-QPGHTDHKSA-N,WFZKUWGUJVKMHC-UKBUZQLGSA-N	25245708,9910685,6446280	6446280,9910685	2
M_1a2425thvitd2	KRGCLKZOZQUAFK-ABEKVIRTSA-N	9547253	9547253	0
M_2dp6mobq	POYJNCVGTDCCPK-RDSVHMIISA-N	25010761	25010761	0
M_2425dhvitd3	FCKJYANJHNLEEP-XRWYNYHCSA-N	5283748	5283748	2
M_thbpt	FNKQXYHWGSIFBK-UHFFFAOYSA-N	44257,1125,169715	5280332,1125	0
M_ac	QTBSBXVTEAMEQO-UHFFFAOYSA-N,QTBSBXVTEAMEQO-UHFFFAOYSA-M	176	176,21980959,175	39756
M_c4crn	QWYFHHGCZUCMBN-UHFFFAOYSA-N	439829,213144	439829	2
M_CE2863	HVPPEXXUDXAPOM-WOFBESPQSA-N	53481585	53481585	0
M_CE2862	HRJVZMYUVJBTHQ-AYDUOSKHSA-N	53481584	53481584	0
M_aprut	KLZGKIDSEJWEDW-UHFFFAOYSA-N,KLZGKIDSEJWEDW-UHFFFAOYSA-O	122356	25243990,122356	17
M_CE2866	CPCJBZABTUOGNM-LBPRGKRZSA-N	107564	44237213,107564	15
M_strdnccoa	DDHCSALWDPRVCN-QTDMWYEDSA-N,DDHCSALWDPRVCN-PIYOKYFNSA-N	52922033,23724640,47205473	52922033	0
M_btcoa	CRFNGMNYKDXRTN-CITAKDKDSA-N,CRFNGMNYKDXRTN-CITAKDKDSA-J,CRFNGMNYKDXRTN-UHFFFAOYSA-N	265	122283,45266598,265	173
M_omhpal	UGAGPNKCDRTDHP-UHFFFAOYSA-M	7058075	7058075	2
M_crtsl	JYGXADMDTFJGBT-VWUMJDOOSA-N,JYGXADMDTFJGBT-CZFMHFDVSA-N	657311,3640,5754,16760505	5754,657311	26989
M_2pglyc	ASCFNMCAHFUBCO-UHFFFAOYSA-K,ASCFNMCAHFUBCO-UHFFFAOYSA-N	529	529,24916760	115
M_dmgly	FFDGPVCHZBVARC-UHFFFAOYSA-N	673,6971056	6971056,673	230
M_4fumacac	GACSIVHAIFQKTC-OWOJBTEDSA-L,GACSIVHAIFQKTC-OWOJBTEDSA-N	5280398	5280398,5459934	3
M_ump	DJJCXFVJDGTHFX-XVFCMESISA-L,DJJCXFVJDGTHFX-XVFCMESISA-N	6030	1778309,6030	91
M_gluala	WQXXXVRAFAKQJM-WHFBIAKZSA-N	6503,440103	440103	0
M_mlthf	QYNUQALWYRSVHF-OLZOCXBDSA-L,QYNUQALWYRSVHF-PZORYLMUSA-N	439175	5280324,439175,9548565	2
M_CE4633	QWPPOHNGKGFGJK-UHFFFAOYSA-N	24341	24341	18
M_noncoa	WLDUTYVSAGSKIV-FUEUKBNZSA-N,WLDUTYVSAGSKIV-YUXRTGJASA-N	439607	193520,439607	0
M_3mb2coa	BXIPALATIYNHJN-TVCSPYKZSA-N,BXIPALATIYNHJN-ZMHDXICWSA-N,BXIPALATIYNHJN-ZMHDXICWSA-J	439869	9549326,45266575,439869	0
M_glu5p	PJRXVIJAERNUIP-VKHMYHEASA-L,PJRXVIJAERNUIP-VKHMYHEASA-N	193475	44457531,193475	4
M_bz	WPYMKLBDIGXBTP-UHFFFAOYSA-M,WPYMKLBDIGXBTP-UHFFFAOYSA-N	243	243,20144841,242	3771
M_lpam	FCCDDURTIIUXBY-UHFFFAOYSA-N	6992093,863	863	471
M_c81crn	YMIVWYONPRZBEJ-LXKVQUBZSA-N	53481667	53481667	2
M_spmd	ATHGHQPFGPMSJY-UHFFFAOYSA-N,ATHGHQPFGPMSJY-UHFFFAOYSA-Q	1102	1102,6992097	2677
M_CE2445	VNYSSYRCGWBHLG-UKNWISKWSA-N	5283128	5283128	2
M_co	UGFAIRIUMAVXCW-UHFFFAOYSA-N	281	281	82
M_dcsptn1crn	KRXOUZZWQXTUIB-IDERWEGCSA-N	53477825	53477825	0
M_met_L	FFEARJCKVFRZRR-BYPYZUCNSA-N	5255805,6992109,6137,876,6992087,84815	6137,6992087	1407
M_CE5956	OINNEUNVOZHBOX-UHFFFAOYSA-N	735	735	658
M_cl	VEXZGXHMUGYJMC-UHFFFAOYSA-M	312,24526,3966	312	74
M_sbt_D	FBPFZTCFMRRESA-JGWLITMVSA-N	5780,453,71308275,82170	5780	389
M_c81coa	CPSDNAXXKWVYIY-DPSCIZRPSA-N,CPSDNAXXKWVYIY-NTLMCJQISA-N	5280769	5280769,11966175	0
M_CE5941	IBMCVYHEOHFMLP-SDDAOAITSA-J	53481417	53481417	0
M_CE2431	QTOYQSMKQWCWOX-CCVVLBLYSA-N	6443609	6443609	0
M_h2	UFHFLCQGNIYNRP-UHFFFAOYSA-N	783,58838673	783,58838673	4
M_CE1589	YTGXPYMXYISPEB-SIQRDODDSA-J,YTGXPYMXYISPEB-SIQRDODDSA-N	24820763	46224560,24820763	0
M_3amp	LNQVTSROQXJCDD-KQYNXXCUSA-N,LNQVTSROQXJCDD-KQYNXXCUSA-L	41211	41211,15938966	11
M_CE5944	AHHXLFNPCWCNQF-SOOJVSLFSA-N,AHHXLFNPCWCNQF-SOOJVSLFSA-M	53481445	53481445	0
M_CE5945	BZDHSIPNZCHPKA-NSBXBVANSA-N	53481447	53481447	0
M_CE5946	LSVHZFZMMXHHBS-MNBASXMYSA-N	53481448	53481448	0
M_3dsphgn	KBUNOSOGGAARKZ-KRWDZBQOSA-N,KBUNOSOGGAARKZ-KRWDZBQOSA-O	439853	439853,49852310	31
M_CE5947	BCZGHMCTSJAJRR-NSBXBVANSA-N	53481507	53481507	0
M_ru5p_D	KTVPXOYAKDPRHY-OWMBCFKOSA-N,FNZLKVNUWIIPSJ-UHNVWZDZSA-N,FNZLKVNUWIIPSJ-UHNVWZDZSA-L	439184,53477706	21144996,53477706,439184	2
M_homoval	QRMZSPFSDQBLIX-UHFFFAOYSA-N	1738	1738	1457
M_lgnc	QZZGJDVWLFXDLK-UHFFFAOYSA-N,QZZGJDVWLFXDLK-UHFFFAOYSA-M	11197	5461021,11197	135
M_C01836	PCJGZPGTCUMMOT-UHFFFAOYSA-N	25078013	25078013,16129680	1291
M_phaccoa	ZIGIFDRJFZYEEQ-CECATXLMSA-J,ZIGIFDRJFZYEEQ-CECATXLMSA-N	165620	45266611,165620	58
M_CE2421	ICMPOMMDSLXBOC-VDDVCRISSA-J	53481430	53481430	0
M_CE2420	XPCGRNRSXHPWGU-IDCSGFPPSA-J	53481428	53481428	0
M_CE5938	XDRCVDXWYZRMDN-BFEXNXLWSA-J,XDRCVDXWYZRMDN-SNBRUXABSA-J	53481434	53481434	0
M_CE5935	QCNISQOYPUIJJO-GUQQFEKDSA-J	53481419	53481419	0
M_din	VGONTNSXDCQUGY-RRKCRQDMSA-N	65058,639	65058,5280798	103
M_11docrtsl	WHBHBVVOGNECLV-OBQKJFGGSA-N,WHBHBVVOGNECLV-HMGFGKNBSA-N	440707,53477676,227112,16219924	53477676,440707	306
M_man	WQZGKKKJIJFFOK-QTVWNMPRSA-N	161658,18950,24749,46780441,206,185698	18950	103
M_am6sa	QCGTZPZKJPTAEP-REDYYMJGSA-N	5280625	5280625,86289300	0
M_hpyr	HHDDCCUIIUWNGJ-UHFFFAOYSA-N,HHDDCCUIIUWNGJ-UHFFFAOYSA-M	964	964,4186339	137
M_glutcoa	SYKWLIJQEHRDNH-CKRMAKSASA-N,SYKWLIJQEHRDNH-KRPIADGTSA-N,SYKWLIJQEHRDNH-CKRMAKSASA-I	439252	3081383,439252,45266604	2
M_ha	KIUKXJAPPMFGSW-MNSSHETKSA-N	24759	24759	0
M_uri	DRTQHJPVMGBUCF-XVFCMESISA-N	45358305,45356795,1177,6029	6029	3463
M_ura	ISAKRJDGNUQOIC-UHFFFAOYSA-N	10171240,6451479,58931967,11251987,10975456,11083870,25178219,1174,16217569,12212752	1174,5274267	5496
M_strdnccrn	UQCYGYDOQKYSDD-IIWKRHCOSA-N	53477835	53477835	0
M_HC01712	PWTIHZUSTBSVGF-UHFFFAOYSA-N	11953879	11953879	0
M_succ	KDYFGRWQOYBRFD-UHFFFAOYSA-N,KDYFGRWQOYBRFD-UHFFFAOYSA-L	1110	21952380,160419,1110	7411
M_56dthm	NBAKTGXDIBVZOO-UHFFFAOYSA-N	93556	93556	54
M_retinal_cis_13	NCYCYZXNIZJOKI-HWCYFHEPSA-N	6436079,638015,1070	6436079	3
M_2kmb	SXFSQZDSUWACKX-UHFFFAOYSA-N,SXFSQZDSUWACKX-UHFFFAOYSA-M	473	473,4584184	64
M_mi1p_D	INAPMGSXUVUWAF-XCMZKKERSA-N,INAPMGSXUVUWAF-UOTPTPDRSA-N,INAPMGSXUVUWAF-UOTPTPDRSA-L	NA	NA	NA
M_lcts	GUBGYTABKSRVRQ-QKKXKWKRSA-N,GUBGYTABKSRVRQ-XLOQQCSPSA-N	303614,6134,493593,3037558,440995,294,84571	440995,84571	345
M_f1p	RHKKZBWRNHGJEZ-ARQDHWQXSA-N,RHKKZBWRNHGJEZ-VRPWFDPXSA-N,ZKLLSNQJRLJIGT-UYFOZJQFSA-N	10400369	65246,439394,10400369	659
M_whddca	ZDHCZVWCTKTBRY-UHFFFAOYSA-N	79034	79034	25
M_5hoxindoa	DUUGKQCEGZLZNO-UHFFFAOYSA-M,DUUGKQCEGZLZNO-UHFFFAOYSA-N	1826	1826,3772821	1077
M_rib_D	HMFHBZSHGGEWLO-SOOFDHNKSA-N	65550,441481,993,46783484,854,5311110,5779	5779	131
M_CE5865	XGDCYUQSFDQISZ-BQBZGAKWSA-N,XGDCYUQSFDQISZ-RQJHMYQMSA-N	6992129,40489070,6992130	6992129,6992130,40489070,40489069	3
M_2oxoadp	FGSBNBBHOZHUBO-UHFFFAOYSA-N,FGSBNBBHOZHUBO-UHFFFAOYSA-L	71	23615192,71	44
M_CE5866	RDIKFPRVLJLMER-RQJHMYQMSA-N,RDIKFPRVLJLMER-BQBZGAKWSA-N	96801,54758690,6992128,6992388,259583	6992388,6992387,96801,6992128	2
M_normete_L	YNYAYWLBAHXHLL-UHFFFAOYSA-N,YNYAYWLBAHXHLL-QMMMGPOBSA-N	1237,7914	688100,1237	332
M_etha	HZAXFHJVJLSVMW-UHFFFAOYSA-O,HZAXFHJVJLSVMW-UHFFFAOYSA-N	700	4272803,18785322,444693,700	1626
M_CE5860	RJQIZOKNUKRKTP-UHFFFAOYSA-N	390658	390658	2
M_leuktrB4wcooh	SXWGPVJGNOLNHT-VFLUTPEKSA-N	5280877	5280877	0
M_CE5867	HJDRXEQUFWLOGJ-XGUBFFRZSA-N	14181658	14181658	0
M_acrn	RDHQFKQIGNGIED-MRVPVSSYSA-N,RDHQFKQIGNGIED-MRVPVSSYSA-O,RDHQFKQIGNGIED-UHFFFAOYSA-N	1,18230,7045767	1,439756,7045767	517
M_urate	LEHOTFFKMJEONL-UHFFFAOYSA-N	1175	5274273,1175	2256
M_ocde9ecoa	XDUHQPOXLUAVEE-BPMMELMSSA-N,XDUHQPOXLUAVEE-ZXQNDDKTSA-N	5280355	5497111,5280355	6
M_cdpea	WVIMUEUQJFPNDK-PEBGCTIMSA-N,WVIMUEUQJFPNDK-PEBGCTIMSA-M	123727	25202847,123727	66
M_dump	JSRLJPSBLDHEIO-SHYZEUOFSA-L,JSRLJPSBLDHEIO-SHYZEUOFSA-N	65063	18601100,65063	97
M_xoltri24	ZNCHPOYZMVVJCK-LIZWOPGQSA-N	11954196	11954196	0
M_xoltri25	BQMSKLCEWBSPPY-IKVTXIKFSA-N	24779596,11954197	11954197	5
M_xoltri27	RXMHNAKZMGJANZ-DTTSCKGMSA-N	440985	440985	0
M_lnlccoa	YECLLIMZHNYFCK-MVKOLZDDSA-N,YECLLIMZHNYFCK-RRNJGNTNSA-N	5280482,5462164	5497112,5462164	2
M_CE2345	SATGKQGFUDXGAX-ARDGLBDPSA-M	NA	NA	NA
M_HC00832	QZNPNKJXABGCRC-LFRDXLMFSA-N	25032980,6857362	6857362	0
M_f6p	BGWGXPAPYGQALX-VRPWFDPXSA-N,GSXOAOHZAIYLCY-HSUXUTPPSA-N,GSXOAOHZAIYLCY-HSUXUTPPSA-L	3385,69507	21114947,69507,439160	7
M_2coum	PMOWTIHVNWZYFI-WAYWQWQTSA-N,PMOWTIHVNWZYFI-WAYWQWQTSA-M	5280841	21158468,5280841,54714352	0
M_sphings	WWUZIQQURGPMPG-UHFFFAOYSA-N,WWUZIQQURGPMPG-CCEZHUSRSA-N,WWUZIQQURGPMPG-KRWOKUGFSA-O	31270,5353955	1104,5353955,46878424	88
M_3htdcoa	OXBHKMHNDGRDCZ-STLSENOWSA-N,OXBHKMHNDGRDCZ-UOBIXJHKSA-N,OXBHKMHNDGRDCZ-STLSENOWSA-J	46173488,440602	11966177,440602,45479626,46173488	0
M_N1aspmd	MQTAVJHICJWXBR-UHFFFAOYSA-N,MQTAVJHICJWXBR-UHFFFAOYSA-P	496	496,25203502	22
M_dtt	VHJLVAABSRFDPM-UHFFFAOYSA-N,VHJLVAABSRFDPM-IMJSIDKUSA-N	439196,19001,446094	19001,439196	329
M_C06315	UXVRTOKOJOMENI-WLPVFMORSA-N,UXVRTOKOJOMENI-WLPVFMORSA-M	5280915	70678885,5280915	5
M_HC00822	HSRZMOSQMYFZBL-CGKOVJDHSA-N,CDOJPCSDOXYJJF-CBTAGEKQSA-N	656440,439544,22833609	22833609,439544	0
M_prgnlone	ORNBQBCIOKFOEO-STZXPNGSSA-N,ORNBQBCIOKFOEO-QGVNFLHTSA-N	1027,53477678,8955,5702134	53477678,8955	1328
M_C06314	IXAQOQZEOGMIQS-SSQFXEBMSA-N,IXAQOQZEOGMIQS-SSQFXEBMSA-M	5280914	20849232,5280914	25
M_egme	QIQNNBXHAYSQRY-UYXSQOIJSA-N,QIQNNBXHAYSQRY-ABIFROTESA-N	443844	104904,443844	114
M_C05463	AWDRATDZQPNJFN-VAYUFCLWSA-N,AWDRATDZQPNJFN-VAYUFCLWSA-M,AWDRATDZQPNJFN-GHMNEPPTSA-N	2733768	9548793,2733768,440687	222
M_biliverd	QBUVFDKTZJNUPP-BBROENKCSA-L,QBUVFDKTZJNUPP-BBROENKCSA-N,RCNSAJSGRJSBKK-YKSNQIBWSA-N	5353439	5353439	2
M_adpcoa	SPNAEHGLBRRCGL-BIEWRJSYSA-N	9543333	9543333	0
M_ddcacoa	YMCXGHLSVALICC-GMHMEAMDSA-N,YMCXGHLSVALICC-GMHMEAMDSA-J	165436	25113193,165436	4
M_5dpmev	SIGQQUBJQXSAMW-ZCFIWIBFSA-J,SIGQQUBJQXSAMW-ZCFIWIBFSA-N	439418	439418,24916915	8
M_eaflatoxin	KHBXRZGALJGBPA-IRWJRLHMSA-N	104756	104756	17
M_5hoxindact	OBFAPCIUSYHFIE-UHFFFAOYSA-N	74688	74688	8
M_ahandrostanglc	VFUIRAVTUVCQTF-SDHZCXLISA-N	443078	443078	0
M_micit	HHKPKXCSHMJWCF-UHFFFAOYSA-N,HHKPKXCSHMJWCF-WVBDSBKLSA-K,HHKPKXCSHMJWCF-WVBDSBKLSA-N	513,5459784	23615311,5459784,513	24
M_lnlccrn	MJLXQSQYKZWZCB-DQFWFXSYSA-N	6450015	6450015	2
M_undcoa	IZWCGXGZGYKDHR-WMMBNDHFSA-N	53481608	53481608	0
M_utp	PGAVKCOVUIYSFO-XVFCMESISA-N,PGAVKCOVUIYSFO-XVFCMESISA-J	6133	6133,7058168	74
M_no	MWUXSHHQAYIFBG-UHFFFAOYSA-N	145068	145068	653
M_tsul	DHCDFWKWKRSZHF-UHFFFAOYSA-L	1084	1084	2
M_sprm	PFNFFQXMRSDOHW-UHFFFAOYSA-N	1103	1103	2801
M_nadp	XJLXINKUBYWONI-NNYOXOHSSA-K,XJLXINKUBYWONI-NNYOXOHSSA-O	5886	15938972,5886	565
M_fna5moxam	JYWNYMJKURVPFH-UHFFFAOYSA-N	171161	171161	2
M_dodecanac	TVIDDXQYHWJXFK-UHFFFAOYSA-N	12736,5283028	12736	34
M_man6p	NBSCHQHZLSJFNQ-QTVWNMPRSA-N,NBSCHQHZLSJFNQ-RWOPYEJCSA-N	439198,65127	439198,65127	4
M_txa2	DSNBHJFQCNUKMA-SCKDECHMSA-M,DSNBHJFQCNUKMA-SCKDECHMSA-N	5280497	20849128,5280497	20
M_o2	MYMOFIZGZYHOMD-UHFFFAOYSA-N	977	977	631
M_CE5898	BFKVXNPJXXJUGQ-UHFFFAOYSA-N	123167	123167	0
M_CE1059	BKCVMAZDKFQPHB-UHFFFAOYSA-N	389613	389613	0
M_mn	KFEUJDWYNGMDBV-MMOUBBDDSA-N	53477853	53477853	0
M_nadh	BOPGDPNILDQYTO-NNYOXOHSSA-N,BOPGDPNILDQYTO-NNYOXOHSSA-L	439153,3306,928	21604869,439153	31
M_2dpmhobq	ONGWDJKIJUAIOD-AVRCVIBKSA-N,ONGWDJKIJUAIOD-LTLRQBCJSA-N	NA	NA	NA
M_carn	CQOVPNPJLQNMDC-ZETCQYMHSA-N	5249653,9369,6992100,439224	6992100,439224	761
M_3hbcoa	QHHKKMYHDBRONY-JYMPOPDUSA-N,QHHKKMYHDBRONY-VKBDFPRVSA-J,QHHKKMYHDBRONY-VKBDFPRVSA-N	9543037,440045	440045,9543037,45266553	4
M_caro	OENHQHLEOONYIE-JLTXGRSLSA-N	4369188,573,44462504,46846294,51035384,16122544,42626712,5280489	5280489	58
M_estrones	JKKFKPJIXZFSSB-CBZIJGRNSA-N,JKKFKPJIXZFSSB-CBZIJGRNSA-M	3001028	3001028,20056857	914
M_4hbzcoa	LTVXPVBFJBTNIJ-LLXKUOMWSA-N,LTVXPVBFJBTNIJ-MJEJKHSFSA-N	NA	131750429	0
M_3otdcoa	IQNFBGHLIVBNOU-QSGBVPJFSA-J,IQNFBGHLIVBNOU-QSGBVPJFSA-N	11966197	11966197,25245316	0
M_pi	NBIIXXVUZAFLBC-UHFFFAOYSA-L	57424078,1004	57424078,3681305	0
M_tdcrn	PSHXNVGSVNEJBD-LJQANCHMSA-N	53477791	53477791	0
M_dhor_S	UFIVEPVSAGBUSI-REOHCLBHSA-M,UFIVEPVSAGBUSI-REOHCLBHSA-N	439216	5460289,439216	11
M_HC00460	WXTMDXOMEHJXQO-UHFFFAOYSA-N,WXTMDXOMEHJXQO-UHFFFAOYSA-M	3469	3469,54675839,164626	727
M_crtn	DDRJAANPRJIHGJ-UHFFFAOYSA-N	26009888,588,12205443	588	48531
M_dhcholestancoa	SBYLHTNKEWSLBA-UVNMPUASSA-N,SBYLHTNKEWSLBA-CPRJDYHCSA-N	440420	440420,24755487	0
M_zymst	CGSJXLIKVBJVRY-XTGBIJOFSA-N	25244184,92746	92746	65
M_ptrc	KIDHWZJUCRJVML-UHFFFAOYSA-P,KIDHWZJUCRJVML-UHFFFAOYSA-N	1045	1045,3452892	2359
M_dsmsterol	AVSXSVCZWQODGV-DPAQBDIFSA-N	6432322,9401,439577,313036	439577	218
M_pcollg5hlys	YSMODUONRAFBET-UHNVWZDZSA-N	3032849	3032849	4
M_C14769	DBWQSCSXHFNTMO-TYAUOURKSA-N	5283203	5283203	5
M_man1p	HXXFSFRBOHSIMQ-RWOPYEJCSA-N,HXXFSFRBOHSIMQ-QTVWNMPRSA-N	644175	439279,644175	6
M_eryth	UQPHVQVXLPRNCX-VKHMYHEASA-N	162406,5460032	5460032	174
M_C14768	VBQNSZQZRAGRIX-QNEBEIHSSA-N	5283202	5283202	2
M_CE6317	AVORYUIJMLOMPW-UHFFFAOYSA-N	NA	131769812	0
M_C14770	DXOYQVHGIODESM-KROJNAHFSA-N,DXOYQVHGIODESM-ATELOPIESA-N	5353269	5283204,5353269	12
M_C14771	JBSCUHKPLGKXKH-ILYOTBPNSA-N	5283205	5283205	0
M_aflatoxin	OQIQSTLJSLGHID-WNWIJWBNSA-N,OQIQSTLJSLGHID-UHFFFAOYSA-N	15558489,186907,14403	14403,186907	148
M_Lcystin	LEVWYRKDKASIDU-IMJSIDKUSA-N	595,3036261,67678,24798687,6992103	6992103,67678	55
M_ahdt	DGGUVLXVLHAAGT-XINAWCOVSA-J,DGGUVLXVLHAAGT-XINAWCOVSA-N	121885	5280751,25201779,121885	0
M_omeprazole	SUBDBMMJDZJVOS-UHFFFAOYSA-N	4594,57882502,9579578	4594	5480
M_CE5456	LVRFTAZAXQPQHI-RXMQYKEDSA-N,LVRFTAZAXQPQHI-RXMQYKEDSA-M	439960	439960,6951542	0
M_tdcoa	DUAFKXOFBZQTQE-QSGBVPJFSA-J,DUAFKXOFBZQTQE-XVDJLSDJSA-N	65113,25244582	25244582,65113	0
M_CE1918	KQROHCSYOGBQGJ-UHFFFAOYSA-N	9061	9061	46
M_hcoumarin	ORHBXUUXSCNDEV-UHFFFAOYSA-N	45358955,5281426	5281426	387
M_strdnc	JIWBIWFOSCKQMA-LTKCOYKYSA-N	5312508,47205608,163841	5312508	0
M_C03693	RWHOZGRAXYWRNX-RWOPYEJCSA-N,RWHOZGRAXYWRNX-PQMKYFCFSA-N	3036654	440090,3036654	0
M_pristanal	IZJRIIWUSIGEAJ-UHFFFAOYSA-N	14671060	14671060	8
M_srb_L	BJHIKXHVCXFQLS-OTWZMJIISA-N,LKDRXBCSQODPBY-BGPJRJDNSA-N,LKDRXBCSQODPBY-AMVSKUEXSA-N	441484,439192,1101,6904	439192,6904,441484	0
M_kynate	HCZHHEIFKROPDY-UHFFFAOYSA-M,HCZHHEIFKROPDY-UHFFFAOYSA-N	3845	5280455,6924655,3845	1129
M_C02356	QWCKQJZIFLGMSD-VKHMYHEASA-N	6971252,80283	80283,6971252	10
M_t2m26dcoa	MPYXOYHSKAAPLW-AVJOVGNRSA-N,MPYXOYHSKAAPLW-LBZPFNSKSA-N,MPYXOYHSKAAPLW-RKTQJXJKSA-N	53477851,14106	53477851,9543312	0
M_CE1925	AXODOWFEFKOVSH-UHFFFAOYSA-N	9943542	9943542	24
M_C03681	XMRPGKVKISIQBV-BJMCWZGWSA-N	92810	92810	117
M_mma	BAVYZALUXZFZLV-UHFFFAOYSA-N,BAVYZALUXZFZLV-UHFFFAOYSA-O	6329	644041,6329	15
M_ppmi12346p	UPHPWXPNZIOZJL-KXXVROSKSA-A,UPHPWXPNZIOZJL-KXXVROSKSA-N	NA	NA	NA
M_idp	JPXZQMKKFWMMGK-KQYNXXCUSA-N,JPXZQMKKFWMMGK-VTHZCTBJSA-N,JPXZQMKKFWMMGK-KQYNXXCUSA-K	6831,644173	644173,6831,5280321,7156952	4
M_gam6p	XHMJOUIAFHJHBW-IVMDWMLBSA-N,XHMJOUIAFHJHBW-UKFBFLRUSA-N	439217,121988	439217,440997	4
M_cbasp	HLKXYZVTANABHZ-REOHCLBHSA-N,HLKXYZVTANABHZ-REOHCLBHSA-L	93072	93072,5460257	38
M_dutp	AHCYMLUZIRLXAA-SHYZEUOFSA-N	65070	65070	163
M_CE7218	SRMWPLGMMNSTOE-UHFFFAOYSA-N	192636	192636	0
M_s7p	JDTUMPKOJBQPKX-GBNDHIKLSA-L,JDTUMPKOJBQPKX-GBNDHIKLSA-N,CBIDVWSRUUODHL-QTSLKERKSA-N	22833559	22833559,165007,46878379	0
M_4mop	BKAJNAXTPSGJCU-UHFFFAOYSA-N,BKAJNAXTPSGJCU-UHFFFAOYSA-M	70	3527278,70	270
M_etoh	LFQSCWFLJHTTHZ-UHFFFAOYSA-N	450528,12201694,154994,10285773,58233034,702,12201695,12201684	702	162660
M_2ameph	QQVDJLLNRSOCEL-UHFFFAOYSA-N	339	5245507,339	55
M_grdp	GVVPGTZRZFNKDS-JXMROGBWSA-N,GVVPGTZRZFNKDS-JXMROGBWSA-K	445995	19379894,445995	12
M_dtdprmn	ZOSQFDVXNQFKBY-CZRCVJRHSA-N,ZOSQFDVXNQFKBY-CGAXJHMRSA-N	439975	439975,121966	0
M_xol25oh	INBGSXNNRGWLJU-ZHHJOTBYSA-N,INBGSXNNRGWLJU-POAVOMIWSA-N	53477807,65094,548178	65094,53477807	368
M_34dhpha	CFFZDZCDUFSOFZ-UHFFFAOYSA-M,CFFZDZCDUFSOFZ-UHFFFAOYSA-N	547	5460350,547	1745
M_44mzym	CHGIKSSZNBCNDW-QGBOJXOESA-N,CHGIKSSZNBCNDW-HFPXORMNSA-N,CHGIKSSZNBCNDW-GKBRUXRCSA-N	165609,50990081,25202205,440559	50990081,440559,165609	13
M_34dhphe	WTDRDQBEARUVNC-LURJTMIESA-N	58663891,6971033,6047,836	6047,6971033	1251
M_oretn	GGCUJPCCTQNTJF-FRCNGJHJSA-N,GGCUJPCCTQNTJF-UHFFFAOYSA-M	6437063,104857	74478698,6437063	12
M_pydam	NHZMQXZHNVQTQA-UHFFFAOYSA-N,NHZMQXZHNVQTQA-UHFFFAOYSA-O	1052	11205997,25245492,1052	440
M_CE5022	LTVDFSLWFKLJDQ-UHFFFAOYSA-N	24205	24205	0
M_cala	JSJWCHRYRHKBBW-UHFFFAOYSA-M,JSJWCHRYRHKBBW-UHFFFAOYSA-N	111	6971254,111	36
M_sucr	CZMRCDWAGMRECN-UGDNZRGBSA-N	53301851,42552748,1115,7566987,641681,448244,3036169,641624,5988,46782954,193385,10903976	5988	54220
M_hdca	IPCSVZSSVZVIGE-UHFFFAOYSA-M,IPCSVZSSVZVIGE-UHFFFAOYSA-N	985	985,504166	5603
M_C01041	LHFJOBMTAJJOTB-JLAZNSOCSA-M,LHFJOBMTAJJOTB-DOAHDZERSA-N	439374	53262277,439374	0
M_pyam5p	ZMJGSOSNSPKHNH-UHFFFAOYSA-N,ZMJGSOSNSPKHNH-UHFFFAOYSA-M	1053	1053,25246271	17
M_adpglc	WFPZSXYXPSUOPY-ROYWQJLOSA-N,WFPZSXYXPSUOPY-ROYWQJLOSA-L	16500	16500,42609821	0
M_trypta	APJYDQYYACXCRM-UHFFFAOYSA-O,APJYDQYYACXCRM-UHFFFAOYSA-N	1150	1150,3985862	682
M_c8crn	CXTATJFJDMJMIY-CYBMUJFWSA-N	11953814	11953814	2
M_35diotyr	NYPYHUZRZVSYKL-ZETCQYMHSA-N	9305,7058163,6181	9305,7058163	48
M_CE5013	PCRZONNRANOQPA-WBWVJYLOSA-N	6449967	6449967	0
M_duri	MXHRCPNRJAMMIM-SHYZEUOFSA-N	640,13048618,13712,644272	13712	622
M_CE5014	FWNRILWHNGFAIN-SSHGZYQJSA-N	5287678,5352712	5352712	0
M_hgentis	IGMNYECMUMZDDF-UHFFFAOYSA-M,IGMNYECMUMZDDF-UHFFFAOYSA-N	780	5460389,780	310
M_camp	IVOMOUWHDPKRLL-KQYNXXCUSA-N,IVOMOUWHDPKRLL-KQYNXXCUSA-M	6076	6076,7059571	294
M_lneldccrn	MJLXQSQYKZWZCB-OKLKQMLOSA-N	53477834	53477834	0
M_adpac	WNLRTRBMVRJNCN-UHFFFAOYSA-N	196	22494954,196	182
M_adrncoa	LVXQCHCSSLFKLO-YAPRKGCOSA-N	47205480	23724647	0
M_5dhf	IVSPPVMFGMVDLI-LSBAASHUSA-N	73374	73374	0
M_CE7145	CBMCFKYSTHHHCC-QZDMETRGSA-N	53481462	53481462	0
M_4aphdob	CAOVWYZQMPNAFJ-UHFFFAOYSA-M,CAOVWYZQMPNAFJ-UHFFFAOYSA-N	472	23615302,472	3
M_CE7144	OQCXIVSCFNNFEE-QFLITSPGSA-N	53481466	53481466	0
M_C01747	HHJTWTPUPVQKNA-PIIMIWFASA-O,HHJTWTPUPVQKNA-DWSXXLTBSA-N,HHJTWTPUPVQKNA-PIIMIWFASA-N	22833541	22833541,5280458,25245298	3
M_im4ac	PRJKNHOMHKJCEJ-UHFFFAOYSA-N,PRJKNHOMHKJCEJ-UHFFFAOYSA-M	96215	96215,74553231,4139109,28305488	29
M_orot5p	KYOBSHFOBAOFBF-XVFCMESISA-N,KYOBSHFOBAOFBF-XVFCMESISA-K	160617	160617,46878393	20
M_3mgcoa	ZMMFWDHIXCPOHZ-XRYKKJIBSA-I,GXKSHRDAHFLWPN-NTEUORMPSA-N	5462214	5462214,45266577	0
M_tchola	WBWWGRHZICKQGZ-HZAMXZRMSA-N,WBWWGRHZICKQGZ-BKXUXKPJSA-N	17754196,444349,6675,5247,440567	6675,440567	1505
M_pser_L	BZQFBWGGLXLEPQ-REOHCLBHSA-N	68841	68841,57689797	2268
M_C06199	KUBCEEMXQZUPDQ-UHFFFAOYSA-N	68313	68313	28
M_estriol	PROQIPRRNZUXQM-ZXXIGWHRSA-N	5317223,3269,5756,6432479	5756	1315
M_gdp	QGWNDRXFNXRZMB-UUOKFMHZSA-K,QGWNDRXFNXRZMB-UUOKFMHZSA-N	8977	21604868,8977,5280316	40
M_vacc	UWHZIFQPPBDJPM-BQYQJAHWSA-M,UWHZIFQPPBDJPM-BQYQJAHWSA-N	5281127	5281127,5461067	0
M_glypro	KZNQNBZMBZJQJO-YFKPBYRVSA-N,KZNQNBZMBZJQJO-UHFFFAOYSA-N	79101,44369312,3013625,6993386	6993386,79101,3013625,44369312	40
M_dmpp	CBIDRCWHNCKSTO-UHFFFAOYSA-K,CBIDRCWHNCKSTO-UHFFFAOYSA-N	647	647,15983958	431
M_dcholcoa	IIWDDMINEZBCTG-RUAADODMSA-J,IIWDDMINEZBCTG-RUAADODMSA-N,IIWDDMINEZBCTG-POZCYTSJSA-N	11953854,11966205	11953854,53477637,11966205	0
M_prgnlones	DIJBBUIOWGGQOP-QGVNFLHTSA-N,DIJBBUIOWGGQOP-OZIWPBGVSA-N	20845972	20845972,105074	260
M_galt	FBPFZTCFMRRESA-GUCUJZIJSA-N	5460044,453,11850	11850	301
M_1a25dhvitd2	ZGLHBRQAEXKACO-XJRQOBMKSA-N	9547243	9547243	0
M_2amac	UQBOJOOOTLPNST-UHFFFAOYSA-N	123991	123991,72551549	0
M_retinol_cis_11	FPIPGXGPPPQFEQ-IOUUIBBYSA-N	5280382,6443049	5280382	2
M_dhdascb	SBJKKFFYIZUCET-UHFFFAOYSA-N,SBJKKFFYIZUCET-DUZGATOHSA-N	5780,210328	210328,835	0
M_1a25dhvitd3	GMRQFYUYWCNGIN-NKMMMXOESA-N	6434112,4372,5283740,2524,9963516,5280453,10873438,5353466	5280453	403
M_retinol_cis_13	FPIPGXGPPPQFEQ-HWCYFHEPSA-N	5354043,9904001	9904001	3
M_retn	SHGAZHPCJJPHSC-YCNIQYBTSA-M,SHGAZHPCJJPHSC-YCNIQYBTSA-N	444795	6419707,444795	1129
M_5adtststerone	NVKAWKQGWWIWPM-ABEVXSGRSA-N	10635,15	10635	3539
M_CE7122	LALWPXWRMGORIU-KTWAZNHYSA-N	NA	131769849	0
M_didp	BKUSIKGSPSFQAC-RRKCRQDMSA-N,BKUSIKGSPSFQAC-RRKCRQDMSA-K	439488	5280429,439488,45479702,46173552	46
M_2mcit	YNOXCRMFGMSKIJ-UHFFFAOYSA-K,YNOXCRMFGMSKIJ-UHFFFAOYSA-N	515	515,5460420	83
M_HC01496	HXWZRYKURKEOSO-UHFFFAOYSA-N	440714	440714	2
M_ser_L	MTCFGRXMJLQNBG-REOHCLBHSA-N	6857549,5951,71077,6857552,617,6857581	5951,6857581	44898
M_selmeth	RJFAYQIBOAGBLC-UHFFFAOYSA-N	15820879,105024,15103,53262363	15820879,15103	31
M_n4abutn	DDSLGZOYEPKPSJ-UHFFFAOYSA-N	440850	440850	2
M_CE7112	CBOMORHDRONZRN-QLOYDKTKSA-N	NA	5280937	3
M_lthstrl	IZVFFXVYBHFIHY-SKCNUYALSA-N	25202178,16219113,65728	65728	329
M_adrncrn	KRXOUZZWQXTUIB-IDERWEGCSA-N	53477825	53477825	0
M_CE7114	AOPOCGPBAIARAV-OSEJDTMESA-M	NA	NA	NA
M_ipdp	NUHSROFQTUXZQQ-UHFFFAOYSA-K,NUHSROFQTUXZQQ-UHFFFAOYSA-N	1195	1195,15983957	724
M_CE7113	VLLDKSJDBRLUOY-XIFXWWOOSA-M,VLLDKSJDBRLUOY-XIFXWWOOSA-N	53481476	53481476	0
M_CE7115	CBOMORHDRONZRN-QLOYDKTKSA-N	NA	5280937	3
M_argsuc	KDZOASGQNOPSCU-ZBHICJROSA-M,KDZOASGQNOPSCU-WDSKDSINSA-N	16950	16950,46878376	50
M_HC01007	CXTATJFJDMJMIY-CYBMUJFWSA-N,CXTATJFJDMJMIY-ZDUSSCGKSA-N	439824,11953814	439824,11953814	2
M_pppi	UNXRWKVEANCORM-UHFFFAOYSA-J,UNXRWKVEANCORM-UHFFFAOYSA-I	3440921	3440921,23657866,71371799	0
M_pydxn	LXNHXLLTXMVWPM-UHFFFAOYSA-N	1054	1054	1798
M_cmp2amep	FBADRUOBFLBKJQ-PEBGCTIMSA-N	7980,440754	440754	0
M_1pyr5c	DWAKNKKXGALPNW-UHFFFAOYSA-M,DWAKNKKXGALPNW-UHFFFAOYSA-N	1196	11966213,1196	174
M_ppbng	QSHWIQZFGQKFMA-UHFFFAOYSA-M,QSHWIQZFGQKFMA-UHFFFAOYSA-N	1021	6921588,1021	502
M_cdpchol	RZZPDXZPRHQOCG-OJAKKHQRSA-N	13804	11583971,76963096,13804	15
M_cbp	FFQKYPRQEYGKAF-UHFFFAOYSA-L,FFQKYPRQEYGKAF-UHFFFAOYSA-N	278	278,101501054,3423467	544
M_CE1401	KIWQWJKWBHZMDT-VKHMYHEASA-N,KIWQWJKWBHZMDT-UHFFFAOYSA-N	107712,134505	107712,134505	206
M_3dphb	CMPNJZREBHCPHN-LTNIBBDRSA-N	6454686	6454686	0
M_dgchol	GHCZAUBVMUEKKP-AHBZRTSYSA-N,GHCZAUBVMUEKKP-GYPHWSFCSA-N	22833540,12544	22833540,12544	71
M_lnlnca	DTOSIQBPPRVQHS-PDBXOOCHSA-M,DTOSIQBPPRVQHS-PDBXOOCHSA-N	5280934	5461005,5280934	42
M_icit	ODBLHEXUDAPZAU-UHFFFAOYSA-K,ODBLHEXUDAPZAU-UHFFFAOYSA-N	1198	5460172,1198	2409
M_lnlncg	VZCCETWTMQHEPK-QNEBEIHSSA-M,VZCCETWTMQHEPK-QNEBEIHSSA-N	5280933	5280933,5461003	19
M_CE7172	RFCYXKNVYQOCTM-UHFFFAOYSA-N,BLWCDFIELVFRJY-QXBXTPPVSA-N	16061119,188277	188277,16061119	2
M_56dihindlcrbxlt	YFTGOBNOJKXZJC-UHFFFAOYSA-N,YFTGOBNOJKXZJC-UHFFFAOYSA-M	119405	5459867,54691355,119405	73
M_ppp9	KSFOVUSSGSKXFI-UJJXFSCMSA-N,PRFMATRBBQRQBM-UJJXFSCMSA-L	NA	NA	NA
M_asp_L	CKLJMWTZIZZHCS-REOHCLBHSA-M,CKLJMWTZIZZHCS-REOHCLBHSA-N	5960	15939608,5960,44367445,5460294	20655
M_glu_L	WHUUTDBJXJRKMK-VKHMYHEASA-N,WHUUTDBJXJRKMK-VKHMYHEASA-M	33032	88747398,14598502,44272391,33032,5460299,11840951	47977
M_C03958	XNSAINXGIQZQOO-SRVKXCTJSA-N	638678,7098641,32281	638678	13
M_C04805	KGIJOOYOSFUGPC-JGKLHWIESA-N	5280733,155383	5280733	12
M_asp_D	CKLJMWTZIZZHCS-UWTATZPHSA-N,CKLJMWTZIZZHCS-UWTATZPHSA-M	83887	83887,5460295,12049686	401
M_thcys	XBKONSCREBSMCS-UWTATZPHSA-N,XBKONSCREBSMCS-REOHCLBHSA-N	439614,45266695,165331	439614,45266695,165331	27
M_Sfglutth	FHXAGOICBFGEBF-BQBZGAKWSA-N,FHXAGOICBFGEBF-BQBZGAKWSA-M	189122	131770468,25246250,189122	0
M_24nph	XJNPNXSISMKQEX-UHFFFAOYSA-M,XJNPNXSISMKQEX-UHFFFAOYSA-N	3505109	3505109,6971250	97
M_C03990	SMEROWZSTRWXGI-YPLGJCPNSA-N,SMEROWZSTRWXGI-HVATVPOCSA-N,SMEROWZSTRWXGI-HVATVPOCSA-M	11740284,9903	9903,5460318,11740284	473
M_oxa	MUBZPKHOEPUJKR-UHFFFAOYSA-L,MUBZPKHOEPUJKR-UHFFFAOYSA-N	971	71081,3819775,18676629,971	4507
M_rnam	JLEBZPBDRKPWTD-TURQNECASA-O	439924	439924	60
M_34dhcinm	QAIPRVGONGVQAS-DUXPYHPUSA-N,QAIPRVGONGVQAS-DUXPYHPUSA-M	689043	54691412,5288055,689043	60
M_dd2coa	IRFYVBULXZMEDE-DEEZISNZSA-J	45266564	45266564	0
M_HC01459	PXHZOQNODUPJKC-QVXJXFLKSA-N,PXHZOQNODUPJKC-YZBUYOTGSA-N	440677,46224537	440677,46224537	0
M_xol7ah2al	YWGOKHMOJTZGBN-SBOSHUFNSA-N,YWGOKHMOJTZGBN-UGMUFZQESA-N	53477906,5460041	53477906,5460041	0
M_clpndcoa	NDRVWKXEWNMEEO-DYKQVNSOSA-J	53477812,47205476	53477812	0
M_HC01444	NHJUPBDCSOGIKX-VGPGGAHRSA-N,NHJUPBDCSOGIKX-NTXXKDEISA-N	16048618,656504	16048618,656504	3
M_pcrn	UFAHZIUFPNSHSL-UHFFFAOYSA-N	107738	107738	4
M_HC00591	COJBGNAUUSNXHX-UHFFFAOYSA-M,COJBGNAUUSNXHX-UHFFFAOYSA-N	48	131637996,48,152239	13
M_acgal1p	FZLJPEPAYPUMMR-KEWYIRBNSA-N	22833661	22833661	0
M_HC01440	APIQNBNBIICCON-FKMSRSAHSA-N	440653	440653	0
M_formcoa	SXMOKYXNAPLNCW-GORZOVPNSA-J,SXMOKYXNAPLNCW-GORZOVPNSA-N,SXMOKYXNAPLNCW-BWGWEBPHSA-N	439313	45266602,439313,3082032	0
M_HC01446	HKKHTABTHSUDBP-ILXILVFVSA-N	7770	440659	0
M_CE2705	FEMXZDUTFRTWPE-DZSWIPIPSA-N,FEMXZDUTFRTWPE-UHFFFAOYSA-N	5460203,119055,252	5280556,252,5288515,119055	6
M_ptth	ZNXZGRMVNNHPCA-VIFPVBQESA-N,ZNXZGRMVNNHPCA-UHFFFAOYSA-N	479,439322	439322,479	117
M_tettet6crn	OVCKQONNZPULLZ-LJAQVGFWSA-N	NA	NA	NA
M_C05279	BNPQDIKRZDRREL-GQUYLXGASA-N,ZSJRXHRCABOSNC-XRUZZFSQSA-N	53480665	53480665,11966194	0
M_Nacasp	OTCCIMWXFLJLIA-BYPYZUCNSA-L,OTCCIMWXFLJLIA-BYPYZUCNSA-N	65065	2042020,65065	2959
M_hx2coa	OINXHIBNZUUIMR-DOSZRKKKSA-N,OINXHIBNZUUIMR-IXUYQXAASA-N,OINXHIBNZUUIMR-IXUYQXAASA-J	5280765	11966204,52921640,5280765	0
M_CE1447	KJYIVXDPWBUJBQ-SOGWKEBJSA-N,KJYIVXDPWBUJBQ-UHHGALCXSA-N	53477781,440862	5280891,53477781	4
M_dtdpglu	YSYKRGRSMLTJNL-URARBOGNSA-L,YSYKRGRSMLTJNL-KFQCIAAJSA-N	443210,439324	25202390,102501448,439324	0
M_12ppd_S	DNIAPMSPPWPWGF-VKHMYHEASA-N	439846	439846	5
M_aqcobal	YOZNUFWCRFCGIH-UVKKECPRSA-L,YOZNUFWCRFCGIH-WZHZPDAFSA-L	NA	NA	NA
M_12ppd_R	DNIAPMSPPWPWGF-UHFFFAOYSA-N,DNIAPMSPPWPWGF-GSVOUGTGSA-N	259994,1030	1030,259994	599
M_glx	HHLFWLYXYJOTON-UHFFFAOYSA-N,HHLFWLYXYJOTON-UHFFFAOYSA-M	760	3614358,760	1564
M_gly	DHMQDGOQFOQNFH-UHFFFAOYSA-N	750,5257127	5257127,750	25364
M_4mlacac	GACSIVHAIFQKTC-UPHRSURJSA-N,GACSIVHAIFQKTC-UPHRSURJSA-L	5280393	5460066,5280393	3
M_gmp	RQFCJASXJCIDSX-UUOKFMHZSA-L,RQFCJASXJCIDSX-UUOKFMHZSA-N	6804	6804,1807035,5280325	6804
M_25hvitd3	JWUBBDSIWDLEOM-DTOXIADCSA-N,JWUBBDSIWDLEOM-BNQRRPJDSA-N	25244095,5283731,6433735	5283731,6433735	53
M_vacccoa	HEJOXXLSCAQQGQ-HKTARMKMSA-N,HEJOXXLSCAQQGQ-HHFSZNSTSA-N	9543677,53477847	53477847	0
M_25hvitd2	KJKIIUAXZGLUND-BJWBXCNSSA-N	585790,45073667,22833566,5710148,45789974	22833566	0
M_lipoate	AGBQKNBQESQNJD-UHFFFAOYSA-N,AGBQKNBQESQNJD-ZETCQYMHSA-N,AGBQKNBQESQNJD-SSDOTTSWSA-N	6112,864	445125,6112,864	2625
M_sarcs	FSYKKLYZXJSNPZ-UHFFFAOYSA-N	7311726,1088	1088,7311726	892
M_C05299	WHEUWNKSCXYKBU-QPWUGHHJSA-N	9686,440624	440624	38
M_xmp	DCTLYFZHFGENCW-UUOKFMHZSA-L,DCTLYFZHFGENCW-UUOKFMHZSA-N	73323	5280364,131770482,23421208,73323	8
M_citmcoa_L	XYGOWHUIVNMEIA-XBVYHAPZSA-I,XYGOWHUIVNMEIA-KKAINBEZSA-N,XYGOWHUIVNMEIA-XBVYHAPZSA-N	53477827	53477827,45266719,11966212	0
M_C05298	SWINWPBPEKHUOD-JPVZDGGYSA-N	9685,440623	440623	134
M_tettet6	RZHACVKGHNMWOP-ZWZRQGCWSA-N,MMJZTSLHOIGZPU-DOFZRALJSA-N	152972,52921800	52921800,6440264	0
M_3padsel	AZRLZPIFEZUZLW-KQYNXXCUSA-N	8003,24892762	24892762	0
M_pmtcoa	MNBKLUUYKPBKDU-BBECNAHFSA-J,MNBKLUUYKPBKDU-TZIIWEFPSA-N,MNBKLUUYKPBKDU-BBECNAHFSA-N	3454,15667	45266605,15667,644109	14
M_glu5sa	KABXUUFDPUOJMW-BYPYZUCNSA-N	49791979,193305	193305,49791979	1179
M_dimp	PHNGFPPXDJJADG-RRKCRQDMSA-L,PHNGFPPXDJJADG-RRKCRQDMSA-N	91531	91531,5289069,22841129	5
M_cdp	ZWIADYZPOWUWEW-XVFCMESISA-N,ZWIADYZPOWUWEW-XVFCMESISA-K	6132	20056867,6132	92
M_CE4936	BGGYAYMMFYBWEX-KDFQUNDDSA-N,BGGYAYMMFYBWEX-KDFQUNDDSA-L	53477792	53477792	0
M_clpndcrn	AOSDFVDGMYPTHD-NQXOOMTHSA-N	53477839	53477839	0
M_CE2754	HZCBWYNLGPIQRK-GFCCVEGCSA-N	53393659	53393659	0
M_tyr_L	OUYCCCASQSFEME-QMMMGPOBSA-N	6057,6942100,1153,4300518	6057,6942100	78197
M_C09642	IBRKLUSXDYATLG-LURJTMIESA-N,IBRKLUSXDYATLG-UHFFFAOYSA-N	54456,91588,11832	91588,54456	26
M_C05284	WSCUHXPGYUMQEX-KCZNZURUSA-N	94141	94141	0
M_C09640	YTPRLBGPGZHUPD-ZETCQYMHSA-N	442356,11830	442356	0
M_dtdp4d6dm	PSXWNITXWWECNY-SRPWTXKTSA-N,PSXWNITXWWECNY-WPTIAVDBSA-N,PSXWNITXWWECNY-WPTIAVDBSA-L	439293,443496	443496,46878380,439293	0
M_C05280	KEPSPLQXVPROMK-GXFXHJQUSA-N,KEPSPLQXVPROMK-ASJCJLDXSA-N	5280771	11966165,5280771	0
M_tststeroneglc	NIKZPECGCSUSBV-HMAFJQTKSA-N	108192	108192	26
M_f5hoxkyn	CKAXPTWYSHDIBN-UHFFFAOYSA-N	440743,7958	440743	0
M_acg5sa	BCPSFKBPHHBDAI-LURJTMIESA-M,BCPSFKBPHHBDAI-LURJTMIESA-N	192878	6857435,192878	0
M_bgly	QIAFMBKCNZACKA-UHFFFAOYSA-N,QIAFMBKCNZACKA-UHFFFAOYSA-M	464	4402710,464	622
M_fpram	PMCOGCVKOAOZQM-XVFCMESISA-N,PMCOGCVKOAOZQM-ZRTZXPPTSA-M,OKXISSDNJVDCJE-KKQCNMDGSA-N	440417	5462266,131770471,22833657,71308140,440417,9552078,132989154,45266658	0
M_fgam	VDXLUNDMVKSKHO-XVFCMESISA-N,VDXLUNDMVKSKHO-ZRTZXPPTSA-L	130805	45266641,130805	0
M_CE5842	URYLCCKXLNXSRS-XIRVVSDESA-N	53481465	53481465	0
M_CE5843	NJIUWSABAIXPGI-AXTKCOKSSA-N	53481461	53481461	0
M_6thf	FWAQAOUHULVCBP-HCVVFSGQSA-N,FWAQAOUHULVCBP-XPZKFFRXSA-M	169691	169691	0
M_CE4990	SJVWVCVZWMJXOK-QTFJERDPSA-M,SJVWVCVZWMJXOK-NOJHDUNKSA-N	5280876	5280876	0
M_CE4993	GULYHEJDDHEDJT-BVLKIJLXSA-L	NA	122164854	0
M_f26bp	YXWOAJXNVLXPMU-ZXXMMSQZSA-N,YXWOAJXNVLXPMU-ZXXMMSQZSA-J	105021	105021,21117974	7
M_dtdp4d6dg	PSXWNITXWWECNY-SRPWTXKTSA-N,PSXWNITXWWECNY-UCBTUHGZSA-N,PSXWNITXWWECNY-UCBTUHGZSA-L	439292,443496	443496,439292,25244163	0
M_tymsf	DYDUXGMDSXJQFT-UHFFFAOYSA-N	153005	122164836,153005	0
M_CN0016	JNTHRSHGARDABO-UHFFFAOYSA-N	9119,71315910	9119	159
M_pd3	YUGCAAVRZWBXEQ-QEYGBBHESA-N	11199982,5281058,25245851	11199982	0
M_C07486	AKPLHCDWDRPJGD-UHFFFAOYSA-N	2997	2997	77
M_cmpntm2amep	RNUGPSIGKYHQNQ-OJAKKHQRSA-O	7981,440755	440755	0
M_c226coa	MENFZXMQSYYVRK-RRENLUKYSA-N	47205479	23724646	0
M_c3dc	ZGNBLKBZJBJFDG-ZETCQYMHSA-N	22833583	22833583	0
M_5oxpro	ODHCTXKNWHHXJC-VKHMYHEASA-N,ODHCTXKNWHHXJC-UHFFFAOYSA-M	7405	21226158,122222193,7405	380
M_vacccrn	HITOYGLMAFIRNI-YSESTWPTSA-N	53477830	53477830	2
M_xol7ah2	APYVEUGLZHAHDJ-TVRYRFOISA-N	3080603	3080603	0
M_34hpp	KKADPXVIOXHVKN-UHFFFAOYSA-M,KKADPXVIOXHVKN-UHFFFAOYSA-N	979	6971070,979	129
M_lum3	UCTLRSWJYQTBFZ-XMVWLVNMSA-N	111049	111049	0
M_selcyst	ZNWYDQPOUQRDLY-UHFFFAOYSA-N	98223	98223,75955026	0
M_34hpl	JVGVDSSUAVXRDY-UHFFFAOYSA-M,JVGVDSSUAVXRDY-UHFFFAOYSA-N	9378	9378,9548580	7
M_CE4980	HJWDPZIOTMUWRW-KSGZNQJUSA-N	53481593	53481593	0
M_cit	KRKNYBCHXYNGOX-UHFFFAOYSA-N,KRKNYBCHXYNGOX-UHFFFAOYSA-K	311	311,19782904,88113319,31348	19318
M_CE2321	RUSSPKPUXDSHNC-DDPQNLDTSA-N	440558	440558	2
M_hmgcoa	CABVTRNMFUVUDM-VRHQGPGLSA-I,CABVTRNMFUVUDM-VRHQGPGLSA-N,CABVTRNMFUVUDM-MIGRVSMKSA-N	439218	5288565,445127,131704231,439218	7
M_taxol	RCINICONZNJXQF-MZXODVADSA-N	36314	36314	3931
M_CN0020	ARSRBNBHOADGJU-UHFFFAOYSA-N	NA	6001	1093
M_CE4987	NKUPFHTVILUPKF-RNEQFKNCSA-M,NKUPFHTVILUPKF-RNEQFKNCSA-N	53481449	53481449	0
M_CE4988	NKUPFHTVILUPKF-RNEQFKNCSA-M	NA	NA	NA
M_3ohdcoa	NQMPLXPCRJOSHL-BBECNAHFSA-N,NQMPLXPCRJOSHL-BBECNAHFSA-J,NQMPLXPCRJOSHL-TZIIWEFPSA-N	169621,440601	25244191,169621,440601	0
M_xol7ah3	OQIJRBFRXGIHMI-KZQGXEQDSA-N,OQIJRBFRXGIHMI-UGMUFZQESA-N	3082089,53481409	53481409,3082089	0
M_pap	WHTCPDAXWFLDIH-KQYNXXCUSA-N,WHTCPDAXWFLDIH-KQYNXXCUSA-J	159296	159296,23615194	93
M_17ahprgnlone	JERGUCIJOXJXHF-TVWVXWENSA-N,JERGUCIJOXJXHF-BZXJGPHVSA-N	91451,247974,22796600,440573	440573,91451	37
M_pac	WLJVXDMOQOGPHL-UHFFFAOYSA-M,WLJVXDMOQOGPHL-UHFFFAOYSA-N	999	999,4409936	791
M_CE2313	OGQJUYXFIOFTMA-RNDGVDNBSA-N	NA	131769851	0
M_CE4970	HOACIBQKYRHBOW-UHFFFAOYSA-N	193872	193872	7
M_CE2315	QETLKNDKQOXZRP-XTGBIJOFSA-N	101770	101770	4
M_pydx	RADKZDMFGJYCBB-UHFFFAOYSA-N	1050	1050	1240
M_CE2314	FYHRVINOXYETMN-HFPXORMNSA-N	23724604	23724604	0
M_C09209	PSFDQSOCUJVVGF-UHFFFAOYSA-N	5281404	5281404	363
M_thcholoylcoa	SZBMUAIJWNJARR-LUAYSRQUSA-N,SZBMUAIJWNJARR-ATZLTZGYSA-N	440675,46224536	440675,46224536	0
M_4izp	HEXMLHKQVUFYME-UHFFFAOYSA-N,MYNHYKDPSRPBNZ-UHFFFAOYSA-M	128	128	0
M_mi13456p	CTPQAXVNYGZUAJ-KXXVROSKSA-D,CTPQAXVNYGZUAJ-KXXVROSKSA-N	NA	NA	NA
M_pmtcrn	XOMRRQXKHMYMOC-OAQYLSRUSA-N,XOMRRQXKHMYMOC-NRFANRHFSA-N	11953816,461	11953816,16902	2
M_thf	MSTNYGQPCMXVAQ-KIYNQFGBSA-N,MSTNYGQPCMXVAQ-RYUDHWBXSA-L,MSTNYGQPCMXVAQ-PXYINDEMSA-N	91443	25790919,131770488,5280320,91443,13781857	12
M_thm	JZRWCGZRTZMZEH-UHFFFAOYSA-N	1130	1130	3890
M_cholcoas	MNYDLIUNNOCPHG-TUTZYBGQSA-N,MNYDLIUNNOCPHG-SEGQUPMDSA-N	15942888,15942872	15942872,15942888	0
M_cholcoar	MNYDLIUNNOCPHG-FJWDCHQMSA-J,MNYDLIUNNOCPHG-TUTZYBGQSA-N,MNYDLIUNNOCPHG-FJWDCHQMSA-N	15942889,15942872	15942872,45266721,15942889	0
M_glcur	AEMOLEFTQBMNLQ-AQKNRBDQSA-N,AEMOLEFTQBMNLQ-WAXACMCWSA-N	444791	94715,444791	5824
M_5htrp	LDCYZAJDBXYCGN-UHFFFAOYSA-N,LDCYZAJDBXYCGN-VIFPVBQESA-N	199528,6971044,6971055,144,439280,25243949	144,439280,25243949,6971044	829
M_CE4969	DCICDMMXFIELDF-UHFFFAOYSA-N	10855600	10855600	10
M_whhdca	UGAGPNKCDRTDHP-UHFFFAOYSA-M	7058075	7058075	2
M_CE2306	ZWDYIYOIBZOENK-KDGOKISESA-L	NA	NA	NA
M_CE2305	WDJRXGFYLUIKBX-HJMWQCHMSA-L	NA	NA	NA
M_CE2304	IRADJQUIAYBZPY-OUKOVGQESA-L	NA	NA	NA
M_CE2303	OERHNMHLKBHOMH-HJMWQCHMSA-L	NA	NA	NA
M_fuc1p_L	PTVXQARCLQPGIR-SXUWKVJYSA-N,PTVXQARCLQPGIR-DHVFOXMCSA-N	439871	439871,65369	4
M_gcald	WGCNASOHLSPBMP-UHFFFAOYSA-N	756	756	376
M_CE4968	ZRQXMKMBBMNNQC-UHFFFAOYSA-N	546304	546304	19
M_leuktrA4	UFPQIRYSPUYQHK-WAQVJNLQSA-M,UFPQIRYSPUYQHK-WAQVJNLQSA-N	5280383	21158437,5280383	5
M_aacoa	OJFDKHTZOUZBOS-CITAKDKDSA-J,OJFDKHTZOUZBOS-XBTRWLRFSA-N,OJFDKHTZOUZBOS-CITAKDKDSA-N	439214	92153,439214,45266540	7
M_48dhoxquin	PYELIMVFIITPER-UHFFFAOYSA-N	440737	440737,5280806	2
M_CE2250	RKCOGGUHKPTOQJ-GNSUAQHMSA-N,RKCOGGUHKPTOQJ-GNSUAQHMSA-J	25229584	25203083,25229584	0
M_CE2254	NDDZLVOCGALPLR-GNSUAQHMSA-N,NDDZLVOCGALPLR-JEAMVCTESA-J	53481548,168166	168166,53481548	0
M_dnad	SENPVEZBRZQVST-HISDBWNOSA-O	165491	165491	2
M_CE2253	JJSJTIWFKNSCHC-JBKAVQFISA-N	25229583	25229583	0
M_hdd2coa	JUPAQFRKPHPXLD-MSHHSVQMSA-J	46173176	45479321,46173176	0
M_lac_L	JVTAAEKCZFNVCJ-REOHCLBHSA-M,JVTAAEKCZFNVCJ-REOHCLBHSA-N	107689	5460161,107689	28
M_CE2251	FYBVHNZJDVUVLJ-IBYUJNRCSA-J,FYBVHNZJDVUVLJ-IBYUJNRCSA-N	25229571	70678676,25229571	0
M_CE0074	HIMXGTXNXJYFGB-UHFFFAOYSA-N	5781	5781	1435
M_CE2257	MOYMQYZWIUKGGY-LIEWTTMESA-N,MOYMQYZWIUKGGY-JBKAVQFISA-N,MOYMQYZWIUKGGY-JBKAVQFISA-J	3082227,53477849	53477849,25201814,3082227	5
M_hdcea	SECPZKHBENQXJG-FPLPWBNLSA-N,SECPZKHBENQXJG-FPLPWBNLSA-M	445638	445638,5461012	10
M_drib	PDWIQYODPROSQH-WISUUJSJSA-N,ASJSAQIRZKANQN-CRCLSJGQSA-N	9828112,45038839,68004209,5460005,22833604,9897684,10786	22833604,5460005	1050
M_lac_D	JVTAAEKCZFNVCJ-UWTATZPHSA-N,JVTAAEKCZFNVCJ-UWTATZPHSA-M	61503	5460179,61503	401
M_ibcoa	AEWHYWSPVRZHCT-NDZSKPAWSA-J,AEWHYWSPVRZHCT-NDZSKPAWSA-N	3036931	3036931,45266570	2
M_ind3ac	SEOVTRFCIGRIMH-UHFFFAOYSA-N,SEOVTRFCIGRIMH-UHFFFAOYSA-M	802	801,802	1659
M_leuktrB4	VNYSSYRCGWBHLG-AMOLWHMGSA-N,VNYSSYRCGWBHLG-AMOLWHMGSA-M	5280492	23615214,5280492	69
M_ha_pre1	DLGJWSVWTWEWBJ-UCFDOFRFSA-N	440484	440484	0
M_3hibutcoa	WWEOGFZEFHPUAM-UQCJFRAESA-N,WWEOGFZEFHPUAM-UQCJFRAESA-J,WWEOGFZEFHPUAM-UHFFFAOYSA-N	88	11966163,88,46173510	0
M_C05300	WPOCIZJTELRQMF-QFXBJFAPSA-N,WPOCIZJTELRQMF-UJHHCITNSA-N	440625,115116,114852,22833517	115116,440625	100
M_C05301	DILDHNKDVHLEQB-XSSYPUMDSA-N	247304	247304	199
M_3odcoa	AZCVXMAPLHSIKY-HSJNEKGZSA-J,AZCVXMAPLHSIKY-HSJNEKGZSA-N,AZCVXMAPLHSIKY-BOJFXZHGSA-N	440606	53262297,440606,11966155	0
M_C05302	CQOQDQWUFQDJMK-SSTWWWIQSA-N	66414,16760554	66414	639
M_ahcys	ZJUKTBDSGOFHSH-WFMPWKQPSA-N	25210495,439155,13792,50986259,46936206,25246222	25246222,439155	1203
M_gua	UYTPUPDQBNUYGX-UHFFFAOYSA-N	764,23644321	764,5274253	10593
M_prostgf2	PXGPLTODNUVGFL-YNNPMVKQSA-N,PXGPLTODNUVGFL-YNNPMVKQSA-M,PXGPLTODNUVGFL-UAAPODJFSA-N	5283078,11081	20849107,5283078,5280363	103
M_CE5753	WPWFMRDPTDEJJA-CAODKSCQSA-N	NA	131769870	0
M_CE5754	WPWFMRDPTDEJJA-SJQTWSFGSA-N	NA	131769871	0
M_CE5755	WPWFMRDPTDEJJA-SNUNIRQRSA-N	NA	131769872	0
M_dchac	KXGVEGMKQFWNSR-LLQZFEROSA-N	222528	222528	4005
M_mthgxl	AIJULSRZWUXGPQ-UHFFFAOYSA-N	880	880	1502
M_CE5756	MTGFYEHKPMOVNE-NEFMKCFNSA-N,MTGFYEHKPMOVNE-QBRWVEBASA-M	5281877	5281877	0
M_val_L	KZSNJWFQEVHDMF-BYPYZUCNSA-N	6287,6971018,5237032,1182	6287,6971018,88733505	9954
M_CE2247	KNSVYMFEJLUJST-MJMSVFGZSA-J,KNSVYMFEJLUJST-MJMSVFGZSA-N	25229587	25229587,70680384	0
M_mev_R	KJTLQQUUPVSXIM-UHFFFAOYSA-N,KJTLQQUUPVSXIM-ZCFIWIBFSA-M,KJTLQQUUPVSXIM-ZCFIWIBFSA-N	439230,449	5288798,439230,449	3301
M_CE2246	VNJQSRVXTRJVAZ-NGZXMKLGSA-N,VNJQSRVXTRJVAZ-NGZXMKLGSA-J	25229586	70680352,25229586	0
M_4mptnl	JGEGJYXHCFUMJF-UHFFFAOYSA-N	129	129	23
M_CE5752	WPWFMRDPTDEJJA-HYQJUSHRSA-N	NA	87397501	0
M_ttetddcoa	MJBZUCVXTFUVFY-MURFETPASA-N	21252281	21252281	0
M_CE2249	QIBKBVRVOFIKLN-SBPVGHMXSA-J,QIBKBVRVOFIKLN-SBPVGHMXSA-N	25229585	25229585,57339328	0
M_CE2248	WZMAIEGYXCOYSH-AJEXUEQGSA-J,WZMAIEGYXCOYSH-FWBOWLIOSA-J,WZMAIEGYXCOYSH-FWBOWLIOSA-N	53481517,24906329	25245801,53481517,24906329	0
M_CE5757	XEIKLAKHCVSUMR-JAZFZTEHSA-M	NA	NA	NA
M_co2	CURLTUGMZLYLDI-UHFFFAOYSA-N	280	280	400
M_cmp	IERHLVCPSMICTF-XVFCMESISA-L,IERHLVCPSMICTF-XVFCMESISA-N	6131	6131,7058165	244
M_subeac	TYFQFVWCELRYAO-UHFFFAOYSA-N	10457	22494956,10457	41
M_amet	MEFKEPWMEQBLKI-AIRLBKTGSA-N,MEFKEPWMEQBLKI-AIRLBKTGSA-O	34756,57417012,57416859,16757548	24762165,34756,34755	68
M_34dhoxmand	RGHMISIYKIHAJW-UHFFFAOYSA-M,RGHMISIYKIHAJW-UHFFFAOYSA-N	85782	85782,19793107	5
M_pep	DTBNBXWJWCWCIK-UHFFFAOYSA-N,DTBNBXWJWCWCIK-UHFFFAOYSA-M	1005	59658623,638308,6315,58114173,1005	1354
M_leuktrC4	GWNVDXQDILPJIG-NXOLIXFESA-L,GWNVDXQDILPJIG-NXOLIXFESA-N	5280493	5280493,25245603	78
M_prostge2	XEYBRNLFEZDVAW-ARSRFYASSA-N,XEYBRNLFEZDVAW-ARSRFYASSA-M	5280360	11865423,5280360	560
M_thyox_L	XUIIKFGFIJCVMT-LBPRGKRZSA-N	5819,25201348,853,25201456	25201348,5819	2491
M_C04483	KXGVEGMKQFWNSR-LLQZFEROSA-N,KXGVEGMKQFWNSR-LLQZFEROSA-M	222528	9548661,222528	4005
M_CE4890	RKMGOUZXGHZLBJ-ZETCQYMHSA-N	124148	124148	0
M_prostge1	GMVPRGQOIOIIMI-DWKJAMRDSA-N,GMVPRGQOIOIIMI-DWKJAMRDSA-M	5280723	5280723,11865410	157
M_3hpcoa	BERBFZCUSMQABM-IEXPHMLFSA-J,BERBFZCUSMQABM-UXYNFSPESA-N,BERBFZCUSMQABM-IEXPHMLFSA-N	440753	440753,11966171,131770460,44229175	0
M_CE4898	WPZHQZIUOXUCOK-PXUFRVCMSA-N	53481463	53481463	0
M_ocdcea	ZQPPMHVWECSIRJ-KTKRTIGZSA-M,ZQPPMHVWECSIRJ-KTKRTIGZSA-N	445639,5460221	445639,5460221	103
M_ch4s	LSDPWZHWYPCBBB-UHFFFAOYSA-N	71309708,878,11389352	878	7
M_cbl1	OMAOKVYASDIYQG-DSRCUDDDSA-M,SJBNFITWNDPBKE-WJICPROSSA-N,OMAOKVYASDIYQG-FSANSEACSA-M	53477772	53477772	0
M_gtp	XKMLYUALXHKNFT-UUOKFMHZSA-N,XKMLYUALXHKNFT-UUOKFMHZSA-J	6830	5280317,6830,7058167	4013
M_cbl2	QDYKIIMTNDYRAM-FSANSEACSA-M,ASARMUCNOOHMLO-FSANSEACSA-L,ASARMUCNOOHMLO-DSRCUDDDSA-L	NA	6857382,46173705,16058317,24755484	0
M_phom	FXDNYOANAXWZHG-VKHMYHEASA-N,FXDNYOANAXWZHG-VKHMYHEASA-L	151187	131770473,151187,46878406	27
M_CE5747	WPWFMRDPTDEJJA-FAXVYDRBSA-N	NA	11007064	0
M_4nph	BTJIUGUIPKRLHP-UHFFFAOYSA-M,BTJIUGUIPKRLHP-UHFFFAOYSA-N	980	980,644235	1614
M_prostgd2	BHMBVRSPMRCCGG-OUTUXVNYSA-M,BHMBVRSPMRCCGG-OUTUXVNYSA-N	448457	20849124,448457	66
M_xtp	CAEFEWVYEZABLA-UUOKFMHZSA-N	439296,3968	439296,5280367	2
M_docosac	UKMSUNONTOPOIO-UHFFFAOYSA-N	8215	8215	162
M_Lpipecol	HXEACLLIILLPRG-YFKPBYRVSA-N	25200477,439227,6931663,849	439227,6931663	4
M_4mtolbutamide	SJRHYONYKZIRPM-UHFFFAOYSA-N	3656	3656	2
M_crvnc	MBMBGCFOFBJSGT-KUBAVDMBSA-N	445580	445580	26
M_CE4881	NXRVFVBNLWGOCL-UHFFFAOYSA-N	13932711	13932711	0
M_CE3554	UZWWTCBNUQJEPB-WLMOLUCVSA-N	53481513	53481513	0
M_n8aspmd	FONIWJIDLJEJTL-UHFFFAOYSA-N,FONIWJIDLJEJTL-UHFFFAOYSA-P	123689	25201125,123689	0
M_malttr	FYGDTMLNYKFZSV-DZOUCCHMSA-N,FYGDTMLNYKFZSV-PXXRMHSHSA-N	92146,6540298,871,17751024,192826,439586,298266	439586,192826	352
M_HC00955	BXRLWGXPSRYJDZ-VKHMYHEASA-N	6971253,439742	6971253,439742	17
M_gsn	NYHBQMYGNKIUIF-UUOKFMHZSA-N	45052112,765,453549,6802	6802,5274256	5733
M_selcys	ZKZBPNGNEQAJSX-UHFFFAOYSA-N,ZKZBPNGNEQAJSX-REOHCLBHSA-N	851,25076	851,25076	0
M_CE4888	SGNZYJXNUURYCH-UHFFFAOYSA-N	114683	114683	71
M_leuktrD4	YEESKJGWJFYOOK-IJHYULJSSA-M,YEESKJGWJFYOOK-IJHYULJSSA-N,YEESKJGWJFYOOK-LDDGIIIKSA-N	6435286	6435286,5280878,52940265	62
M_C07535	FMMWHPNWAFZXNH-UHFFFAOYSA-N	2336	2336	4400
M_crn	PHIQHXFUZVPYII-ZCFIWIBFSA-N	288,10917,2724480	10917	75
M_e4p	NGHMDNPXVRFFGS-IUYQGCFVSA-L,NGHMDNPXVRFFGS-IUYQGCFVSA-N	122357	5459862,122357	3
M_CE3140	LCHFAYIGHOVWSA-UHFFFAOYSA-M,LCHFAYIGHOVWSA-UHFFFAOYSA-N	53481442,21125948	21125948,53481442	0
M_CE5328	KBOVKDIBOBQLRS-OAHLLOKOSA-N	6610221	6610221	0
M_adrn	TWSWSIQAPQLDBP-DOFZRALJSA-N	5497181	5497181	4
M_leuktrE4	OTZRAYGBFWZKMX-FRFVZSDQSA-N,OTZRAYGBFWZKMX-FRFVZSDQSA-M,OTZRAYGBFWZKMX-MPWKMEBCSA-N	440857,5280749	131770450,5280879,5280749,25244953	26
M_glucys	RITKHVBHSGLULN-WHFBIAKZSA-M,RITKHVBHSGLULN-WHFBIAKZSA-N	123938	7059430,123938	839
M_CE5791	CCANVONJZOLPKG-MJXUZWQSSA-N	53481568	53481568	0
M_6pgl	IJOJIVNDFQSGAB-SQOUGZDYSA-N,IJOJIVNDFQSGAB-SQOUGZDYSA-L	439452	46926335,439452	29
M_CE5797	NSLIVCMCAULZET-WFJLUAAKSA-N	53481583	53481583	0
M_CE5798	SKGLAZSLOGYCCA-PEFXOJROSA-N	53481582	53481582	0
M_glyclt	AEMRFAOFKBGASW-UHFFFAOYSA-N,AEMRFAOFKBGASW-UHFFFAOYSA-M	757	3698251,757,5460308	1088
M_6pgc	BIRSGZKFKXLSJQ-SQOUGZDYSA-K,BIRSGZKFKXLSJQ-SQOUGZDYSA-N	91493	36688186,91493	475
M_CE5316	KBOVKDIBOBQLRS-OAHLLOKOSA-N	6610221	6610221	0
M_CE5794	YPFNACALNKVZNK-ICQOWDAWSA-N	53481579	53481579	0
M_dadp	DAEAPNUQQAICNR-RRKCRQDMSA-N,DAEAPNUQQAICNR-GFCOJPQKSA-N,DAEAPNUQQAICNR-RRKCRQDMSA-K	188966,53477733	53477733,188966,21125569	6
M_CE5795	JVWPPCWUDRJGAE-JGVFFNPUSA-N	53481577	53481577	0
M_CE5796	MVOFLIKDVHKCBK-FVNKCRITSA-N	53481578	53481578	0
M_2mp2coa	NPALUEYCDZWBOV-NNYIDDMCSA-N,NPALUEYCDZWBOV-NDZSKPAWSA-J,NPALUEYCDZWBOV-NDZSKPAWSA-N	440021	440021,53262325,165390	2
M_pcreat	DRBBFCLWYRJSJZ-UHFFFAOYSA-N,DRBBFCLWYRJSJZ-UHFFFAOYSA-L	9548602,587	5359254,2733802,587,9548602,5702598,9580362	2448
M_leuktrF4	PYSODLWHFWCFLV-VJBFNVCUSA-N,PYSODLWHFWCFLV-MVZIKBKVSA-N	5280938	5280938,5283124	0
M_ditp	UFJPAQSLHAGEBL-RRKCRQDMSA-J,UFJPAQSLHAGEBL-RRKCRQDMSA-N	146302	25203822,5280430,146302	12
M_maltttr	LUEWUZLMQUOBSB-AYQJAVFRSA-N,UYQJCPNSAVWAFU-KVXMBEGHSA-N	123966,870,439639,446495,44620953	439639,123966	0
M_hexdiac	QQHJDPROMQRDLA-UHFFFAOYSA-N	10459	10459	15
M_ts3	YUGCAAVRZWBXEQ-WHTXLNIXSA-N,YUGCAAVRZWBXEQ-FMCTZRJNSA-N	5281058,5283713	5283713,5281058	4
M_acmana	OVRNDRQMDRJTHS-ZTVVOAFPSA-N,OVRNDRQMDRJTHS-OZRXBMAMSA-N,MBLBDJOUHNCFQT-XAMCCFCMSA-N	439174,439281,71300050,11096158,899,65150,343911,13201636,644170,22952041	11096158,22952041,439281	6
M_prostgi2	KAQKFAOMNZTLHT-OZUDYXHBSA-N,KAQKFAOMNZTLHT-OZUDYXHBSA-M	5282411	24868263,5282411	84
M_CE5786	PANUJGMSOSQAAY-HAGIGRARSA-N	147043,53481569	53481569	0
M_CE5787	JXUGDUWBMKIJDC-MMWGEVLESA-N	53481564	53481564	0
M_CE5788	QMQIVQMAYCBWNH-BKRGGBFWSA-N	53481565	53481565	0
M_CE5304	QUGBPWLPAUHDTI-GYLTVPKHSA-M	5283052	NA	NA
M_CE5789	KLNGALQMFAURPH-DCLZXSHISA-N	53481566	53481566	0
M_CE5782	NHXLMOGPVYXJNR-FMGBKAQLSA-N,KTEPWBJBSMMZIC-LJTSQLRWSA-N,NHXLMOGPVYXJNR-ATOGVRKGSA-N	44291156,53481605	44291156,53481605,16129706,101826531	0
M_CE5783	TZTLCJNYBHBVBN-DZCACUQDSA-N	53481604	53481604	0
M_andrstndn	AEMFNILZOJDQLW-QAGGRKNESA-N	45038166,6128,2193,6432604	6128	3040
M_18harachd	PPCHNRUZQWLEMF-LFFPGIGVSA-N	11141754	11141754	0
M_adpman	WFPZSXYXPSUOPY-RYRBFGMPSA-N	440940	440940	0
M_15HPET	BFWYTORDSFIVKP-VAEKSGALSA-M,BFWYTORDSFIVKP-VAEKSGALSA-N	5280893	21158477,5280893	2
M_tre	HDTRYLNUVZCQOY-LIZSDCNHSA-N	1143,7427,22814150	7427	3451
M_3dhguln	WTAHRPBPWHCMHW-LWKDLAHASA-N,WTAHRPBPWHCMHW-LWKDLAHASA-M	439273	439273,46878417	0
M_maltpt	FTNIPWXXIGNQQF-DWTFCAFKSA-N	4607242,124005,2724445,13489094	13489094	109
M_6a2ohxnt	GWENQMVPLJAMAE-UHFFFAOYSA-N	25201239,439954	439954,25201239	4
M_coa	RGJOEKWQDUBAIZ-IBOSZNHHSA-N,RGJOEKWQDUBAIZ-IBOSZNHHSA-J,RGJOEKWQDUBAIZ-DRCCLKDXSA-N	44246474,6816	87642,25113190,6816	11
M_prostgh2	YIBNHAJFJUQSRA-YNNPMVKQSA-M,YIBNHAJFJUQSRA-YNNPMVKQSA-N	445049	45266618,445049	17
M_glyphe	JBCLFWXMTIKCCB-VIFPVBQESA-N	1549344,92953,97415,4690601	92953,1549344	31
M_triodthy	AUYYCJSJGJYCDS-LBPRGKRZSA-N	5920	7048703,5920	6283
M_alpam	KALYVIJGKPJBQV-UHFFFAOYSA-N	24906333	24906333	0
M_nifedipine	HYIMSNHJOBLJNT-UHFFFAOYSA-N	4485	4485	579
M_malcoa	LTYOQGRJFJAKNA-VFLPNFFSSA-N,LTYOQGRJFJAKNA-DVVLENMVSA-I,LTYOQGRJFJAKNA-DVVLENMVSA-N	10663	10663,45266608,644066	6
M_chlstol	PKEPPDGGTSZLBL-SKCNUYALSA-N,PKEPPDGGTSZLBL-FZAJRYLSSA-N	440670,50986070,5459827	5459827,440670	2
M_ppa	XBDQKXXYIPTUBI-UHFFFAOYSA-M,XBDQKXXYIPTUBI-UHFFFAOYSA-N	1032	104745,1032	4268
M_phyt	RLCKHJSFHOZMDR-UHFFFAOYSA-N,RLCKHJSFHOZMDR-UHFFFAOYSA-M	26840	11966211,26840	21
M_HC01434	UFSCUAXLTRFIDC-UHFFFAOYSA-N,UFSCUAXLTRFIDC-UHFFFAOYSA-K	972	972,25244267	11
M_creat	CVSVTCORWBXHQV-UHFFFAOYSA-N	586,59098743	59098743,586	17438
M_tettet6coa	OKOXEYTYHDPTEW-NFBLCGFVSA-N,OKOXEYTYHDPTEW-RUHNTKSMSA-N	47205481,53477846	53477846	0
M_C05708	KGXZPWNBFWCDRF-UHFFFAOYSA-N,KGXZPWNBFWCDRF-YGVKFDHGSA-N	17754089	17754089,440767	0
M_CE6219	XEXGHDCZBILZDD-VPYPWEPUSA-N	NA	97046701	0
M_C04853	PTJFJXLGRSTECQ-PSPARDEHSA-M,PTJFJXLGRSTECQ-PSPARDEHSA-N	5280745	23615494,5280745	4
M_HC01435	ZWUKRGPVMMTMAF-UHFFFAOYSA-O	440649	440649	0
M_ppi	XPPKVPWEQAFLFU-UHFFFAOYSA-N,XPPKVPWEQAFLFU-UHFFFAOYSA-J,XPPKVPWEQAFLFU-UHFFFAOYSA-K	1023,644102	1023,21961011,4097574,644102	14
M_ribflv	AUNGANRZJHBGPY-SCRDCRAPSA-N	493570,6759,1072	493570	3274
M_acald	IKHGUXGNUITLKF-UHFFFAOYSA-N	177,123124,10942333,12161641,12198043	177	9794
M_ebastine	MJJALKDDGIKVBE-UHFFFAOYSA-N	3191	3191	173
M_CE6205	QLWKTGDEPLRFAT-UHFFFAOYSA-N	12835	12835	34
M_HC00576	CCLQKVKJOGVQLU-QMMMGPOBSA-N,CCLQKVKJOGVQLU-UHFFFAOYSA-N	4140,10243361	10243361,89235,90657684,46173208	2
M_pnto_R	GHOKWGTUZJEAQD-UHFFFAOYSA-M,GHOKWGTUZJEAQD-UHFFFAOYSA-N,GHOKWGTUZJEAQD-ZETCQYMHSA-M	988	988,167945,5191579	613
M_C04849	SGTUOBURCVMACZ-CIQDQOFUSA-M	21158465	21158465	0
M_r1p	YXJDFQJKERBOBM-TXICZTDVSA-N,YXJDFQJKERBOBM-TXICZTDVSA-L	439236	439236,23615443	2
M_pacald	DTUQWGWMVIHBKE-UHFFFAOYSA-N	998	998	331
M_estradiolglc	MUOHJTRCBBDUOW-BFXFFQJBSA-N,MUOHJTRCBBDUOW-QXYWQCSFSA-N	13783824	440713,13783824	184
M_nrvnccoa	QHZAQVTVYPHLKK-SQFVTABDSA-N	24892792	24892792	0
M_C04843	WPLPEZUSILBTGP-LTNYKQEOSA-M	46878369	46878369	0
M_ctp	PCDQPRRSZKQHHS-XVFCMESISA-N,PCDQPRRSZKQHHS-XVFCMESISA-J	6176	7058166,6176	293
M_limnen	XMGQYMWWDOXHJM-UHFFFAOYSA-N,XMGQYMWWDOXHJM-SNVBAGLBSA-N	439250,22311	439250,22311	1296
M_5mta	WUUGFSXJNOTRMR-IOSLPCCCSA-N	439176	439176	213
M_acg5p	FCVIHFVSXHOPSW-YFKPBYRVSA-K,FCVIHFVSXHOPSW-YFKPBYRVSA-N	440236	440236,49791951	10
M_HC01410	OINXHIBNZUUIMR-DOSZRKKKSA-N,OINXHIBNZUUIMR-IXUYQXAASA-N,OINXHIBNZUUIMR-IXUYQXAASA-J	5280765,11966204	11966204,52921640,5280765	0
M_13dampp	XFNJVJPLKCPIBV-UHFFFAOYSA-N,XFNJVJPLKCPIBV-UHFFFAOYSA-P	428	428,4030255	454
M_HC01412	MBCVYCOKMMMWLX-YYMFEJJQSA-J	NA	45479323,46173185	2
M_glcur1p	AIQDYKMWENWVQJ-AQKNRBDQSA-M,AIQDYKMWENWVQJ-AQKNRBDQSA-N,AIQDYKMWENWVQJ-QIUUJYRFSA-N	440650	439432,440650,16126791	0
M_hcys_L	FFFHZYDWPBMWHY-UHFFFAOYSA-N,FFFHZYDWPBMWHY-VKHMYHEASA-N	91552,6971015,49791978,778	778,49791978,6971015,91552	12543
M_damp	KHWCHTKSEGGWEX-RRKCRQDMSA-L,KHWCHTKSEGGWEX-RRKCRQDMSA-N	12599	12599,22848660	71
M_HC01414	MGNBGCRQQFMNBM-YJHHLLFWSA-J	NA	50909850	2
M_HC01415	CPSDNAXXKWVYIY-DPSCIZRPSA-N,CPSDNAXXKWVYIY-NTLMCJQISA-J	46173358,5280769	46173358,5280769,45479506	0
M_csn	OPTASPLRGRRNAP-UHFFFAOYSA-N	597	597,5274263	7897
M_nrpphrsf	CVJMZWLHUCMEKO-ZETCQYMHSA-N	123747	123747	0
M_orot	PXQPEWDEAKTCGB-UHFFFAOYSA-N,PXQPEWDEAKTCGB-UHFFFAOYSA-M	967	967,1492348,5280334	426
M_zym_int2	AUNLIRXIJAVBNM-ZSBATXSLSA-N,CGSJXLIKVBJVRY-XTGBIJOFSA-N	22298942,92746	22298942,92746	65
M_42A3HP24DB	YCJNYHCCOXVYAF-UHFFFAOYSA-N	7956,440741	440741	0
M_HC01401	IJFLXRCJWPKGKJ-AGWWUHEJSA-N,IJFLXRCJWPKGKJ-LXIXEQKWSA-J,IJFLXRCJWPKGKJ-LXIXEQKWSA-N	11966173,440603	440603,45479211,11966173,46173081	0
M_HC01407	VAAHKRMGOFIORX-DWUFXMDISA-N,VAAHKRMGOFIORX-IKTBLOROSA-J,VAAHKRMGOFIORX-IKTBLOROSA-N	440609,11966160	52921626,440609,11966160	0
M_HC01406	WPIVBCGRGVNDDT-CECATXLMSA-N,WPIVBCGRGVNDDT-FFJUWABQSA-N,WPIVBCGRGVNDDT-CECATXLMSA-J	440608,11966162	45479560,11966162,440608,46173417	0
M_HC01409	OEXFMSFODMQEPE-HDRQGHTBSA-N,OEXFMSFODMQEPE-HDRQGHTBSA-J,OEXFMSFODMQEPE-ZOGSZLKASA-N	440611,449118	449118,440611,53262356	2
M_peracd	CDSMSBUVCWHORP-UHFFFAOYSA-M,CDSMSBUVCWHORP-UHFFFAOYSA-N	1256	9543109,1256	38
M_HC01408	NFOYYXQAVVYWKV-HDRQGHTBSA-N,NFOYYXQAVVYWKV-HDRQGHTBSA-J,NFOYYXQAVVYWKV-ZOGSZLKASA-N	3082152,440610	53239804,3082152,440610	0
M_citr_L	RHGKLRLOHDJJDR-BYPYZUCNSA-N	9750	9750,6992098	2544
M_HC01403	HIVSMYZAMUNFKZ-PNPVFPMQSA-N,HIVSMYZAMUNFKZ-PNPVFPMQSA-J,HIVSMYZAMUNFKZ-WQUYVQPTSA-N	16061159	16061159,11966158,49859629	0
M_HC01405	ATVGTMKWKDUCMS-OTOYJEMWSA-J,ATVGTMKWKDUCMS-FZQVHTIWSA-N,ATVGTMKWKDUCMS-OTOYJEMWSA-N	11966216,53477508	53477508,53262354,11966216	0
M_glyleu	DKEXFJVMVGETOO-LURJTMIESA-N	92843,44369321,1548899,102468	1548899,92843	24
M_thymd	IQFYYKKMVGJFEH-XLPZGREQSA-N	72247,451756,1134,3000346,5789,448456	5789	2009
M_hexe3coa	SKDDJNFRAZIJIG-PFNGVMQSSA-N	53477848	53477848	0
M_hdd2crn	SOYNLLDADLOGAM-ISLYRVAYSA-N	53477817	53477817	0
M_CE6251	NUPDGIJXOAHJRW-LNESKJDXSA-M	1412	102571789	0
M_CE6252	RKXSGLUFSIPOGU-UHFFFAOYSA-M	NA	NA	NA
M_CE7101	CSHBKBJSGSRKLB-SUZCJKPRSA-N	NA	NA	NA
M_L2aadp	OYIFNHCXNCRBQI-UHFFFAOYSA-N,OYIFNHCXNCRBQI-BYPYZUCNSA-M,OYIFNHCXNCRBQI-BYPYZUCNSA-N	92136,469	59366488,92136,59066632,469,6992111,132512209	183
M_20ahchsterol	MCKLJFJEQRYRQT-MGNSQDQZSA-N,MCKLJFJEQRYRQT-APGJSSKUSA-N	440711,121935	440711,121935	17
M_nrvnccrn	QGIHQXKFCAACHN-LJAQVGFWSA-N,GSBKRFGXEJLVMI-UHFFFAOYSA-N	29385	29385	14
M_mi1346p	ZAWIXNGTTZTBKV-JMVOWJSSSA-N,ZAWIXNGTTZTBKV-JMVOWJSSSA-F	NA	NA	NA
M_tethex3coa	KRIFZIRXAAITHR-HSGPJREDSA-N,KRIFZIRXAAITHR-NMSCCSIGSA-N	53477806,47205478	53477806	0
M_CE0955	KFGOFTHODYBSGM-ZUNNJUQCSA-N	5280888,440860	5280888	24
M_13dpg	LJQLQCAXBUHEAZ-UWTATZPHSA-N,LJQLQCAXBUHEAZ-UHFFFAOYSA-N	683,3535,439191	439191,683	102
M_alaala	DEFJQIDDEAULHB-QWWZWVQMSA-N,DEFJQIDDEAULHB-SYPWQXSBSA-N	5460362,20112020,601,6992112,5242513	5460362,20112020,6992112	63
M_urcan	LOIYMIARKYCTBW-UHFFFAOYSA-N,LOIYMIARKYCTBW-OWOJBTEDSA-M,LOIYMIARKYCTBW-OWOJBTEDSA-N	736715	736715,1178,5460052	214
M_acnam	SQVRNKJHWKZAKO-PFQGKNLYSA-N,SQVRNKJHWKZAKO-LUWBGTNYSA-N,SQVRNKJHWKZAKO-LUWBGTNYSA-M	439197,445063	45479687,439197,445063,6857396	2294
M_dlnlcg	HOBAELRKJCKHQD-QNEBEIHSSA-M,HOBAELRKJCKHQD-QNEBEIHSSA-N	5280581,3011	5280581,21158448	7
M_CE6240	JTEYGOLPGOYFJI-GJGHEGAFSA-M	NA	NA	NA
M_clpnd	YUFFSWGQGVEMMI-JLNKQSITSA-N	5497182	5497182	3
M_CE6241	FRARAXHWXSZZOK-JXVDKITNSA-N	53481597	53481597	0
M_CE6242	RJCPXHXLCWWGHO-APFRPCTBSA-N	53481603	53481603	0
M_CE6243	RPHLHZIDWIFTII-RJQMMLODSA-N	53481598	53481598	0
M_vitd2	MECHNRXZTMCUDQ-RKHKHRCZSA-N	71299657,3249,5280793,44630173,6432478,6536972,5353610,5315257	5280793	24
M_r5p	KTVPXOYAKDPRHY-OWMBCFKOSA-N,KTVPXOYAKDPRHY-AIHAYLRMSA-N	440101,53477706	53477706,440101	9
M_vitd3	QYSXJUFSXHHAJI-QWSSABAFSA-N,QYSXJUFSXHHAJI-YRZJJWOYSA-N	25245915,10883523,5283711,5280795,56840780	5280795,10883523	188
M_CE6244	BVYNXGKKWADCHD-RXULBTIMSA-N	53481595	53481595	0
M_CE6245	QZWLKAYYUQXKSI-KBQILROESA-N	53481596	53481596	0
M_arab_L	SRBFZHDQGSBBOR-HWQSCIPKSA-N	5460291,439195,440921,854,229,439764,439731,25245970	439195	0
M_coke	ZPUCINDJVBIVPJ-LJISPDSOSA-N	446220	446220	16867
M_CE6247	PTJFJXLGRSTECQ-UHFFFAOYSA-N,PTJFJXLGRSTECQ-PSPARDEHSA-N	1589,5280745	1589,5280745	4
M_mi1345p	CIPFCGZLFXVXBG-CNWJWELYSA-F,CIPFCGZLFXVXBG-FTSGZOCFSA-N,CIPFCGZLFXVXBG-CNWJWELYSA-N	107758	107758	2
M_prostg1	VXPBDCBTMSKCKZ-XQHNHVHJSA-N,VXPBDCBTMSKCKZ-XQHNHVHJSA-M	5280710,440424	25245251,5280710	2
M_mercplaccys	MAFDYIDMXCXBRB-WUCPZUCCSA-N	193536	193536	0
M_4tmeabut	OITBLCDWXSXNCN-UHFFFAOYSA-N	133	133	4
M_C05770	JWFCYWSMNRLXLX-UJJXFSCMSA-N	NA	NA	NA
M_CE6230	IUXBNSNRPLXHER-RHDCIPCHSA-M	53936694	NA	NA
M_CE6232	QXCRWNZYEVOQMB-NDWDMBLISA-N,QXCRWNZYEVOQMB-CDIPTNKSSA-M	53481591	53481591,121596247	0
M_xtsn	UBORTCNDUKBEOP-UUOKFMHZSA-N	1189,45109822,64959	64959,5280464	137
M_CE6234	NTAYABHEVAQSJS-CDIPTNKSSA-M,NTAYABHEVAQSJS-NDWDMBLISA-N	5283048,50921242	102571802,50921242	0
M_CE6235	XUKIKVBUXFVHNV-MFAQWRDPSA-N	53481602	53481602	0
M_C05769	VORBHEGMEBOMMB-JRHDEHKPSA-N	NA	NA	NA
M_C05767	DAFUFNRZWDWXJP-JRHDEHKPSA-N	NA	NA	NA
M_malthp	BNABBHGYYMZMOA-ZTXRWUICSA-N,ZHZITDGOAFCURV-VVTKTIMZSA-N,BNABBHGYYMZMOA-IKTUXAIHSA-N	169622,53481574,71749890,13908996,3037125,4444637	169622,53481574	0
M_thcholst	USFJGINJGUIFSY-XZULNKEGSA-N	24771792,439479	439479	0
M_ascb_L	CIWBSHSKHKDKBQ-JLAZNSOCSA-N,CIWBSHSKHKDKBQ-JLAZNSOCSA-M	54670067	54679076,54670067	396
M_malthx	OCIBBXPLUVYKCH-LIGGPISVSA-N,OCIBBXPLUVYKCH-QXVNYKTNSA-N	4071695,439606,71749891,5288409,161828	439606,5288409	68
M_Lfmkynr	BYHJHXPTQMMKCA-UHFFFAOYSA-N,BYHJHXPTQMMKCA-QMMMGPOBSA-N	25245041,439788,910,25202092	25202092,25245041,439788,910	32
M_tddedicoa	KEPSPLQXVPROMK-GXFXHJQUSA-N,KEPSPLQXVPROMK-ASJCJLDXSA-N	5280771	11966165,5280771	0
M_CE6226	APLMMNVXTIRDHJ-ILRNFZTESA-I,APLMMNVXTIRDHJ-RWNJKCKMSA-J	53481478	53481478	0
M_CE6227	ANLFIWCXIHNIAL-MWDOAQCLSA-I,ANLFIWCXIHNIAL-YXAMQIJPSA-J,ANLFIWCXIHNIAL-CAIMCJOESA-J	53481540	53481540	0
M_23cump	HWDMHJDYMFRXOX-XVFCMESISA-M,HWDMHJDYMFRXOX-XVFCMESISA-N	439715	100969777,439715,23421171	0
M_CE6228	FSCROZZUFXOEMF-WDNDQOEYSA-I,FSCROZZUFXOEMF-AQSNFWIISA-J	53481473	53481473	0
M_CE6229	MAFGRSDWXFSHMK-SRKAIYCDSA-N,MAFGRSDWXFSHMK-SRKAIYCDSA-L	53481472	53481472	0
M_CE6225	UNMYUSONOSUPAJ-WCKJHTGZSA-J,UNMYUSONOSUPAJ-WQXOVAPYSA-I	53481482	53481482	0
M_C03577	BJRMBXPQAMDCMG-CMJQBAFXSA-M,OTZRAYGBFWZKMX-MPWKMEBCSA-N,BJRMBXPQAMDCMG-CMJQBAFXSA-N	5280749	5280749,25244791,5280606	0
M_xol24oh	IOWMKBFJCNLRTC-XWXSNNQWSA-N	121948	121948	30
M_tym	DZGWFCGJZKJUFP-UHFFFAOYSA-O,DZGWFCGJZKJUFP-UHFFFAOYSA-N	5610	67458472,5249538,5610	1425
M_HC01842	BLHVJAAEHMLMOI-UHFFFAOYSA-N	151438	151438	2
M_ddsmsterol	RUSSPKPUXDSHNC-DDPQNLDTSA-N	50986129,440558	440558	2
M_4abutn	DZQLQEYLEYWJIB-UHFFFAOYSA-N,DZQLQEYLEYWJIB-UHFFFAOYSA-O	118	118,25245200	32
M_fe2	CWYNVVGOOAEACU-UHFFFAOYSA-N	27284	27284	5
M_C08261	BDJRBEYXGGNYIS-UHFFFAOYSA-N	2266	19347555,2266	318
M_HC01162	HOEWKBQADMRCLO-UIUGZIMDSA-L,HOEWKBQADMRCLO-UIUGZIMDSA-N	656501	656501,49852311,131770458	0
M_fe3	VTLYFUHAOXGGBS-UHFFFAOYSA-N	29936	29936	6
M_inost	CDAISMWEOUEBRE-GPIVLXJGSA-N	892	NA	NA
M_pan4p	JDMUPRLRUUMCTL-UHFFFAOYSA-N,JDMUPRLRUUMCTL-UHFFFAOYSA-L	987	987,23657845	0
M_xylt	HEBKCHPVOIAQTA-SCDXWVJYSA-N,HEBKCHPVOIAQTA-NGQZWQHPSA-N	6912,827	6912	1398
M_mi134p	MMWCIQZXVOZEGG-MLQGYMEPSA-N,MMWCIQZXVOZEGG-MLQGYMEPSA-H	439455	439455,25201948	0
M_thmpp	AYEKOFBPNLCAJY-UHFFFAOYSA-N,AYEKOFBPNLCAJY-UHFFFAOYSA-O,AYEKOFBPNLCAJY-UHFFFAOYSA-L	1132	5431,644169,71586757,1132,15938963	320
M_Lkynr	YGPSJZOEDVAXAB-QMMMGPOBSA-N	161166,6971029,25245862,846	161166,6971029	111
M_4h2oglt	WXSKVKPSMAHCSG-UHFFFAOYSA-N,WXSKVKPSMAHCSG-UHFFFAOYSA-L	599	5459960,599	15
M_cysam	UFULAYFCSOUIOV-UHFFFAOYSA-N,UFULAYFCSOUIOV-UHFFFAOYSA-O	6058	5151983,118985556,3799953,6058	1019
M_fprica	ABCOOORLYAOBOZ-KQYNXXCUSA-N,ABCOOORLYAOBOZ-KQYNXXCUSA-L	166760	45266654,131770475,166760	0
M_C08281	UKMSUNONTOPOIO-UHFFFAOYSA-N,UKMSUNONTOPOIO-UHFFFAOYSA-M	8215	5460660,8215	162
M_h2o2	MHAJPDPJQMAIIY-UHFFFAOYSA-N	784,22326046	784,22326046	923
M_cholcoads	QVDPWQVOSKJUES-SQEGORTJSA-N,QVDPWQVOSKJUES-JMOYVIBVSA-N,QVDPWQVOSKJUES-WYOYJMLVSA-N	5280797	46224544,5280797	0
M_CE0853	NQMPLXPCRJOSHL-BBECNAHFSA-N,NQMPLXPCRJOSHL-TZIIWEFPSA-N	440601	169621,440601	0
M_CE0852	QBYOCCWNZAOZTL-MDMKAECGSA-J	NA	25244393	0
M_C08276	CAOMCZAIALVUPA-UHFFFAOYSA-N,CAOMCZAIALVUPA-UHFFFAOYSA-M	563	6992044,563	27
M_perillyl	NDTYTMIUWGWIMO-SNVBAGLBSA-N,NDTYTMIUWGWIMO-UHFFFAOYSA-N	369312,10819	369312,10819	143
M_nrvnc	GWHCXVQVJPWHRF-KTKRTIGZSA-N,GWHCXVQVJPWHRF-KTKRTIGZSA-M	5281120	5461001,5281120	3
M_xu1p_D	NBOCCPQHBPGYCX-NQXXGFSBSA-N	14844436	14844436	120
M_2hyoxplac	CCVYRRGZDBSHFU-UHFFFAOYSA-N	8145,11970	11970	39
M_fad	VWWQXMAJTJZDQX-UYBVJOGSSA-N	643975	643975	10
M_apnnox	NQFUSWIGRKFAHK-UHFFFAOYSA-N	439800,91508	91508	25
M_thmmp	HZSAJDVWZRBGIF-UHFFFAOYSA-M,HZSAJDVWZRBGIF-UHFFFAOYSA-N,HZSAJDVWZRBGIF-UHFFFAOYSA-O	3382778	3382778,15942892,1131	114
M_leuleu	LCPYQJIKPJDLLB-UHFFFAOYSA-N,LCPYQJIKPJDLLB-UWVGGRQHSA-N	76807,6992072,94244	78435484,6992072,94244,76807	40
M_gpail_hs	KMXDCNYDSLACTP-SQVFPUTGSA-N	NA	25271591,49791968	0
M_HC01115	FDJKUWYYUZCUJX-PGIATKPXSA-M	440001	16738688	0
M_adocbl	ZIHHMGTYZOSFRC-OUCXYWSSSA-L,ZIHHMGTYZOSFRC-QRVZQHAISA-L	NA	NA	NA
M_HC01111	HXXFSFRBOHSIMQ-SVZMEOIVSA-N,HXXFSFRBOHSIMQ-FPRJBGLDSA-N	123912	439995,123912	9
M_pe_hs	FNMRNKWEDURENQ-UHFFFAOYSA-N	NA	24771772,45266625	0
M_CE1761	IOELQUUUYMBPSA-UHFFFAOYSA-N	4363341	4363341	4
M_3ityr_L	UQTZMGFTRHFAAM-ZETCQYMHSA-N	25201451,439744,6918986	439744,6918986	41
M_npthl	UFWIBTONFRDIAS-UHFFFAOYSA-N	12199717,46782440,46782441,931,10240860,54351166,71309158,12199710	931	4638
M_g3pc	SUHOQUVVVLNYQR-QMMMGPOBSA-N,SUHOQUVVVLNYQR-MRVPVSSYSA-O,SUHOQUVVVLNYQR-MRVPVSSYSA-N	439285,71920,657272	71920,657272,439285,58381695	474
M_CE2615	FVNCCTJGBOTWTM-UHFFFAOYSA-N	NA	115104	0
M_HC01118	ATZKAUGGNMSCCY-VYCBRMPGSA-K	NA	25244634	0
M_datp	SUYVUBYJARFZHO-RRKCRQDMSA-J,SUYVUBYJARFZHO-RRKCRQDMSA-N	15993	25320183,15993	62
M_retinal	NCYCYZXNIZJOKI-OVSJKPMPSA-N,NCYCYZXNIZJOKI-UHFFFAOYSA-N	6436079,638015,1070	638015,1070	60466
M_arach	VKOBVWXKNCXXDE-UHFFFAOYSA-M,VKOBVWXKNCXXDE-UHFFFAOYSA-N	10467	10467,5461017	196
M_crm_hs	PTGGMPLMNDBPGB-CXISOLTFSA-N	NA	17756770	0
M_andrstrnglc	VFUIRAVTUVCQTF-BSOWLZGZSA-N	114833	114833	2
M_HC01104	XZKIHKMTEMTJQX-UHFFFAOYSA-N,XZKIHKMTEMTJQX-UHFFFAOYSA-L	378	378,4686862	956
M_HC00250	RWSOTUBLDIXVET-UHFFFAOYSA-M,RWSOTUBLDIXVET-UHFFFAOYSA-N	402	402,5047209,18779926	18
M_46dhoxquin	XFALURCRIGINGT-UHFFFAOYSA-N	440738	440738,5280807	0
M_C10164	SIOXPEMLGUPBBT-UHFFFAOYSA-N	1018,57433474,60206411	1018	619
M_34dhoxpeg	MTVWFVDWRVYDOR-UHFFFAOYSA-N	91528	91528	36
M_wharachd	OFOHMBHZMFNVJA-DHIOLEBQSA-N,NNDIXBJHNLFJJP-DTLRTWKJSA-N	5283157	6440419,5283157	13
M_12RHPET	ZIOZYRSDNLNNNJ-ZYBDYUKJSA-N	9548885	9548885	0
M_ppcoa	QAQREVBBADEHPA-UXYNFSPESA-N,QAQREVBBADEHPA-IEXPHMLFSA-N,QAQREVBBADEHPA-IEXPHMLFSA-J	439164	439164,92753,45266613	3
M_CE6190	KONKGRIDBYMNKG-NITSFRQXSA-I,KONKGRIDBYMNKG-BKYAGOFLSA-J,KONKGRIDBYMNKG-VSGWDHNFSA-J	53481544	53481544	0
M_CE6191	KBFUWUDFICVJDA-KIHQUBHDSA-J,KBFUWUDFICVJDA-UIJTYPRWSA-I	53481494	53481494	0
M_3ddecdicoa	KEPSPLQXVPROMK-GXFXHJQUSA-N,KEPSPLQXVPROMK-ASJCJLDXSA-N	5280771	11966165,5280771	0
M_CE6198	IPTNGKBINTWILB-MOGVCQQGSA-J,IPTNGKBINTWILB-UZSCLUCPSA-I	53481480	53481480	0
M_hLkynr	VCKPUUFAIGNJHC-LURJTMIESA-N	89,11811,49791998,25244175	11811,49791998	61
M_CE6192	LTGUFAUPEHDXRQ-LDUTWKBRSA-J,LTGUFAUPEHDXRQ-ZWUKEZMXSA-J,LTGUFAUPEHDXRQ-AULHNRFESA-I	NA	131750712	0
M_CE6193	OXCSBZDIZXLXRX-CBAWHTJISA-L,OXCSBZDIZXLXRX-CBAWHTJISA-N	53481489	53481489	0
M_35cgmp	ZOOGRGPOEVQQDX-UUOKFMHZSA-M,ZOOGRGPOEVQQDX-UUOKFMHZSA-N	24316	24316,16727415,5280386	126
M_HC01577	QUAADUAOVLZBJM-WDSKDSINSA-N	8018	53297342	0
M_seln	HMUBNCUQSSTAIB-UHFFFAOYSA-N,SPVXKVOXSXTJOY-UHFFFAOYSA-N	533,5460612	107674,533	0
M_C04717	JDSRHVWSAMTSSN-IRQZEAMPSA-N,JDSRHVWSAMTSSN-IRQZEAMPSA-M	5280720	21158461,5280720	2
M_prgstrn	RJKFOVLPORLFTN-LEKSSAKUSA-N	16401562,5994,5320716,4920	5994	30831
M_5g2oxpt	ARBHXJXXVVHMET-UHFFFAOYSA-N	558	25244978,558	13
M_aicar	NOTGFIUVDGNKRI-UUOKFMHZSA-L,NOTGFIUVDGNKRI-UUOKFMHZSA-N	65110	65110,45266657	2
M_CE6185	XWRIIHRGMKHPHN-LLVPEOCGSA-L,XWRIIHRGMKHPHN-LLVPEOCGSA-N	53481589	53481589	0
M_fdp	RNBGYGVWRKECFJ-ZXXMMSQZSA-N,RNBGYGVWRKECFJ-VRPWFDPXSA-N,XPYBSIWDXQFNMH-UYFOZJQFSA-N	172313,3647	172313,84951,445557	13
M_CE6186	PBPMTFAECBJRFW-KBPAAJSHSA-J,PBPMTFAECBJRFW-CVGSHFJISA-I,PBPMTFAECBJRFW-BXWBSQFTSA-J	53481492	53481492	0
M_CE6187	JFQGNCZAHDITHX-KYVFLCBASA-J,JFQGNCZAHDITHX-FDOKEUHYSA-J,JFQGNCZAHDITHX-OYULTCAJSA-I	53481503	53481503	0
M_CE6188	QFIFJHIRXMCJMO-GVVKVPPWSA-J,QFIFJHIRXMCJMO-GMFJPKNLSA-I,QFIFJHIRXMCJMO-MOFFODLCSA-J	53481546	53481546	0
M_glyc_R	RBNPOMFGQQGHHO-UWTATZPHSA-N,RBNPOMFGQQGHHO-UWTATZPHSA-M	439194	5460358,439194	5
M_estroneglc	DIJRJJIYICXGMW-BMNUZZKLSA-N,FJAZVHYPASAQKM-JBAURARKSA-N	115255	115255,53356661	4
M_glyc_S	RBNPOMFGQQGHHO-REOHCLBHSA-N,RBNPOMFGQQGHHO-UHFFFAOYSA-M	6326776	6326776,4643312	0
M_CE6182	WLWKYZHFLKRKEU-QCZJQEGYSA-I,WLWKYZHFLKRKEU-WCOJVGLOSA-J	53481505	53481505	0
M_CE6183	MWWKFDDOIUOYAX-IFCZKFNASA-J,MWWKFDDOIUOYAX-MYZWDMBMSA-I	53481487	53481487	0
M_CE6184	CQLBXHGTJMWNLT-FBBYMVHISA-I,CQLBXHGTJMWNLT-YKCOLWQXSA-J	53481490	53481490	0
M_gthox	YPZRWBKMTBYPTK-BJDJZHNGSA-L,YPZRWBKMTBYPTK-UHFFFAOYSA-N,YPZRWBKMTBYPTK-BJDJZHNGSA-N	975,65359	975,5255796,11215652,65359,40467895,86765350	1879
M_C02528	RUDATBOHQWOJDD-BSWAIDMHSA-M,RUDATBOHQWOJDD-BSWAIDMHSA-N	10133	9548590,10133	864
M_CE6189	HSPIWFCPBFIZFA-YXOUQQAOSA-J,HSPIWFCPBFIZFA-KFEVDHIMSA-I	53481542	53481542	0
M_sel	QYHFIVBSNOWOCQ-UHFFFAOYSA-N,QYHFIVBSNOWOCQ-UHFFFAOYSA-L	1089	1089,21713352,26473	14
M_lanost	CAHGCLMLTWQZNJ-BQNIITSRSA-N	4369352,25200754,246983,856,6432724,6606	246983	635
M_occoa	KQMZYOXOBSXMII-CECATXLMSA-J,KQMZYOXOBSXMII-UHFFFAOYSA-N	380	25245711,380	2
M_pppg9	UHSGPDMIQQYNAX-UHFFFAOYSA-L,UHSGPDMIQQYNAX-UHFFFAOYSA-N	121893	20849104,121893	230
M_tdechola	AWDRATDZQPNJFN-VAYUFCLWSA-N,AWDRATDZQPNJFN-VAYUFCLWSA-M	2733768	9548793,2733768	222
M_56dura	OIVLITBTBDPEFK-UHFFFAOYSA-N	649,11829409,10725320	649	772
M_seasmet	GGJFWMOVUFBSIN-YDBXVIPQSA-O,GGJFWMOVUFBSIN-AIRLBKTGSA-O	7998,24892761	24892761,52921643,49787001	0
M_CE4832	NNEPPYNERZEJEE-SLBBRZMBSA-J	NA	NA	NA
M_CE4831	JHXLRLHTJYMVBK-GPXXUMPRSA-J	NA	NA	NA
M_CE4830	AVRCOFDAWHWKMB-SXGPSMAVSA-J	NA	NA	NA
M_uacgam	LFTYTUAZOPRMMI-CFRASDGPSA-L,LFTYTUAZOPRMMI-CFRASDGPSA-N	445675	445675,131770485,16667373	7
M_CE4836	XZYNVQDKYRHKFG-YGHOINLSSA-J	NA	NA	NA
M_CE4835	XSIBQUOFLNIVEK-IVODZVSMSA-J	NA	NA	NA
M_CE4834	WSALICWLARPULC-NHSVRDTMSA-J	NA	NA	NA
M_CE4833	VMAJWSSWCPBIJY-UMKZGVSBSA-J	NA	NA	NA
M_5moxact	COCNDHOPIHDTHK-UHFFFAOYSA-N	7971,18986	18986	24
M_CE4839	VENRYLMOFDSSDJ-WMPRHZDHSA-M,VENRYLMOFDSSDJ-WMPRHZDHSA-N	14505435	14505435,86289179	0
M_srtn	QZAYGJVTTNCVMB-UHFFFAOYSA-N,QZAYGJVTTNCVMB-UHFFFAOYSA-O	5202	15940199,5202,4048638	45733
M_CE4838	UYOKHWFEUAJFMG-JCSPNIDFSA-J	NA	NA	NA
M_CE4837	OKOXEYTYHDPTEW-NHSVRDTMSA-J	NA	NA	NA
M_eandrstrn	QQIVKFZWLZJXJT-DNKQKWOHSA-N	102030	102030	7
M_ocdececrn	HITOYGLMAFIRNI-YSESTWPTSA-N	53477830	53477830	2
M_CE7090	LRWYBGFSVUBWMO-UAAZXLHOSA-N,LRWYBGFSVUBWMO-NQZHIPPKSA-N	53481496,16061126	53481496,16061126	2
M_C04295	QADHLRWLCPCEKT-LOVVWNRFSA-N	10634	10634	220
M_CE4819	SLYKKQSPRFJDAF-DYKQVNSOSA-J	NA	NA	NA
M_ahandrostan	QGXBDMJGAMFCBF-BNSUEQOYSA-N	5880	5880	174
M_his_L	HNDVDQJCIGZPNO-YFKPBYRVSA-N	6274,773,3651426,6971009	6274,6971009	16936
M_ile_L	AGPKZVBTJJNPAG-WHFBIAKZSA-N	7043901,6306,57397079,6950182,99288,791	6306,7043901	5163
M_mi34p	MCKAJXMRULSUKI-CNWJWELYSA-N	440211	440211	0
M_CE7096	UXGXCGPWGSUMNI-BVHTXILBSA-N,UXGXCGPWGSUMNI-OALUTQOASA-N	5283158	5283158,57357352	0
M_c16dc	UNHCPLSWMNPZTD-UHFFFAOYSA-N	566787	566787	0
M_CE4821	HGVXUTAEZALTIG-ANQOFSCXSA-J	NA	NA	NA
M_CE4820	UQPANOGFYCZRAV-VIXPAXPOSA-J	NA	NA	NA
M_btamp	UTQCSTJVMLODHM-CFYKWCKVSA-N,UTQCSTJVMLODHM-RHCAYAJFSA-N,UTQCSTJVMLODHM-RHCAYAJFSA-M	440839,5326875	440839,53239798,5326875	14
M_CE1310	PWKSKIMOESPYIA-BYPYZUCNSA-N	12035	12035	10971
M_CE4825	JJCGUWRDULVWQG-VXLHGKKBSA-J	53481432	53481432	0
M_CE0469	WQXXXVRAFAKQJM-CRCLSJGQSA-N	11183554	11183554	0
M_CE4824	BNAMTMVBOVNNSH-VIXPAXPOSA-J	NA	NA	NA
M_CE4823	KRIFZIRXAAITHR-BGYXPCCHSA-J	NA	NA	NA
M_CE4822	NDRVWKXEWNMEEO-DYKQVNSOSA-J	53477812	53477812	0
M_CE4829	QKBTYZDPVNTERQ-ASZUUXDQSA-J	NA	NA	NA
M_CE4828	NVOWZIBKQIWTDG-ZJJOROQCSA-J	53477810	53477810	0
M_CE4827	MENFZXMQSYYVRK-ZENOOMKGSA-J	NA	NA	NA
M_CE7082	UDXLGBLAJBYLSZ-XBCQTNLFSA-N	53480357,5283192	53480357	0
M_CE7081	UDXLGBLAJBYLSZ-XBCQTNLFSA-N	53480357	53480357	0
M_CE7088	YIBNHAJFJUQSRA-YNNPMVKQSA-N,PVTQTOGPOPGQGE-LWAFXZDQSA-N	53481592	445049,53481592	17
M_CE7087	RWLDHKGRPLNPBN-DSJHTHEWSA-N	53481571	53481571	0
M_acmanap	BRGMHAYQAZFZDJ-UOLFYFMNSA-N,QDSLHWJDSQGPEE-UHFFFAOYSA-L	440273,21918217	75106988,440273	2
M_pylald	RUMOYJJNUMEFDD-UHFFFAOYSA-N	16441	16441	43
M_CE7083	BISQPGCQOHLHQK-HDNPQISLSA-N	5283125	5283125	2
M_CE7086	OSBTVMNXIHRFGN-KERZFGRDSA-N	53481570	53481570	0
M_CE7085	FTAGQROYQYQRHF-FCWZHQICSA-N,FTAGQROYQYQRHF-UHFFFAOYSA-N	1766,6439678	1766,6439678	4
M_CE4813	JWZLRYCDDXHXDL-MPPNAGBPSA-J	NA	NA	NA
M_CE4818	DRQAURCKCKDINZ-PUVZZQIASA-J	NA	NA	NA
M_CE4817	KIDYDCLNVXONEF-ZJJVNADYSA-J	NA	NA	NA
M_dmantipyrine	QELUYTUMUWHWMC-UHFFFAOYSA-N,KZQYIMCESJLPQH-UHFFFAOYSA-N	70335	4021,70335	703
M_CE4816	MMZJVINJFSRJOK-WXRSTWEMSA-J	NA	NA	NA
M_CE4815	DDHCSALWDPRVCN-PIYOKYFNSA-N,DDHCSALWDPRVCN-USWKVXSKSA-N	52922033,56928001	52922033,56928001	0
M_tetdecdicoa	MJBZUCVXTFUVFY-MURFETPASA-N	21252281	21252281	0
M_xol7ah	HWOOALPDOJHOPO-SENDYOAPSA-N,HWOOALPDOJHOPO-YREUSXKVSA-N	53477905,5284270	53477905,5284270	0
M_retinol	FPIPGXGPPPQFEQ-UHFFFAOYSA-N,FPIPGXGPPPQFEQ-OVSJKPMPSA-N	9904001,445354,1071	445354,1071	4672
M_prist	PAHGJZDQXIOYTH-UHFFFAOYSA-N	123929	123929	76
M_cgly	ZUKPVRWZDMRIEO-VKHMYHEASA-N	7098621,25244227,439498,65270	7098621,439498	292
M_CE7072	UJMZKOBSLDXUHY-YQHRJHOASA-N	53481464	53481464	0
M_C11821	LTQYPAVLAYVKTK-UHFFFAOYSA-N	250388	250388	35
M_CE7074	BUWYMGRHXZROTQ-XYSSNJNPSA-N	53481468	53481468	0
M_acetol	XLSMFKSTNGKWQX-UHFFFAOYSA-N	8299	8299	372
M_CE4803	YMYLLQAUKBJHAS-VNIQNVQNSA-J	NA	NA	NA
M_ddeccrn	FUJLYHJROOYKRA-QGZVFWFLSA-N	168381	168381	2
M_CE4802	FVDISPKCRAHPBJ-FZUZKZESSA-J	NA	NA	NA
M_CE4801	AGRBRZWAKOHMRQ-PKJWWYGUSA-J	NA	NA	NA
M_CE4800	YAVFKXHHHJEEQF-AKTDGZBXSA-J	NA	NA	NA
M_dd3coa	XEMIVMKTVGRFTD-REDSNERGSA-J,XEMIVMKTVGRFTD-BFJLDWRUSA-N	16061154	45266682,16061154,131770470	0
M_dhbpt	ZHQJVZLJDXWFFX-UHFFFAOYSA-N,FEMXZDUTFRTWPE-UHFFFAOYSA-N	133246,1879,252	5280556,252,1879,5280331	3
M_CE4804	NVBSRDSMDMDKDD-UTQFGUDVSA-J	NA	NA	NA
M_ncam	DFPAKSUCGFBDDF-UHFFFAOYSA-N	11159323,644257,16217434,936,450552,450321	936	3800
M_3htmelys	ZRJHLGYVUCPZNH-MQWKRIRWSA-O	439460	439460,25203146	0
M_bhb	WHBMMWSBFZVSSR-GSVOUGTGSA-N,WHBMMWSBFZVSSR-GSVOUGTGSA-M,WHBMMWSBFZVSSR-UHFFFAOYSA-M	92135	6971058,92135,3541112	5
M_xol7a	MCKLJFJEQRYRQT-MGNSQDQZSA-N,MCKLJFJEQRYRQT-APGJSSKUSA-N	440711,121935	440711,121935	17
M_biocyt	BAQMYDQNMFBZNA-ATWGWHJKSA-N,BAQMYDQNMFBZNA-MNXVOIDGSA-N	3492097,7098660,440721,83814	7098660,83814,440721	871
M_3ohodcoa	LGOGWHDPDVAUNY-LFZQUHGESA-J,LGOGWHDPDVAUNY-LFZQUHGESA-L,LGOGWHDPDVAUNY-LFZQUHGESA-N	22833663	91973819,22833664,25243996,22833663	0
M_hexc	XMHIUKTWLZUKEX-UHFFFAOYSA-N,XMHIUKTWLZUKEX-UHFFFAOYSA-M	10469	10469,5461023	83
M_alltt	NUCLJNSWZCHRKL-UHFFFAOYSA-N,NUCLJNSWZCHRKL-UHFFFAOYSA-M	203	203,5287444	41
M_alltn	POJWUDADGALRAB-UHFFFAOYSA-N	204	204	7
M_aact	BCDGQXUMWHRQCB-UHFFFAOYSA-O,BCDGQXUMWHRQCB-UHFFFAOYSA-N	215	215,3692773	59
M_CE4876	TUXFWOHFPFBNEJ-GJGHEGAFSA-M	114678	40473159	0
M_CE2211	AURFZBICLPNKBZ-FZCSVUEKSA-N,AURFZBICLPNKBZ-SYBPFIFISA-N	16760287,9883500,262961,104881,92786,22833567,92787,31402	92787,92786	37
M_h2o	XLYOFNOQVPJJNP-UHFFFAOYSA-N	22247451,962	962,22247451	55
M_CE4877	VHRUMKCAEVRUBK-GODQJPCRSA-N,VHRUMKCAEVRUBK-KRWDZBQOSA-N	404025,5311211	5311211,404025	134
M_CE5726	RJXVYMMSQBYEHN-SDTVLRMPSA-N	52193688	52193688	0
M_6dhf	FWAQAOUHULVCBP-HCVVFSGQSA-N	169691	169691	0
M_phpyr	BTNMPGBKDVTSJY-UHFFFAOYSA-M,BTNMPGBKDVTSJY-UHFFFAOYSA-N	997	4592697,997	212
M_glygly	YMAWOPBAYDPSLA-UHFFFAOYSA-N	11163,1548897	11163,1548897	412
M_cholate	BHQCQFFYRZLCQQ-OELDTZBJSA-N,BHQCQFFYRZLCQQ-OELDTZBJSA-M	221493	221493,5460314	1688
M_3php	LFLUCDOSQPJJBE-UHFFFAOYSA-K,LFLUCDOSQPJJBE-UHFFFAOYSA-N	105	105,5460375	27
M_glygn1	BYSGBSNPRWKUQH-UJDJLXLFSA-N	439177	439177	0
M_selhcys	XDSSPSLGNGIIHP-UHFFFAOYSA-N,RCWCGLALNCIQNM-VKHMYHEASA-N,RCWCGLALNCIQNM-UHFFFAOYSA-N	147004,49787004,440763,45266674,114835	75106985,49787004,440763,25202913,114835	19
M_glygn2	BYSGBSNPRWKUQH-UJDJLXLFSA-N	439177	439177	0
M_CE1352	OMOKWYAQVYBHMG-QUPIPBJSSA-N	152971	152971	0
M_glygn3	BYSGBSNPRWKUQH-UJDJLXLFSA-N	439177	439177	0
M_glygn4	BYSGBSNPRWKUQH-UJDJLXLFSA-N	439177	439177	0
M_glygn5	BYSGBSNPRWKUQH-UJDJLXLFSA-N	439177	439177	0
M_oaa	KHPXUQMNIQBQEV-UHFFFAOYSA-L,KHPXUQMNIQBQEV-UHFFFAOYSA-N	3338,970	970,164550	1294
M_CE2202	GDIBDBUYVICGLY-VVFBGWIOSA-N	17756748	17756748	0
M_CE2203	SFOPTSUKUQDFIB-YCULEMEKSA-N	NA	NA	NA
M_CE2201	JVBPQHSRTHJMLM-WTHMTOCBSA-N,JVBPQHSRTHJMLM-UXHBOMOISA-N	6438871,5283747,13072270	13072270,5283747	0
M_fol	OVBPIULPVIDEAO-LBPRGKRZSA-N	6037	5280354,6037	17573
M_CE2206	BWFQMABKLLTETH-YGQRWWDYSA-N	5283703	5283703	0
M_CE2207	ARRIBDAUGOLZSJ-QEEPAQDXSA-N	10478755	10478755	0
M_CE2204	IJNDMZIDDKVXHR-ZKXQGPMCSA-N	NA	NA	NA
M_for	BDAGIHXWWSANSR-UHFFFAOYSA-M,BDAGIHXWWSANSR-UHFFFAOYSA-N	284	284,18971002,283	10023
M_CE2209	CBMYJHIOYJEBSB-KHOSGYARSA-N	15818,11957457	15818	107
M_hdcoa	QBYOCCWNZAOZTL-KTKRTIGZSA-N	53477852	53477852	0
M_appnn	GRWFGVWFFZKLTI-RKDXNWHRSA-N,GRWFGVWFFZKLTI-UHFFFAOYSA-N	82227,6654	82227,6654	1140
M_HC01180	RNBGYGVWRKECFJ-OEXCPVAWSA-J,RNBGYGVWRKECFJ-OEXCPVAWSA-N	440117	15043189,440117	0
M_acryl	NIXOWILDQLNWCW-UHFFFAOYSA-N,NIXOWILDQLNWCW-UHFFFAOYSA-M	6581,19966351	6581,19966351,25188	1056
M_cys_L	XUJNEKJLAYXESH-REOHCLBHSA-N	594,92851,5260155,5862,6419722,6419721	5862,6419722	44774
M_CE4850	MUBUSEARPWRSQN-BPGYGWTNSA-J	NA	NA	NA
M_HC02023	RJECHNNFRHZQKU-RMUVNZEASA-N	644119	5283632	5
M_CE4854	BEEQBBPNTYBGDP-BPGYGWTNSA-J	NA	NA	NA
M_HC02024	NAACPBBQTFFYQB-LJAITQKLSA-N	92819	5287939	2
M_CE4853	PJWUUOREXKKLME-UKWRUFEYSA-J	NA	NA	NA
M_CE4852	YGPXPVHOFOFFGA-DMIYQQDVSA-J	NA	NA	NA
M_tetpent6coa	XZYNVQDKYRHKFG-MMIMDATBSA-N	23724649	23724649	0
M_CE4851	HPMVBGKWFWCZAY-KDOKASIOSA-J	NA	NA	NA
M_cortsn	MFYSYFVPBJMHGN-ZPOLXVRWSA-N	521440,222786,6708812,657382	222786	1981
M_CE4855	LLJDAYKOCIXVML-KDOKASIOSA-J	NA	NA	NA
M_C01601	FBUKVWPVBMHYJY-UHFFFAOYSA-M,FBUKVWPVBMHYJY-UHFFFAOYSA-N	8158	8158,5461016	278
M_aldstrn	PQSUYGKTWSAVDQ-SRPWZAMTSA-N,PQSUYGKTWSAVDQ-ZVIOFETBSA-N	5461066,521381,11987810,5839,24758425,71313073,4062845	5839,24758425	9413
M_HC02020	BBJQPKLGPMQWBU-JADYGXMDSA-N	246520	246520	19
M_thym	RWQNBRDOKXIBIV-UHFFFAOYSA-N	1135	1135,5274265	4531
M_CE4843	YCKYOUVXZZJCIU-DLVMEKBGSA-J	NA	NA	NA
M_CE4842	JLHULLPFTGLIGF-UOXPDYCZSA-J	NA	NA	NA
M_CE4841	PUWDUOCPCWFEFG-DLVMEKBGSA-J	NA	NA	NA
M_CE4840	MNTSLNSVZACNCX-UKGUYGQNSA-J	NA	NA	NA
M_CE4847	NRFSUEZXHDEQRO-BLYIRBPVSA-J	NA	NA	NA
M_CE4846	KFIUKMFBVDDVDZ-KIBGZWNRSA-J	NA	NA	NA
M_CE4845	GPKHWNMCLWDFOL-BLYIRBPVSA-J	NA	NA	NA
M_CE4844	SHYOGNDOVWXSLL-QKOJJNLCSA-J	NA	NA	NA
M_fmn	FVTCRASFADXXNN-SCRDCRAPSA-N,ANKZYBDXHMZBDK-SCRDCRAPSA-L	643976	643976	5
M_3ohxccoa	VOMUIFOBQMYJPJ-CPIGOPAHSA-N	NA	25271602	0
M_CE4849	VYZWWTGHKBYTPF-LFVPZAAESA-J	NA	NA	NA
M_CE4848	DALQBBQTVPOKDP-QALNQUHZSA-J	NA	NA	NA
M_c226crn	WLLMYDQRCSWAST-BUHCESQUSA-N	53477842	53477842	0
M_mescoa	LVBVWNJPMXCQJE-CBBDEUQJSA-N	5280895	11966166	0
M_pydx5p	NGVDGCNFYWLIFO-UHFFFAOYSA-N,NGVDGCNFYWLIFO-UHFFFAOYSA-L	1051	102295918,1051,644168	1678
M_so3	LSNNMFCWUKXFEE-UHFFFAOYSA-L,LSNNMFCWUKXFEE-UHFFFAOYSA-M,LSNNMFCWUKXFEE-UHFFFAOYSA-N	1100,1099	1100,104748,1099,18352384,22132154	5
M_dhcholestanate	ITZYGDKGRKKBSN-HKFUITGCSA-N,ITZYGDKGRKKBSN-SQZYAAIWSA-N,ITZYGDKGRKKBSN-KLYSAGIUSA-N	53477686	440384,5284239,53477686	0
M_CE4790	ZQDIAQJHDIPXDI-WCLGBGKHSA-J	53481425	53481425	0
M_so4	QAOWNCQODCNURD-UHFFFAOYSA-L,QAOWNCQODCNURD-UHFFFAOYSA-N	1118,1117	1118,1117,22066174,5152822	7
M_dmnoncrn	DDTDJDZHDFMZED-UHFFFAOYSA-N	53477801	53477801	0
M_CE5643	CMFNMSMUKZHDEY-UHFFFAOYSA-M	123349,104806	104806	2
M_3pg	OSJPPGNTCRNQQC-UWTATZPHSA-N,OSJPPGNTCRNQQC-UHFFFAOYSA-N,OSJPPGNTCRNQQC-UWTATZPHSA-K	439183,3497,724	25245548,439183,724	617
M_mescon	HNEGQIOMVPPMNR-NSCUHMNNSA-N,HNEGQIOMVPPMNR-NSCUHMNNSA-L	638129	7257940,638129	0
M_adprib	SRNWOUGRCWSEMX-TYASJMOZSA-N,SRNWOUGRCWSEMX-UHFFFAOYSA-N,SRNWOUGRCWSEMX-TYASJMOZSA-L	192,445794	49791958,192,33576	7
M_CE4796	RVEAGMLBRLLBNX-FTTOGWOTSA-J	NA	NA	NA
M_hmbil	WDFJYRZCZIUBPR-UHFFFAOYSA-N,WDFJYRZCZIUBPR-UHFFFAOYSA-F	788	46931104,788	25
M_chsterols	BHYOQNUELFTYRT-DPAQBDIFSA-N	65076	65076	147
M_CE1274	CFVCOEMVLNMDAX-IPOLZTJNSA-N	NA	NA	NA
M_tetdece1crn	NNCBVXBBLABOCB-SEYXRHQNSA-N	22833575	22833575	0
M_3h26dm5coa	LQMGDAUBYDSVAK-VEQIRKQXSA-N	9543313,14108	9543313	0
M_CE2122	KTHADMDGDNYQRX-UHFFFAOYSA-N	74706	74706	7
M_CE1272	NTIXPPFPXLYJCT-OWOWEXKPSA-N,NTIXPPFPXLYJCT-SFWYEZDTSA-N	5284211,167758,53477712	53477712	3
M_L_dpchrm	CKZOQLKEDKSKJR-LURJTMIESA-N,VJNCICVKUHKIIV-LURJTMIESA-M,VJNCICVKUHKIIV-LURJTMIESA-N	439549,5459802	46173181,439549,5459802	2
M_CE1273	NHPWQASMMFUHIZ-YBMOUMCLSA-N,NHPWQASMMFUHIZ-JCMAMESISA-N	6453659	6453659	0
M_CE4788	ARJPPNFIEQKVBB-UHFFFAOYSA-N	5460495	5460495	14
M_CE1278	XZDHXPDYLPEFQI-WIAKBWTESA-N,XZDHXPDYLPEFQI-FIMPYCPFSA-N	5284194	57525689,5284194	0
M_CE1279	NHPWQASMMFUHIZ-OOOZRTEJSA-N	21252253	21252253	0
M_CE4786	YHGJECVSSKXFCJ-SFGLVEFQSA-M,YHGJECVSSKXFCJ-KUBAVDMBSA-M	53481586	53481586,86289161	0
M_CE1277	OXSBBBPDYVCAKC-SCZAGEHDSA-N,OXSBBBPDYVCAKC-JZXYSUIZSA-N	5284212	5284212	0
M_dlnlcgcoa	FJWJALRUNNZIBB-DDQUOPDJSA-N	5280609	11966190	0
M_C02147	IZFHEQBZOYJLPK-UHFFFAOYSA-M,IZFHEQBZOYJLPK-UHFFFAOYSA-N	421	421,5460324	267
M_5hxkynam	JANBBPTXDKFOQR-UHFFFAOYSA-N	164719	164719	0
M_phe_L	COLNVLDHVKWLRT-QMMMGPOBSA-N	6925665,71567,994,6919011,6140,57397115	6140,6925665	11511
M_seahcys	UVSMMLABJBJNGH-WWJIDFMMSA-N	16682731,49787002	16682731	0
M_2mb2coa	PMWATMXOQQZNBX-DKBZLLMOSA-J,PMWATMXOQQZNBX-APMDNKNFSA-N	5280564	131770481,5280564,45266534	0
M_chito2pdol_L	YBYNXPYEWMVKMB-HNLAPQKRSA-N	22833564	22833564	0
M_im4act	MQSRGWNVEZRLDK-UHFFFAOYSA-N	150841	150841	0
M_xol27oh	FYHRJWMENCALJY-CCDZVGGQSA-N,FYHRJWMENCALJY-YSQMORBQSA-N	123976,99470,313019	123976,99470	258
M_doco13ac	DPUOLQHDNGRHBS-KTKRTIGZSA-N	5281116	5281116	3
M_dmhepcoa	GPXWBKWDXPBLKS-MKXQCCAMSA-J	53477808	53477808	0
M_hista	NTYJJOPFIAHURM-UHFFFAOYSA-N,NTYJJOPFIAHURM-UHFFFAOYSA-O	774	774,25201573,70180702	19562
M_pheacgln	JFLIEFSWGNOPJJ-JTQLQIEISA-N	92258	92258	36
M_CE2591	BEQWCBBSKHMRCA-SGQWRVLTSA-J	NA	NA	NA
M_hyptaur	VVIUBCNYACGLLV-UHFFFAOYSA-N	107812,25244088	25244088,107812	173
M_melanin	XUMBMVFBXHLACL-UHFFFAOYSA-N	7929,6325610	6325610	10
M_CE1261	SXISMOAILJWTID-RQJHMYQMSA-N	10663203	10663203	0
M_CE2592	ZIRSQPAPHGZDIL-HKQFKPPYSA-J	53481439	53481439	0
M_CE2597	AYORDFMYYBNSBO-JPJFQEQPSA-J	53481515	53481515	0
M_CE5629	DWHSGRLKLUGKOU-UHFFFAOYSA-N	NA	20844	0
M_c101crn	GOOOCIIXFLVRAG-UHFFFAOYSA-N	53481651	53481651	2
M_6pthp	WBJZXBUVECZHCE-UHFFFAOYSA-N	128973	128973,5280621	248
M_CE2119	VADOSKJWFKUPQF-UHFFFAOYSA-N	NA	85950298	2
M_gchola	RFDAIACWWDREDC-MZMBZMQMSA-N,RFDAIACWWDREDC-FRVQLJSFSA-N	10140,23617285	23617285,10140	276
M_CE5626	XHGLVMDBZZZXDP-UHFFFAOYSA-M,XHGLVMDBZZZXDP-NSHDSACASA-N	7055180,100185,7055179	7055179,7055180	0
M_fru	RFSUNEUAIZKAJO-ARQDHWQXSA-N,BJHIKXHVCXFQLS-UYFOZJQFSA-N	439163,439709,1101,5984,45039313	439709,5984	9368
M_CE5627	CJEFWISJWQNPSZ-UHFFFAOYSA-M,CJEFWISJWQNPSZ-GFCCVEGCSA-N	6999659,320322,6999660	6999660,6999659	0
M_hpdcacrn	DWSFAVOTORHAAL-UHFFFAOYSA-N	53477803	53477803	0
M_2dr1p	KBDKAJNTYKVSEK-VPENINKCSA-N,KBDKAJNTYKVSEK-PYHARJCCSA-N,KBDKAJNTYKVSEK-PYHARJCCSA-L	439287,5460448	5460448,439287,5460013	5
M_minohp	IMQLKJBTEOYOSI-UHFFFAOYSA-N,IMQLKJBTEOYOSI-GPIVLXJGSA-B,IMQLKJBTEOYOSI-GPIVLXJGSA-N	890	890	1815
M_forglu	NRXIKWMTVXPVEF-BYPYZUCNSA-L,NRXIKWMTVXPVEF-BYPYZUCNSA-N	439233	5459920,439233	12
M_xoltetrol	XJZGNVBLVFOSKJ-XZULNKEGSA-N	24771793,193321	193321	0
M_CE2102	COTIXRRJLCSLLS-PIJUOVFKSA-N	53481572	53481572	0
M_sphs1p	DUYSYHSSBDVJSM-CCEZHUSRSA-N,DUYSYHSSBDVJSM-KRWOKUGFSA-M,DUYSYHSSBDVJSM-KRWOKUGFSA-N	5353956	25220885,89644979,46878582,5353956,10883396,5283560	54
M_gln_L	ZDXPYRJPNDTMRX-VKHMYHEASA-N	5961,25244553,738,6992086	5961,6992086	7898
M_dmnoncoa	YGNKJFPEXQCWDB-DPSOZLMZSA-N	53481003	53481003	0
M_xoltriol	RIVQQZVHIVNQFH-XJZYBRFWSA-N	160520,139	160520	6
M_Lcyst	XVOYSCVBGLVSOL-UHFFFAOYSA-N,XVOYSCVBGLVSOL-REOHCLBHSA-N,XVOYSCVBGLVSOL-REOHCLBHSA-M	72886,25701	72886,25701,7140381	157
M_CE2172	MBFUSGLXKQWVDW-UHFFFAOYSA-N	36937	36937	17
M_CE2173	PIJDIPDQQMXWEM-UHFFFAOYSA-N	157875	157875	0
M_3dpdhb_me	WCQCNOIKXGNDLX-RDSVHMIISA-M	NA	54738023,25246278	0
M_1p2cbxl	RHTAIKJZSXNELN-UHFFFAOYSA-N,RHTAIKJZSXNELN-UHFFFAOYSA-M	440046	440046,11966218	5
M_CE2176	PFDUUKDQEHURQC-UHFFFAOYSA-N	25273143,1670,9307	74441377,1670	0
M_CE2174	RNIMUEXSLJYHIE-UHFFFAOYSA-N	3016280	3016280	0
M_phyt2ohcoa	WNVFJMYPVBOLKV-YLNUKALLSA-J,WNVFJMYPVBOLKV-PJDIVXIPSA-N,WNVFJMYPVBOLKV-YLNUKALLSA-N	441263,11966142	45266567,441263,11966142	0
M_3snpyr	JXYLQEMXCAAMOL-UHFFFAOYSA-N	110	110	0
M_CE2179	QOZFCKXEVSGWGS-JNYWYMJGSA-N,QOZFCKXEVSGWGS-ZHIYBZGJSA-N	44348689	5282360,44348689	159
M_crtstrn	OMFXVFTZEKFJBZ-HJTSIMOOSA-N	16758819,439739,5753	5753	9684
M_carveol	BAVONGHXFVOKBV-ZJUUUORDSA-N	94221	94221	18
M_lneldc	OYHQOLUKZRVURQ-AVQMFFATSA-N	5282457	5282457	2
M_ethamp	SUHOOTKUPISOBE-UHFFFAOYSA-M,SUHOOTKUPISOBE-UHFFFAOYSA-N	1015	7059434,5232324,57694176,1015	34
M_44mctr	LFQXEZVYNCBVDO-PBJLWWPKSA-N	443212,25203434	443212	2
M_c6crn	VVPRQWTYSNDTEA-UHFFFAOYSA-N	6426853	6426853	2
M_pram	SKCBPEVYGOQGJN-TXICZTDVSA-N,SKCBPEVYGOQGJN-TXICZTDVSA-M	439905	439905,45266724,131770462	3
M_sql	YYGNTYWPHWGJRM-AAJYLUCBSA-N,YYGNTYWPHWGJRM-FLHYQJCXSA-N	1105,25244109,11975273,638072	638072,11975273	21
M_fn2m2masn	ZIOILIBSCHTXHY-XXTOJQTLSA-N	NA	5460250,45266711	0
M_7dhchsterol	UCTLRSWJYQTBFZ-DDPQNLDTSA-N	25201813,172,439423	439423	522
M_acnamp	SQMNIXJSBCSNCI-LUWBGTNYSA-N,SQMNIXJSBCSNCI-KHLKYKDFSA-N	440962,53477814	440962,53477814	0
M_prpncoa	POODSGUMUCVRTR-UXYNFSPESA-N,POODSGUMUCVRTR-IEXPHMLFSA-J,POODSGUMUCVRTR-IEXPHMLFSA-N	439340	45266595,439340,9543026	14
M_dec24dicoa	FASAKYLWSRDQOH-IKZSJNQUSA-N	22833562	22833562	0
M_dcacoa	CNKJPHSEFDPYDB-HSJNEKGZSA-J,CNKJPHSEFDPYDB-BOJFXZHGSA-N	440615	25244140,440615	0
M_CE3481	BDCFJMBXZCIVRH-NZRYSPDRSA-L	53481443	53481443	0
M_ggdp	OINNEUNVOZHBOX-QIRCYJPOSA-K,OINNEUNVOZHBOX-QIRCYJPOSA-N	735,447277	5497105,447277	46
M_CE5665	VGSVNUGKHOVSPK-UHFFFAOYSA-N	147311	147311	2
M_hepcoa	CHVYGJMBUXUTSX-SVHODSNWSA-N,CHVYGJMBUXUTSX-AXEMQUGESA-N	53481563	11966235,53481563	0
M_CE2152	CFTOTSJVQRFXOF-UHFFFAOYSA-N	107838	107838	78
M_CE2153	HASNCBJLQYTILW-UHFFFAOYSA-N	159959	159959	2
M_CE5661	KMQGFEBCBYXSPZ-LGJFVLQCSA-N	53481477	53481477	0
M_CE5662	FPRPRBFSKMFXRV-HJGGDGFVSA-N	53481470	53481470	0
M_hpdcacoa	DRABUZIHHACUPI-DUPKZGIXSA-N	3082004	3082004	0
M_itaccoa	NFVGYLGSSJPRKW-CITAKDKDSA-N,NFVGYLGSSJPRKW-CITAKDKDSA-I,NFVGYLGSSJPRKW-XBTRWLRFSA-N	439254	45266606,11966125,439254	0
M_5aizc	XFVULMDJZXYMSG-ZIYNGMLESA-K,XFVULMDJZXYMSG-ZIYNGMLESA-N	165388	165388,24916886	3
M_pristcoa	XYJPSQPVCBNZHT-TUKYSRJDSA-N	25137904	25137904	0
M_2dr5p	ALQNUOMIEBHXQG-CRCLSJGQSA-N,ALQNUOMIEBHXQG-CRCLSJGQSA-L,KKZFLSZAWCYPOC-VPENINKCSA-N	45934311	23615346,45934311,150629	19
M_3sala	ADVPTQAUNPRNPO-REOHCLBHSA-N,WVMUCBHSEHBMKA-REOHCLBHSA-N,ADVPTQAUNPRNPO-REOHCLBHSA-L	439270,28167170	28167170,439270,49792077,1549098	5
M_fum	VZCYOOQTPOCHFL-OWOJBTEDSA-N,VZCYOOQTPOCHFL-OWOJBTEDSA-L	444972	21883788,5460307,444972	16
M_5aop	ZGXJTSGNIOSYLO-UHFFFAOYSA-N	137,7048523	137,7048523	2853
M_3mox4hoxm	CGQCWMIAEPEHNQ-UHFFFAOYSA-N,CGQCWMIAEPEHNQ-UHFFFAOYSA-M,CGQCWMIAEPEHNQ-QMMMGPOBSA-N	736172,1245	1245,23615482,736172	312
M_tststerone	MUMGGOZAMZWBJJ-DYKIIFRCSA-N	5701998,6013,11987715,5408	6013	28035
M_CE1292	WVXOMPRLWLXFAP-GPMUBMIHSA-M	NA	NA	NA
M_retncoa	GREHPZMOJNYZIO-QXBAZQDESA-N	14232703	14232703	0
M_CE5654	YOFBBAJVETYSCH-IWRFDTMXSA-N,YOFBBAJVETYSCH-UHFFFAOYSA-N	9995780	54518673,9995780	0
M_CE6502	LAIUZQCFIABNDP-UHFFFAOYSA-N	18172	18172	0
M_leugly	LESXFEZIFXFIQR-LURJTMIESA-N	1809010,53451352,79070,97364	97364,1809010	3
M_CE5655	QNBPVJMQPAQXML-SLGTZZLGSA-N	53481467	53481467	0
M_CE1297	VUKORTMHZDZZFR-BXAZICILSA-N	129846	129846	40
M_CE5656	QWEGOCJRZOKSOE-NLJBGGCZSA-N,QWEGOCJRZOKSOE-NLJBGGCZSA-M	23724672	23724672,46878482	5
M_CE1294	WGJXMUYDCGMVJH-FTOMVSHFSA-N	NA	NA	NA
M_iodine	PNDPGZBMCMUPRI-UHFFFAOYSA-N	807	807	43
M_2mop	VOKUMXABRRXHAR-UHFFFAOYSA-N,VOKUMXABRRXHAR-UHFFFAOYSA-M	296	296,21917715	47
M_CE1298	JUGXQEJPWDYOJV-CKVLBYGYSA-N	NA	NA	NA
M_CE5653	YOFBBAJVETYSCH-UHFFFAOYSA-N	54518673	54518673	0
M_mi3p_D	INAPMGSXUVUWAF-PTQMNWPWSA-L,INAPMGSXUVUWAF-LXOASSSBSA-N,INAPMGSXUVUWAF-PTQMNWPWSA-N	440194	440194	60
M_CE6506	HEXGZHJMMROIQO-UHFFFAOYSA-N	NA	71328509	0
M_CE6508	NKXYOIJDQPQELO-UHFFFAOYSA-N	53394277	53394277	0
M_btn	YBJHBAHKTGYVGT-ZKWXMUAHSA-N,YBJHBAHKTGYVGT-ZKWXMUAHSA-M	171548,3420	6560210,171548	10356
M_ap4a	YOAHKNVSNCMZGQ-XPWFQUROSA-N,YOAHKNVSNCMZGQ-XPWFQUROSA-J	21706	21706,25243905	9
M_CE5240	ZKSQMGPMDHYFMB-GEAYSQNSSA-N	53481502	53481502	0
M_CE5242	DGWRLJJHHOOYBF-KBPAMUMTSA-M,DGWRLJJHHOOYBF-DVFAMAHMSA-N	53481501	53481501	0
M_3hmp	DBXBTMSZEOQQDU-UHFFFAOYSA-N,DBXBTMSZEOQQDU-UHFFFAOYSA-M,DBXBTMSZEOQQDU-VKHMYHEASA-N	440873	11966314,87,440873	61
M_CE5249	XVPUMLOTNZVTSL-BLNOFITASA-N	NA	131769817	0
M_CE5243	ARFSXJIGVSWGDY-AGFNSGRBSA-M	NA	NA	NA
M_CE5244	UKCFCQKNUGHMIT-LCOBOIQCSA-M,UKCFCQKNUGHMIT-GEAYSQNSSA-N	53481521	53481521	0
M_HC00229	AYRXSINWFIIFAE-YJOKQAJESA-N,DLRVVLDZNNYCBX-RTPHMHGBSA-N	46781992,5460022,872,439193,10357	5460022,439193	2
M_cyan	LELOWRISYMNNSU-UHFFFAOYSA-N,XFXPMWWXUTWYJX-UHFFFAOYSA-N,ATBDVLSINHAXGY-UHFFFAOYSA-N	768,5975	5975,768	3
M_4nphsf	JBGHTSSFSSUKLR-UHFFFAOYSA-N	80349	80349	39
M_ttdca	TUNFSRHWOTWDNC-UHFFFAOYSA-M,TUNFSRHWOTWDNC-UHFFFAOYSA-N	11005	4075158,11005	1281
M_1pipdn2c	GEJXSVNGWOSZPC-UHFFFAOYSA-N	1194	1194	0
M_gthrd	RWSXRVCMGQZWBV-WDSKDSINSA-M,RWSXRVCMGQZWBV-WDSKDSINSA-N	124886	25246407,448106,101692668,7048684,124886	54964
M_kdn	FQHUAUMYHAJTDH-IMSDGWMTSA-N	22833524	22833524	4
M_arachcoa	JYLSVNBJLYCSSW-IBYUJNRCSA-N,JYLSVNBJLYCSSW-OPBWFHODSA-N	16061151	16061151,3081439	2
M_cmpacna	TXCIAUNLDRJGJZ-BILDWYJOSA-L,TXCIAUNLDRJGJZ-BILDWYJOSA-N	448209	46878426,101131142,448209	153
M_HC00695	RJCJWONCSKSHES-SECBINFHSA-N,KWKBJWYJJBQOAE-UHFFFAOYSA-N	439425,11953795	439425,11953795	0
M_CE5236	JZTDUNXDDUJXRZ-UPYOWCHBSA-N,JZTDUNXDDUJXRZ-IPXZDEKYSA-O	53481588	53481588	0
M_CE5239	RCTUXLCVWTYQMR-AGFNSGRBSA-M	NA	NA	NA
M_debrisoquine	JWPGJSVJDAJRLW-UHFFFAOYSA-N	2966	2966	211
M_q10	ACTIUHUUMQJHFO-UPTCCGCDSA-N	12303768,5281915	5281915	33
M_tagat_D	BJHIKXHVCXFQLS-PQLUHFTBSA-N,LKDRXBCSQODPBY-OEXCPVAWSA-N	2724552,3426,1101,12306016,92092,71752285,439312	92092,439312	4
M_estriolglc	FQYGGFDZJFIDPU-JRSYHJKYSA-N	122281	122281	2
M_Ssq23epx	QYIMSPSDBYKPPY-CBMIWKPVSA-N,QYIMSPSDBYKPPY-RSKUXYSASA-N	53477723,5459811	53477723,5459811	0
M_sph1p	YHEDRJPUIRMZMP-ZWKOTPCHSA-M,YHEDRJPUIRMZMP-ZWKOTPCHSA-N	644260	46878432,644260,44317142	10
M_lnlncgcoa	XZQYPTBYQYZGRU-FHDVEODPSA-J,XZQYPTBYQYZGRU-FHDVEODPSA-N	11966132	45266591,11966132	0
M_HC10852	QBYOCCWNZAOZTL-MDMKAECGSA-J	NA	25244393	0
M_CE2196	AASFZUCQPYZSBW-SSDOTTSWSA-N	53481438	53481438	0
M_3uib	PHENTZNALBMCQD-UHFFFAOYSA-N	160663	160663	15
M_HC00682	ARGXEXVCHMNAQU-UHFFFAOYSA-N	1076	1076	0
M_progly	RNKSNIBMTUYWSH-UHFFFAOYSA-N,RNKSNIBMTUYWSH-YFKPBYRVSA-N	98206,6426709,7408076	7408076,44369146,6426709,98206	58
M_ocdca	QIQXTHQIDYTFRH-UHFFFAOYSA-N,QIQXTHQIDYTFRH-UHFFFAOYSA-M	3033836,5281	5281,3033836	1168
M_rbl_D	LQXVFWRQNMEDEE-ZZKAVYKESA-N,ZAQJHHRNXZUBTE-NQXXGFSBSA-N	79021,439203,151261	151261,439203	0
M_6htststerone	XSEGWEUVSZRCBC-ZVBLRVHNSA-N	65543	65543	52
M_C01241	UMNPZEIUZFBHAL-UHFFFAOYSA-N	NA	45266624,25058161	0
M_23doguln	GJQWCDSAOUMKSE-STHAYSLISA-N,GJQWCDSAOUMKSE-STHAYSLISA-M	440390	21145097,440390	0
M_CE2180	XQZVQQZZOVBNLU-KQWCVQSUSA-N	9971251,3472787,53477797,18418	53477797	0
M_CE2184	YBCPNMOFBUWYTP-ACOLZQMSSA-N	53480676	53480676	0
M_c51crn	WURBQCVBQNMUQT-RMKNXTFCSA-N	22833596	22833596	0
M_CE5698	NANJICKTJNNTGA-RNFRBKRXSA-N	53481441	53481441	0
M_HC01522	CLFRCXCBWIQVRN-UHFFFAOYSA-N	70949	70949	37
M_CE2186	BCWZIZLVBYHFES-MFJBRZSQSA-N,BCWZIZLVBYHFES-BHFCKAAKSA-N,CQOQDQWUFQDJMK-SSTWWWIQSA-N	53481522,29983092	29983092,53481522,66414	639
M_CE3038	GYJSAWZGYQXRBS-VUWMEAIUSA-M,GYJSAWZGYQXRBS-GRJZKGIBSA-N	3081084	3081084	3
M_CE2189	PUEXVLNGOBYUEW-PITQQHRWSA-N,PUEXVLNGOBYUEW-BFDPJXHCSA-N	194066	124389175,194066	9
M_C03413	NPDTUDWGJMBVEP-UHFFFAOYSA-N,NPDTUDWGJMBVEP-UHFFFAOYSA-P	132680	44123436,132680	2
M_1mpyr	FDWZAOGDOVQOLD-UHFFFAOYSA-N	440932	440932	0
M_4ppan	XHFVGHPGDLDEQO-ZETCQYMHSA-K,XHFVGHPGDLDEQO-ZETCQYMHSA-N,XHFVGHPGDLDEQO-UHFFFAOYSA-N	41635,131	102590471,131,41635,16755653	22
M_gam	MSWZFWKMSRAUBD-IVMDWMLBSA-N,MSWZFWKMSRAUBD-QZABAPFNSA-N	439213	439213,441477	3144
M_gal	WQZGKKKJIJFFOK-PHYPRBDBSA-N,WQZGKKKJIJFFOK-SVZMEOIVSA-N	439353,24749,6036,59965103,7044038,206,3037556,59083882,439357	439357,6036	9110
M_quln	GJAWHXHKYYXBSV-UHFFFAOYSA-N,GJAWHXHKYYXBSV-UHFFFAOYSA-L	1066	1066,5460301	1069
M_L2aadp6sa	GFXYTQPNNXGICT-UHFFFAOYSA-N,GFXYTQPNNXGICT-YFKPBYRVSA-N	160603,25244769,36688062,207	207,160603,36688062,25244769	107
M_gar	OBQMLSFOUZUIOB-SHUUEZRQSA-N,OBQMLSFOUZUIOB-HJZCUYRDSA-M	160913	160913,45266651	0
M_orn	AHLPHDHHMVZTML-UHFFFAOYSA-N,AHLPHDHHMVZTML-UHFFFAOYSA-O,AHLPHDHHMVZTML-BYPYZUCNSA-N	6262	389,88747248,3350920,16755646,3530558,6262	2415
M_eicostet	HQPCSDADVLFHHO-LTKCOYKYSA-N	11722594	11722594	0
M_HC00664	BGWGXPAPYGQALX-OEXCPVAWSA-L,BGWGXPAPYGQALX-OEXCPVAWSA-N	439396	25245410,439396	0
M_nmthsrtn	ASUSBMNYRHGZIG-UHFFFAOYSA-N	150885	150885	12
M_4hpro_LT	PMMYEEVYMWASQN-DMTCNVIQSA-N	69248,6971054,6971053,45266637,5238478,5810,825,440015	6971053,5810	49
M_udpglcur	HDYANYHVCAPMJV-LXQIFKJMSA-N,HDYANYHVCAPMJV-LXQIFKJMSA-K	17473	25202620,17473	9
M_C02592	QBYUNVOYXHFVKC-GBURMNQMSA-M,QBYUNVOYXHFVKC-GBURMNQMSA-N,QBYUNVOYXHFVKC-LVMSMGIASA-N	53477716,439763	53477716,439763,9548567	107
M_lnlncgcrn	VDPMHVILMVSAQX-BAHSRKMSSA-N	53477819	53477819	0
M_3hddcoa	IJFLXRCJWPKGKJ-AGWWUHEJSA-N,IJFLXRCJWPKGKJ-LXIXEQKWSA-J,IJFLXRCJWPKGKJ-LXIXEQKWSA-N	440603	440603,45479211,11966173,46173081	0
M_thmtp	IWLROWZYZPNOFC-UHFFFAOYSA-K,IWLROWZYZPNOFC-UHFFFAOYSA-O	511	511,15938964	45
M_cpppg1	WIUGGJKHYQIGNH-UHFFFAOYSA-N,WIUGGJKHYQIGNH-UHFFFAOYSA-J	440776	440776,20849147	0
M_ptdcacoa	VLBCUOVMSMAIJC-XYCQRFKUSA-J	NA	NA	NA
M_cpppg3	NIUVHXTXUXOFEB-UHFFFAOYSA-N,NIUVHXTXUXOFEB-UHFFFAOYSA-J	321	321,20849114	4
M_CE5276	PQPXZWUZIOASKS-UHFFFAOYSA-O,PQPXZWUZIOASKS-UHFFFAOYSA-N	162602	25244451,162602	3
M_CE5277	SUOKBNMHVMNQDG-UHFFFAOYSA-N	NA	131769908	0
M_thr_L	AYFVYJQAPQTCCC-GBXIJSLDSA-N	6995276,6288,205,6971019,15341575,99289	6971019,6288	11688
M_CE5278	YHAPBGUGQAHLME-ZCFIWIBFSA-M,YHAPBGUGQAHLME-ZCFIWIBFSA-N,JDWYRSDDJVCWPB-ZCFIWIBFSA-N	53481550	53481550	0
M_C06948	AAOVKJBEBIDNHE-UHFFFAOYSA-N	3016	3016	6336
M_HC01501	DHCDFWKWKRSZHF-UHFFFAOYSA-N,DHCDFWKWKRSZHF-UHFFFAOYSA-M	24478	1085,439208,3687860,57487927,18931838,24478	0
M_5adtststeroneglc	CLQMBSSRTBUNDV-CPKOJWPQSA-N	44263365	44263365	0
M_3hdcoa	HIVSMYZAMUNFKZ-PNPVFPMQSA-N,HIVSMYZAMUNFKZ-WQUYVQPTSA-N	11966158,16061159	16061159,11966158	0
M_arachcrn	SVJLJQBGUITFLI-UHFFFAOYSA-N	53477833	53477833	0
M_adprbp	OCOLIMYIUOUURJ-TYASJMOZSA-J,OCOLIMYIUOUURJ-TYASJMOZSA-N,OCOLIMYIUOUURJ-ZQSHOCFMSA-N	439957	45266720,11988268,439957	0
M_xol7aone	IOIZWEJGGCZDOL-RQDYSCIWSA-N	123743	123743	71
M_tag1p_D	ZKLLSNQJRLJIGT-PQLUHFTBSA-N	6101730	6101730	0
M_C01290	JPMUNGQOSMISCJ-CDWNKLSTSA-N	NA	46873829	0
M_CE3087	AIFRHYZBTHREPW-UHFFFAOYSA-N	64961	64961	406
M_4hphac	XQXPVVBIMDBYFF-UHFFFAOYSA-M,XQXPVVBIMDBYFF-UHFFFAOYSA-N	127	127,4693933	200
M_andrstrn	QGXBDMJGAMFCBF-HLUDHZFRSA-N,QGXBDMJGAMFCBF-XYQQMQERSA-N	225,11957461,12306765,247732,2825511,5879	5879,12306765	454
M_xan	LRFVTYWOQMYALW-UHFFFAOYSA-N	1188	5280342,1188	5247
M_udpxyl	DQQDLYVHOTZLOR-QDHANXEVSA-N,DQQDLYVHOTZLOR-OCIMBMBZSA-L,DQQDLYVHOTZLOR-OCIMBMBZSA-N	439179	439179,19235,16667349	3
M_but	FERIUCNNQQJTOY-UHFFFAOYSA-M,FERIUCNNQQJTOY-UHFFFAOYSA-N	264	264,104775	4972
M_CE5250	LBSRSXWOMYPVBY-LRDWQAQRSA-N	NA	131769816	0
M_dece3coa	CQGVNMQHZQJNII-ZJZQAHHTSA-N	16019966	16019966	0
M_CE5251	REMSDZFYMQQJFD-PEDDLLMLSA-N,REMSDZFYMQQJFD-LSIMKLPESA-N	53481560,114862	53481560	0
M_CE5252	WFPLOQDPWXNOST-WKZPIUISSA-N,WFPLOQDPWXNOST-PEDDLLMLSA-N	148381,53481559	53481559	0
M_CE3075	RSCVCIHYYQHRMQ-JGWLITMVSA-N	129544	129544	4
M_gm1_hs	QPJBWNIQKHGLAU-IQZHVAEDSA-N	NA	9963963	24
M_udpacgal	LFTYTUAZOPRMMI-LDDHHVEYSA-N,LFTYTUAZOPRMMI-UHFFFAOYSA-N,LFTYTUAZOPRMMI-LDDHHVEYSA-L	1167,6419712	6419712,1167,46926269	0
M_lnlc	OYHQOLUKZRVURQ-HZJYTTRNSA-M,OYHQOLUKZRVURQ-HZJYTTRNSA-N	5280450	5460332,5280450	87
M_3mox4hpac	GOQGGGANVKPMNH-UHFFFAOYSA-N	151276	151276	5
M_3oddcoa	HQANBZHVWIDNQZ-GMHMEAMDSA-N,HQANBZHVWIDNQZ-IIZVUBDFSA-N,HQANBZHVWIDNQZ-GMHMEAMDSA-J	440604	11966169,46173506,440604,45479654	0
M_cholcoaone	AWLXQJGPNLCTLM-YFXOTMPNSA-N,AWLXQJGPNLCTLM-YFXOTMPNSA-J,AWLXQJGPNLCTLM-XFQWJXLTSA-N	440690,25195379	440690,45266665,25195379	3
M_c2m26dcoa	MPYXOYHSKAAPLW-YOJNQRQESA-N,MPYXOYHSKAAPLW-METJZTKNSA-N,MPYXOYHSKAAPLW-NXIRUBHOSA-N	11953968,53477855,14107	9543311,53477855	0
M_C14826	CCPPLLJZDQAOHD-BEBBCNLGSA-N,CCPPLLJZDQAOHD-FLIBITNWSA-N	5356421	5281128,5356421	2
M_mi145p	MMWCIQZXVOZEGG-XJTPDSDZSA-H,MMWCIQZXVOZEGG-XJTPDSDZSA-N	439456	21761708,439456	21
M_C07297	NQFYRDGBRBDQQG-SVFBWJQPSA-J,NQFYRDGBRBDQQG-SVFBWJQPSA-N,NQFYRDGBRBDQQG-ILYQRJAASA-N	441253	45266544,441253,11966108	0
M_C07296	ZYUOZFCHODHLHG-LEJRVOBCSA-J,ZYUOZFCHODHLHG-LEJRVOBCSA-N	11966114	45266580,11966114	0
M_hexccoa	FHLYYFPJDVYWQH-CPIGOPAHSA-J	25246198,25202335	25202335	0
M_docoscoa	NDDZLVOCGALPLR-JEAMVCTESA-J	53481548	53481548	0
M_C14825	FBUKMFOXMZRGRB-YFHOEESVSA-N,FBUKMFOXMZRGRB-SQGUUQMOSA-N	6246154	5316080,6246154	2
M_T4hcinnm	NGSWKAQJJWESNS-ZZXKWVIFSA-N,NGSWKAQJJWESNS-ZZXKWVIFSA-M	637542	5288519,54708745,637542	20
M_C01507	FBPFZTCFMRRESA-UNTFVMJOSA-N	5460044,453	5460044	0
M_glcn	RGHNJXZEOKUKBD-SQOUGZDYSA-M,RGHNJXZEOKUKBD-SQOUGZDYSA-N	10690	6419706,10690	2410
M_coucoa	DMZOKBALNZWDKI-FUEUKBNZSA-J	147899	NA	NA
M_glcr	DSLZVSRJTYRBFB-LLEIAEIESA-N,DSLZVSRJTYRBFB-LLEIAEIESA-L	33037	33037,5288393	151
M_HC02121	PIUSLWSYOYFRFR-BQBZGAKWSA-N,PIUSLWSYOYFRFR-BQBZGAKWSA-M	447123	447123,25244017	2
M_acgam	MBLBDJOUHNCFQT-LXGUWJNJSA-N,OVRNDRQMDRJTHS-RTRLPJTCSA-N	1201535,51403829,24139,440552,644170,71306821,445246,439174,11861101,82313,899,1738118,343911,71464349	439174,1738118	2562
M_acgal	OVRNDRQMDRJTHS-KEWYIRBNSA-N,OVRNDRQMDRJTHS-CBQIKETKSA-N	439174,6971059,44119931,84265,899,57455154,35717,343911,92164,440552,448896	84265,35717	27
M_CE2934	YOEBAVRJHRCKRE-UHFFFAOYSA-N	91637	91637	8
M_dhcrm_hs	XSDVOEIEBUGRQX-RBUKOAKNSA-N	16755624	16755624	0
M_CE2917	XXCCRHIAIBQDPX-BJUJKPCISA-Q,XXCCRHIAIBQDPX-YHQCEEEXSA-N	53481538	53481538	0
M_CE2916	OFSHRWCWYJBWJP-CMAHKSKVSA-M	NA	NA	NA
M_4abut	BTCSSZJGUNDROE-UHFFFAOYSA-N	119,6992099	119,6992099	15980
M_4hdebrisoquine	AKFURXZANOMQBD-UHFFFAOYSA-N	107669	107669	0
M_slfcys	NOKPBJYHPHHWAN-REOHCLBHSA-N	115015	7068808,115015	35
M_13_cis_retnglc	MTGFYEHKPMOVNE-NEFMKCFNSA-N	5281877	5281877	0
M_c5dc	NXJAXUYOQLTISD-VIFPVBQESA-N	53481622	53481622	0
M_uppg3	HUHWZXWWOFSFKF-UHFFFAOYSA-N,HUHWZXWWOFSFKF-UHFFFAOYSA-F	1179	25202645,1179	8
M_xylnt	QXKAIJAYHKCRRA-NUNKFHFFSA-M,QXKAIJAYHKCRRA-NUNKFHFFSA-N	6971043	6971043,6971042	0
M_gdpfuc	LQEBEXMHBLQMDB-QIXZNPMTSA-N,LQEBEXMHBLQMDB-QIXZNPMTSA-L	439211	439211,5280337,49791965	2
M_HC02110	FOUJWBXBKVVHCJ-GXYLSVPFSA-N,FOUJWBXBKVVHCJ-YIJYGBTNSA-N	22212495,23724484	23724484,22212495	0
M_asn_L	DCXYFEDJOCDNAF-REOHCLBHSA-N	6267,236,5247114,6992089	6267,6992089	6093
M_CE6031	CZWCKYRVOZZJNM-USOAJAOKSA-N,ZMITXKRGXGRMKS-HLUDHZFRSA-N,ZMITXKRGXGRMKS-FSCWCSSBSA-M	159663	159663,12594	2618
M_HC02100	HOBAELRKJCKHQD-QNEBEIHSSA-M,HOBAELRKJCKHQD-QNEBEIHSSA-N	5280581	5280581,21158448	7
M_HC01254	HKCYZTKHPLJZDR-UHFFFAOYSA-N	169508	5280664,169508	3
M_o2s	MXDZWXWHPVATGF-UHFFFAOYSA-N	5359597	NA	NA
M_gudac	BPMFZUMJYQTVII-UHFFFAOYSA-N	763,4546993,3946848	763,4546993,3946848	233
M_CE2915	ADBHAJDGVKLXHK-ILSNJXFISA-M	4424653	NA	NA
M_HC02108	MYWAIWDQTCHPTH-YCIQJMEESA-N	47205133	23724596	0
M_HC02109	DBPZYKHQDWKORQ-PHTXCTJVSA-N,DBPZYKHQDWKORQ-JQDPPCHWSA-N,DBPZYKHQDWKORQ-MWEYQPRESA-N	25201287,23724597,53477900,24906328	23724597,53477900,24906328	0
M_CE0737	WSMYVTOQOOLQHP-UHFFFAOYSA-N	10964	10964	16696
M_C11304	HXBAELAEMDXAJM-OTMUHFDOSA-N,HXBAELAEMDXAJM-NFDDWZFFSA-N	5281898,53481601	53481601,5281898	0
M_cyst_L	ILRYLPWNYFXEMH-WHFBIAKZSA-N	4083111,25243997,834,10104953,439258,439698,36688079	439258,25243997	7
M_CE5178	MLZJFLKEKVDNAZ-BEWISGCMSA-N	53481526	53481526	0
M_zymstnl	QETLKNDKQOXZRP-XTGBIJOFSA-N	101770	101770	4
M_CE6027	AOVGFTJYESGAEA-CJEYCIBDSA-N	NA	NA	NA
M_11docrtstrn	ZESRJSPZRDMNHY-YFWFAHHUSA-N	6166,223578,5316556	6166	192
M_2ddecdicoa	ZSJRXHRCABOSNC-XRUZZFSQSA-N	53480665	53480665	0
M_idour	IAJILQKETJEXLJ-SKNVOMKLSA-M,IAJILQKETJEXLJ-SKNVOMKLSA-N,IAJILQKETJEXLJ-LECHCGJUSA-N	18845	18845,6857367,6857563	0
M_decdp	UAYWNGPBKZFVAV-UHFFFAOYSA-N	NA	NA	NA
M_xoldiolone	VJGNBLOGSXHTLR-JFXJTJEYSA-N,UQPYXHJTHPHOMM-NIBOIBLTSA-N	21252277,3081958,5118592	3081958,21252277	4
M_5HPET	JNUUNUQHXIOFDA-JGKLHWIESA-N,JNUUNUQHXIOFDA-JGKLHWIESA-M	5280778	21158466,5280778	6
M_thp2c	CSDPVAKVEWETFG-YFKPBYRVSA-M,CSDPVAKVEWETFG-UHFFFAOYSA-N,CSDPVAKVEWETFG-UHFFFAOYSA-M	45266761,165067	75635707,5460090,45266761,165067	8
M_ins	UGQMRVRMYYASKQ-KQYNXXCUSA-N	6021,24847928,6708742,45109804,804	5274258,6021	1817
M_HC01231	QSYCTARXWYLMOF-CBAPKCEASA-N,QSYCTARXWYLMOF-CBAPKCEASA-M	440217	25201296,440217	0
M_bilirub	BPYKTIZUTYGOLE-IFADSCNNSA-L,BPYKTIZUTYGOLE-IFADSCNNSA-N	5280352	7067843,5280352	75
M_mi3456p	MRVYFOANPDTYBY-UZAAGFTCSA-N,MRVYFOANPDTYBY-UZAAGFTCSA-F	121920	25201333,121920	0
M_dopa	VYFYYTLLBUKUHU-UHFFFAOYSA-O,VYFYYTLLBUKUHU-UHFFFAOYSA-N	681	3713609,67114988,681	51368
M_ttdcea	YWWVWXASSLXJHU-WAYWQWQTSA-N	68344,5281119	5281119	2
M_5forthf	YCWUVLPMLLBDCU-STQMWFEESA-L,YCWUVLPMLLBDCU-UHFFFAOYSA-N	530	530,5280365,25203611	3
M_12harachd	ZNHVWPKMFKADKW-FYMOKONMSA-N	5312983	5312983	0
M_arachd	YZXBAPSDXZZRGB-DOFZRALJSA-M,YZXBAPSDXZZRGB-DOFZRALJSA-N	444899	444899,5460265	207
M_pecgoncoa	LWFFRRDSDGEAQK-ZSCOKQQMSA-N,LWFFRRDSDGEAQK-VISZMWHFSA-N	443846	443846,71448901	0
M_hretn	KGUMXGDKXYTTEY-FRCNGJHJSA-N	6438629	6438629	7
M_glac	OGLCQHRZUSEXNB-WHDMSYDLSA-N,UYUXSRADSPPKRZ-SKNVOMKLSA-N	439782,219402,46780443,2724333,11116575,92283	2724333,92283	2
M_HC01223	WWEOGFZEFHPUAM-MIZDRFBCSA-N,WWEOGFZEFHPUAM-MIZDRFBCSA-J	45259165	45266571,45259165	0
M_paps	GACDQMDRPRGCTN-KQYNXXCUSA-N,GACDQMDRPRGCTN-KQYNXXCUSA-J	10214	10214,46926099	85
M_imp	GRSZFWQUAKGDAV-KQYNXXCUSA-L,GRSZFWQUAKGDAV-KQYNXXCUSA-N	8582	8582,7140378,5280323	171
M_CE2962	LFXATGINAILLFU-FCXIXYHVSA-M	NA	NA	NA
M_CE2961	ULTPFVHSYYJYAE-BRMLSVPOSA-N	54359871	131769827	0
M_spc_hs	JLVSPVFPBBFMBE-HXSWCURESA-O,JLVSPVFPBBFMBE-QWQIQYONSA-N	5280613,5311445	25245908,5311445,5280613	0
M_itacon	LVHBHZANLOWSRM-UHFFFAOYSA-L,LVHBHZANLOWSRM-UHFFFAOYSA-N	811	5459996,811,118343040	139
M_CE2964	QDOSIDVGVRAXSE-UHFFFAOYSA-N	92945	92945	0
M_CE0785	MJBZUCVXTFUVFY-MURFETPASA-N	21252281	21252281	0
M_CE2963	KEEHJLBAOLGBJZ-UHFFFAOYSA-N	536537	536537	0
M_3hpp	ALRHLSYJTWAHJZ-UHFFFAOYSA-N,ALRHLSYJTWAHJZ-UHFFFAOYSA-M	68152	68152,5459847	536
M_lnlncacoa	OMKFKBGZHNJNEX-PQBHNYBOSA-N,OMKFKBGZHNJNEX-QJTDXEISSA-N	53477815	25164091,53477815	0
M_C14849	GOEJUYABKOTLJA-UHFFFAOYSA-N	37456	37456	0
M_CE2949	WBCCCXBSSMLHOU-UHFFFAOYSA-M	NA	NA	NA
M_3mlda	ZHCKPJGJQOPTLB-UHFFFAOYSA-N	8122,75810	75810	4
M_5pmev	OKZYCXHTTZZYSK-ZCFIWIBFSA-K,OKZYCXHTTZZYSK-ZCFIWIBFSA-N	439400	439400,25244548	5
M_3ump	FOGRQMPFHUHIGU-XVFCMESISA-N,FOGRQMPFHUHIGU-XVFCMESISA-L	101543	23421206,101543	5
M_1mncam	LDHMAVIPBRSVRG-UHFFFAOYSA-O	457	457	55
M_HC00361	OKHXOUGRECCASI-SHUUEZRQSA-J,OKHXOUGRECCASI-SHUUEZRQSA-N	164735	46878435,164735	2
M_3dpdhb	HGWUGDIATLOPBN-BHZQGFRMSA-M,HGWUGDIATLOPBN-BHZQGFRMSA-N	NA	54738022,25010746,25245588	0
M_CE2955	SYESMXTWOAQFET-YCNIQYBTSA-M	NA	121225537	0
M_adrnl	UCTWMZQNUQWSLP-VIFPVBQESA-N,UCTWMZQNUQWSLP-UHFFFAOYSA-N	5816,838	838,5816,4866774	14791
M_CE2953	KEEHJLBAOLGBJZ-WEDZBJJJSA-M	536537	131953096	0
M_CE2959	MTGFYEHKPMOVNE-NEFMKCFNSA-N,MTGFYEHKPMOVNE-RGRRTGCUSA-M	5281877	5281877	0
M_CE2958	BZPOQLONXBJGAZ-YURWXJDHSA-M	NA	NA	NA
M_CE2957	XSJOIRFEYHJNAW-FCKHSPHMSA-N	6506224	6506224	0
M_anth	RWZYAGGXGHYGMB-UHFFFAOYSA-N,RWZYAGGXGHYGMB-UHFFFAOYSA-M	227	3734162,227,5459842	699
M_avite1	GVJHHUAWPYXKBD-IEOSBIPESA-N	14985	14985	6880
M_avite2	RZFHLOLGZPDCHJ-XZXLULOTSA-N	5282347,6538275,11464420	5282347	3
M_msa	OAKURXIZZOAYBC-UHFFFAOYSA-M,OAKURXIZZOAYBC-UHFFFAOYSA-N	868	9543142,868	388
M_prpp	PQGCEDQWHSBAJP-TXICZTDVSA-N,PQGCEDQWHSBAJP-TXICZTDVSA-I	7339	20848918,7339	9
M_pheme	FNIXIYNQJIROBX-UHEVNVKKSA-J,YHLKGEDAGPGZPN-RGGAHWMASA-L,KABFMIBPWCXCRK-RGGAHWMASA-L	NA	NA	NA
M_3mldz	GCQHUBANENYTLB-UHFFFAOYSA-N	193545	193545	0
M_C14851	XGZQLNASOQVQTD-UHFFFAOYSA-N	37786	37786	0
M_3moxtyr	DIVQKHQLANKJQO-UHFFFAOYSA-N	7912,1669	1669	18
M_nwharg	FQWRAVYMZULPNK-UHFFFAOYSA-N	440849	44284448,440849	0
M_i	XMBWDFGMSWQBCA-UHFFFAOYSA-M	30165	30165	2
M_h	UFHFLCQGNIYNRP-UHFFFAOYSA-N,GPRLSGONYQIRFK-UHFFFAOYSA-N	5362549,783,1038	1038,783,58838673	27
M_4tmeabutn	JHPNVNIEXXLNTR-UHFFFAOYSA-O,JHPNVNIEXXLNTR-UHFFFAOYSA-N	134,725	134,725	87
M_CE2947	MYFHOUJDPFBJLH-XGJKELJWSA-N,MYFHOUJDPFBJLH-NEJBZPKRSA-M	53481609	53481609	0
M_CE1617	SHGAZHPCJJPHSC-ZVCIMWCZSA-N,SHGAZHPCJJPHSC-UHFFFAOYSA-N	449171	449171,5538	15181
M_dtdp	UJLXYODCHAELLY-XLPZGREQSA-N,UJLXYODCHAELLY-XLPZGREQSA-K	164628	21124327,164628	22
M_ttdcrn	PSHXNVGSVNEJBD-LJQANCHMSA-N	53477791,3413344	53477791	0
M_q10h2	QNTNKSLOFHEFPK-UPTCCGCDSA-N	9962735	9962735	3
M_galside_hs	BYWLNTJDYHPXFR-MSFUMJOVSA-N	NA	45259169	0
M_tmlys	MXNRLFUSFKVQSK-QMMMGPOBSA-N,MXNRLFUSFKVQSK-QMMMGPOBSA-O	440120	440120,440121,6992003	59
M_leu_L	ROHFNLRQFUQHCH-YFKPBYRVSA-N	439524,6106,7045798,857,6950207,5255803	7045798,6106	16101
M_CE2537	IUKXMNDGTWTNTP-RHDCIPCHSA-M,IUKXMNDGTWTNTP-OAHXIXLCSA-N	1437,5283145	5283145	0
M_sucsal	UIUJIQZEACWQSV-UHFFFAOYSA-M,UIUJIQZEACWQSV-UHFFFAOYSA-N	1112	9543238,1112	245
M_glc1man	QIGJYVCQYDKYDW-WPMDEUETSA-N	440240	440240	0
M_C06350	ABXZOXDTHTTZJW-UHFFFAOYSA-N	18519	18519	14
M_dhlam	VLYUGYAKYZETRF-UHFFFAOYSA-N	663,445160	663	438
M_dcdp	FTDHDKPUHBLBTL-SHYZEUOFSA-N,FTDHDKPUHBLBTL-SHYZEUOFSA-K	150855	150855,21122964	3
M_CE0347	ZNHVWPKMFKADKW-FYMOKONMSA-N,ZNHVWPKMFKADKW-UHFFFAOYSA-N	5312983	1413,5312983	176
M_rbt	HEBKCHPVOIAQTA-ZXFHETKHSA-N	827	NA	NA
M_1p3h5c	WFOFKRKDDKGRIK-DMTCNVIQSA-N,WFOFKRKDDKGRIK-UHFFFAOYSA-N,WFOFKRKDDKGRIK-DMTCNVIQSA-M	1059,11966267	11966267,46926300,1059	0
M_hxan	FDGQSTZJBFJUBT-UHFFFAOYSA-N	790	5274269,790	1949
M_thcholstoic	CNWPIIOQKZNXBB-SQZFNYHNSA-N,CNWPIIOQKZNXBB-WBYPBBSPSA-N,CNWPIIOQKZNXBB-VCVMUKOKSA-N	23657849	122312,440460,23657849	0
M_dttOX	YPGMOWHXEQDBBV-IMJSIDKUSA-N,YPGMOWHXEQDBBV-QWWZWVQMSA-N	27682,439407,445528	439407,445528	4
M_HC02193	XBSQTYHEGZTYJE-OETIFKLTSA-N,XBSQTYHEGZTYJE-OETIFKLTSA-M	115245	25201677,115245	14
M_HC02191	SMEROWZSTRWXGI-YPLGJCPNSA-N,SMEROWZSTRWXGI-HVATVPOCSA-N,SMEROWZSTRWXGI-HVATVPOCSA-M	11740284,9903	9903,5460318,11740284	473
M_HC02192	QBYUNVOYXHFVKC-GBURMNQMSA-M,QBYUNVOYXHFVKC-GBURMNQMSA-N,QBYUNVOYXHFVKC-LVMSMGIASA-N	53477716,439763	53477716,439763,9548567	107
M_3hanthrn	WJXSWCUQABXPFS-UHFFFAOYSA-N	86	86	193
M_gullac	SXZYCXMUPBBULW-SKNVOMKLSA-N	439373,71317180	439373	0
M_CE2510	BITHHVVYSMSWAG-KTKRTIGZSA-N,BITHHVVYSMSWAG-UHFFFAOYSA-N	142770,5282768	5282768,142770	54
M_CE2513	GWHCXVQVJPWHRF-UHFFFAOYSA-N,GWHCXVQVJPWHRF-KTKRTIGZSA-N	65032,5281120	65032,5281120	64
M_CE2512	DPUOLQHDNGRHBS-KTKRTIGZSA-N,DPUOLQHDNGRHBS-UHFFFAOYSA-N	8216,5281116	8216,5281116	192
M_CE2516	HOBAELRKJCKHQD-QNEBEIHSSA-M	3011	21158448	0
M_amuco	ZRHONLCTYUYMIQ-TZFCGSKZSA-N,ZRHONLCTYUYMIQ-HSFFGMMNSA-N,ZRHONLCTYUYMIQ-TZFCGSKZSA-L	5280499	5459864,20849110,5280499	0
M_sebacid	CXMXRPHRNRROMY-UHFFFAOYSA-N	5192	5192	36
M_4hglusa	XCXUZPXOFFRGGP-DMTCNVIQSA-N	440851	25201126,440851	0
M_lnlncacrn	DFVGGGHKDAHYIU-UHMZJXMFSA-N,DFVGGGHKDAHYIU-CVPOHVIESA-N	53477821	53477821	0
M_dc2coa	MGNBGCRQQFMNBM-VHTAIFHGSA-N,MGNBGCRQQFMNBM-YJHHLLFWSA-N,MGNBGCRQQFMNBM-YJHHLLFWSA-J	5280768,24883423	50909850,5280768,24883423	2
M_ptdca	WQEPLUUGTLDZJY-UHFFFAOYSA-N	13849,22169126	13849	93
M_mhista	FHQDWPCFSJMNCT-UHFFFAOYSA-N,FHQDWPCFSJMNCT-UHFFFAOYSA-O	3614	3614,25245502,58868442	74
M_pro_L	ONIBWKKTOPOVIA-BYPYZUCNSA-N	145742,25246272,6971047,614	145742,6971047	671
M_4mzym_int2	DBPZYKHQDWKORQ-JQDPPCHWSA-N	53477900	53477900	0
M_HC02176	POULHZVOKOAJMA-UHFFFAOYSA-N,POULHZVOKOAJMA-UHFFFAOYSA-M	3893	4149208,3893	1166
M_4mzym_int1	MYWAIWDQTCHPTH-IUGQOUSLSA-N	53477909	53477909	0
M_mercplac	OLQOVQTWRIJPRE-UHFFFAOYSA-N,OLQOVQTWRIJPRE-REOHCLBHSA-N	160645,8118	160645,9833951	4
M_chol	OEYIOHPDSNJKLS-UHFFFAOYSA-N	305	305	7997
M_glysar	VYAMLSCELQQRAE-UHFFFAOYSA-N	6995175,93131	93131,6995175	166
M_pro_D	ONIBWKKTOPOVIA-SCSAIBSYSA-N	145742,25246272,6971047,6971012,614,8988	6971012,8988	8
M_6hoxmelatn	OMYMRCXOJJZYKE-UHFFFAOYSA-N	1864	1864	114
M_CE0328	MBMBGCFOFBJSGT-KUBAVDMBSA-N,MBMBGCFOFBJSGT-UHFFFAOYSA-N	3144,445580	3144,445580	4147
M_N1sprm	GUNURVWAJRRUAV-UHFFFAOYSA-N,GUNURVWAJRRUAV-UHFFFAOYSA-Q	916	25201943,916	13
M_ala_B	UCMIRNVEIXFBKS-UHFFFAOYSA-N	4755801,239	4755801,239	1188
M_retnglc	MTGFYEHKPMOVNE-NEFMKCFNSA-N	5281877	5281877	0
M_5a2opntn	BWHGMFYTDQEALD-UHFFFAOYSA-N	25200452,439402	439402,25200452	0
M_ala_D	QNAYBMKLOCPYGJ-UWTATZPHSA-N	71080,602,7311725,57383916	71080,7311725	59
M_CE2577	SEPPVOUBHWNCAW-FNORWQNLSA-N	216297,6445537	6445537	19
M_ala_L	QNAYBMKLOCPYGJ-REOHCLBHSA-N	71080,5950,602,7311725,7311724,57383916	7311724,5950	1506
M_CE2576	TVNYLRYVAZWBEH-FNORWQNLSA-N	55189,6435432	6435432	2
M_acetone	CSCPPACGZOOCGX-UHFFFAOYSA-N	11007810,11434908,522220,58066890,11715164,11126172,11636788,13001281,180,58066898,451253,451245	180	14523
M_CE4754	YTMBNLHIDIKJIU-HCXYKTFWSA-N	53481557	53481557	0
M_CE1243	KUKJHGXXZWHSBG-WBGSEQOASA-M,KUKJHGXXZWHSBG-WBGSEQOASA-N	182416,5283141	102571778,5283141	3
M_CE4753	VSLCIGXQLCYQTD-NPJQDHAYSA-N	53481556	53481556	0
M_cynt	XLJMAIOERFSOGZ-UHFFFAOYSA-M,XLJMAIOERFSOGZ-UHFFFAOYSA-N	105034,540	540,105034	935
M_whtststerone	YLTCTXBDDHSLCS-KOUJMVCDSA-N,YLTCTXBDDHSLCS-QVGFNMJESA-N,YLTCTXBDDHSLCS-HRCCTRRKSA-N	16395893	150968,16395893	0
M_phytcoa	NRJQGHHZMSOUEN-IYJVDCLDSA-N,NRJQGHHZMSOUEN-ZJGVPSKGSA-J,NRJQGHHZMSOUEN-ZJGVPSKGSA-N	439640	439640,11966121,45266612	0
M_ecgon	PHMBVCPLDPDESM-RLXKETGRSA-N,PHMBVCPLDPDESM-FKSUSPILSA-N	443003,13041	91460,40473221,443003	33
M_udpg	HSCJRCZFDFQWRP-LPTOLDDLSA-N,HSCJRCZFDFQWRP-RDKQLNKOSA-L,HSCJRCZFDFQWRP-JZMIEXBBSA-N	53477679	8629,44229134,53477679	9
M_CE2565	JSFATNQSLKRBCI-LJQANCHMSA-N	3246888	3246888	3
M_CE2568	IXAQOQZEOGMIQS-BZIKWXEGSA-N	52224362,3934	52224362	0
M_5adtststerones	KYVPWJSGFKNNLD-ABEVXSGRSA-N	18665256	18665256	2
M_CE2567	YNHSGCYEQVDEOY-HCMSPTSPSA-M	NA	NA	NA
M_10fthf6glu	SFFBEUFYOPMKMV-CWMPVMSNSA-G	NA	NA	NA
M_thrnt	JPIJQSOTBSSVTP-STHAYSLISA-N,JPIJQSOTBSSVTP-STHAYSLISA-M	5460407	5460407,21145021	9
M_nadph	ACFIXJIJDZMPPO-NNYOXOHSSA-J,ACFIXJIJDZMPPO-NCHANQSKSA-N	22833512	22833512,15983949	9
M_7dhf	KNLHIYYNBQALAI-IMYKNWLQSA-N	53477856	53477856	0
M_ttc_ggdp	OINNEUNVOZHBOX-KWBDAJKESA-N,OINNEUNVOZHBOX-KWBDAJKESA-K	5281909	5281909,25245826	0
M_thbpt4acam	KJKIEFUPAPPGBC-XXKOCQOQSA-N,KJKIEFUPAPPGBC-UHFFFAOYSA-N	129803,46173804	46173804,129803	0
M_HC02150	QWYFHHGCZUCMBN-UHFFFAOYSA-N	5799	439829	2
M_elaidcrn	IPOLTUVFXFHAHI-OUKQBFOZSA-N,IPOLTUVFXFHAHI-SEYXRHQNSA-N	6441392,53477837	6441392,53477837	0
M_dgdp	CIKGWCTVFSRMJU-KVQBGUIXSA-K,CIKGWCTVFSRMJU-KVQBGUIXSA-N	439220	5280339,25245673,439220	4
M_adn	OIRDTQYFTABQOQ-KQYNXXCUSA-N	6713976,447270,191,448374,21704,6560357,448378,5702004,45356796,447916,60961,53384930,638036	60961	23583
M_HC02149	UFAHZIUFPNSHSL-UHFFFAOYSA-N	188824,107738	107738	4
M_adp	XTWYTFMLZFPYCI-KQYNXXCUSA-N,XTWYTFMLZFPYCI-KQYNXXCUSA-K	6022,3310	7058055,6022	6190
M_2hb	AFENDNXGAFYKQO-UHFFFAOYSA-M,AFENDNXGAFYKQO-UHFFFAOYSA-N	11266	4071895,11266	95
M_2aobut	SAUCHDKDCUROAO-VKHMYHEASA-N	440033	440033,86289686	0
M_pdx5p	WHOMFKWHIQZTHY-UHFFFAOYSA-L,WHOMFKWHIQZTHY-UHFFFAOYSA-N	1055	1055,24794348	31
M_ade	GFFGJBXGBJISGV-UHFFFAOYSA-N	190,408562	190	13336
M_itp	HAEJPQIATWHALX-KQYNXXCUSA-N,HAEJPQIATWHALX-KQYNXXCUSA-K	8583	5280318,8583,42609807	8
M_3m4hpga	VISAJVAPYPFKCL-UHFFFAOYSA-N	440729	440729	0
M_2mcacn	NUZLRKBHOBPTQV-ARJAWSKDSA-N,NUZLRKBHOBPTQV-ARJAWSKDSA-K	3080625	23615274,3080625	0
M_elaid	ZQPPMHVWECSIRJ-MDZDMXLPSA-M,ZQPPMHVWECSIRJ-MDZDMXLPSA-N	445639,637517	5461071,637517	4
M_lys_L	KDXKERNSBIXSRK-YFKPBYRVSA-O,KDXKERNSBIXSRK-YFKPBYRVSA-N	5962	122198194,5962,24848423,71774817,5460926,641599	18975
M_abt	HEBKCHPVOIAQTA-IMJSIDKUSA-N	827,439255	439255	3
M_tolbutamide	JLRGJRBPOGGCBT-UHFFFAOYSA-N	5505	5505	1095
M_retinol_9_cis	FPIPGXGPPPQFEQ-MKOSUFFBSA-N,FPIPGXGPPPQFEQ-OVSJKPMPSA-N	5354043,9947823	9947823,445354	244
M_pecgon	PHMBVCPLDPDESM-GHNGIAPOSA-N	582839,443845	443845	0
M_CE2540	JAZBEHYOTPTENJ-UHFFFAOYSA-N,JAZBEHYOTPTENJ-JLNKQSITSA-N	446284,3209	3209,446284	3737
M_CE4722	WUHXJZCLFYNVBB-QNLYJVETSA-M	NA	NA	NA
M_acorn	JRLGPAXAGHMNOL-LURJTMIESA-N	439232,6992102	439232,6992102	50
M_CE4724	QZNKGTRFBWGADN-AOOBOKMPSA-Q	NA	NA	NA
M_CE4723	WRNQQFNBEUKAAX-MOGNJTFLSA-M	NA	NA	NA
M_ach	OIPILFWXSMYKGL-UHFFFAOYSA-N	187	187	26768
M_xylu_L	LQXVFWRQNMEDEE-PYHARJCCSA-N,ZAQJHHRNXZUBTE-WVZVXSGGSA-N	644111,439205,22253,619	22253,439205	0
M_hpdca	KEMQGTRYUADPNZ-UHFFFAOYSA-N,KEMQGTRYUADPNZ-UHFFFAOYSA-M	10465	10465,4113470	109
M_dad_2	OLXZPDWKRNYJJZ-RRKCRQDMSA-N	13730,636	13730	20
M_fadh2	YPZRHBJKEMOYQH-UYBVJOGSSA-L,YPZRHBJKEMOYQH-UYBVJOGSSA-N	446013	5288205,101960651,46931118,446013,101988591	32
M_adsel	XCADVMZZFPIERR-KQYNXXCUSA-N	7993,440758	440758	0
M_4hbz	FJKROLUGYXJWQN-UHFFFAOYSA-N,FJKROLUGYXJWQN-UHFFFAOYSA-M	135	135,54675830,3702506,105001	952
M_xylu_D	ZAQJHHRNXZUBTE-WUJLRWPWSA-N,LQXVFWRQNMEDEE-OVEKKEMJSA-N	5289590,439205,439204,619	439204,5289590	2
M_CE2011	ZCZCOXLLICTZAH-UHFFFAOYSA-N	124985	124985	3
M_CE1162	XWCYDHJOKKGVHC-OVSJKPMPSA-N	65722,6436043	6436043	3
M_CE5525	VLMCDTMNMDDMLC-NZXMSVEXSA-N	53481457	53481457	0
M_dopaqn	AHMIDUVKSGCHAU-LURJTMIESA-N	44229226,439316	439316,44229226	0
M_3mop	JVQYSWDUAOAHFM-UHFFFAOYSA-N,JVQYSWDUAOAHFM-UHFFFAOYSA-M	47	4298878,47	53
M_bildglcur	SCJLWMXOOYZBTH-SDXZDYKGSA-L,SCJLWMXOOYZBTH-SDXZDYKGSA-N	5459911	45266655,5459911	0
M_malt	GUBGYTABKSRVRQ-DKBJLJRDSA-N,GUBGYTABKSRVRQ-PICCSMPSSA-N	10991489,303614,439186,45109807,439341,6255,181526,294	439186,10991489	3673
M_dgsn	YKBGVTZYEHREMT-KVQBGUIXSA-N	187790,638,13744	187790,5274261	3542
M_tetpent3	NPTIBOCVSPURCS-JLNKQSITSA-N	52921801	52921801	0
M_2obut	TYEYBOSBBBHJIV-UHFFFAOYSA-N,TYEYBOSBBBHJIV-UHFFFAOYSA-M	58	3593277,58	223
M_udpgal	HSCJRCZFDFQWRP-LNYDKVEPSA-L,HSCJRCZFDFQWRP-ABVWGUQPSA-N	18068,6857410	18068,44229096	10
M_3mob	QHKABHOOEWYVLI-UHFFFAOYSA-M,QHKABHOOEWYVLI-UHFFFAOYSA-N	49	49,5204641	284
M_dtmp	GYOZYWVXFNDGLU-XLPZGREQSA-N,GYOZYWVXFNDGLU-XLPZGREQSA-L	9700	16755631,9700,101162745	1037
M_2dp6mep	FYLLWSGFAAQKHU-GBBROCKZSA-N	NA	25010760	0
M_tetpent6	VENRYLMOFDSSDJ-WMPRHZDHSA-N	14505435	14505435	0
M_CE5995	HVLRBLGTGJGVCX-RHSCJZQUSA-N	53481508	53481508	0
M_air	PDACUKOKVHBVHJ-XVFCMESISA-N,PDACUKOKVHBVHJ-ZRTZXPPTSA-M	161500	161500,45266696,131770461	4
M_xyl_D	PYMYPHUHKUWMLA-VPENINKCSA-N	644160	644160	4
M_strch2	BYSGBSNPRWKUQH-UJDJLXLFSA-N	439177	439177	0
M_strch1	BYSGBSNPRWKUQH-UJDJLXLFSA-N	439177	439177	0
M_CE5994	DXFWBOQUFGDWDP-HEZGWBLQSA-M,DXFWBOQUFGDWDP-HEZGWBLQSA-N	53481512	53481512	0
M_CE2006	JVJFIQYAHPMBBX-FNORWQNLSA-N,JVJFIQYAHPMBBX-UHFFFAOYSA-N	5283344,1693	5283344,1693	147
M_hdcecrn	XOMRRQXKHMYMOC-OAQYLSRUSA-N	11953816	11953816	2
M_g3p	LXJXRIRHZLFYRP-UHFFFAOYSA-N,LXJXRIRHZLFYRP-UHFFFAOYSA-L	3930,729	643984,729	6
M_dmhptcrn	QBYXBONNCVATNQ-UHFFFAOYSA-N	53477823	53477823	0
M_dgtp	HAAZLUGHYHWQIW-KVQBGUIXSA-N	65103	65103,5280333	136
M_5hxkyn	OTDQYOVYQQZAJL-QMMMGPOBSA-N,OTDQYOVYQQZAJL-UHFFFAOYSA-N	53262328,440745,9548587	440745,9548587,53262328,75995807	0
M_hxdcal	NIOYUNMRJMEDGI-UHFFFAOYSA-N	984	984	673
M_3hexdcoa	DEHLMTDDPWDRDR-QQOJFMBSSA-N,DEHLMTDDPWDRDR-BCIKBWLNSA-N	440600	440600,11966179	0
M_5mthf	ZNOVTXRBGFNYRX-ABLWVSNPSA-N,ZNOVTXRBGFNYRX-STQMWFEESA-L,ZNOVTXRBGFNYRX-ZGTCLIOFSA-N,ZNOVTXRBGFNYRX-STQMWFEESA-N	3729,439234	439234,444412,9825434,42626431,5280350,5287865	504
M_dmhptcoa	GPXWBKWDXPBLKS-MKXQCCAMSA-J	53477808	53477808	0
M_CE5982	SQNQBXWYHXYLQX-UHFFFAOYSA-N	NA	131769813	0
M_retinal_11_cis	NCYCYZXNIZJOKI-IOUUIBBYSA-N	5280490	5280490	2
M_dopasf	NZKRYJGNYPYXJZ-UHFFFAOYSA-N	25201578,122136	25201578,122136	4
M_triodthysuf	XBQYQXVJBNDCGY-LBPRGKRZSA-N	122196	122196	0
M_HC00718	HZDCAHRLLXEQFY-UHFFFAOYSA-N,HZDCAHRLLXEQFY-UHFFFAOYSA-M	439436	439436,25201132	0
M_chsterol	HVYWMOMLDIMFJA-DPAQBDIFSA-N,HVYWMOMLDIMFJA-FNOPAARDSA-N	11025495,6710666,71576792,304,44620957,5997	5997,11025495	94737
M_CE5976	RYMSXFPLTLWXCK-VJNSNPJLSA-N	53481456	53481456	0
M_nad	BAWFJGJZGIEFAR-NNYOXOHSSA-O,BAWFJGJZGIEFAR-NNYOXOHSSA-M	3305,5893	15938971,5893	0
M_nac	PVNIIMVLHYAWGP-UHFFFAOYSA-N	938	117629482,938	3664
M_ivcrn	IGQBPDJNUXPEMT-UHFFFAOYSA-N	6426851	6426851	0
M_agm	QYPPJABKJHAVHS-UHFFFAOYSA-N,QYPPJABKJHAVHS-UHFFFAOYSA-P	199	199,5257176	704
M_g1p	HXXFSFRBOHSIMQ-VFUOTHLCSA-L,HXXFSFRBOHSIMQ-GASJEMHNSA-N	439165,65533	439165,7091266	111
M_4ppcys	XQYALQVLCNHCFT-CBAPKCEASA-K,XQYALQVLCNHCFT-CBAPKCEASA-N	440304	440304,25245609	0
M_CE5560	XBSQTYHEGZTYJE-OETIFKLTSA-N,XBSQTYHEGZTYJE-OETIFKLTSA-M	115245	25201677,115245	14
M_mepi	JWJCTZKFYGDABJ-UHFFFAOYSA-N	21100	21100	453
M_CE2056	ZZSBUQYGAPWEOJ-RMQNAGPKSA-N	53481509	53481509	0
M_CE6415	PLWDMWAXENHPLY-PDBSFCERSA-N,PLWDMWAXENHPLY-UHFFFAOYSA-N	5230520	5230520,5281026	0
M_CE2053	LVLQYGYNBVIONY-PSPARDEHSA-N,LVLQYGYNBVIONY-PSPARDEHSA-M	3081088,6449839	102571790,6449839	0
M_CE2054	SXWGPVJGNOLNHT-RMQNAGPKSA-L	NA	NA	NA
M_nformanth	LLLPDUXGHXIXIW-UHFFFAOYSA-M,LLLPDUXGHXIXIW-UHFFFAOYSA-N	101399	101399,5459905	4
M_C05109	MBZYKEVPFYHDOH-BQNIITSRSA-N	440560,6708537,65581	440560	9
M_chtn	WZZVUHWLNMNWLW-VFCSDQTKSA-N,DJHJJVWPFGHIPH-OODMECLYSA-N	NA	444514,21252321	0
M_C06439	CBOMORHDRONZRN-QLOYDKTKSA-N	5280937	5280937	3
M_nh4	QGZKDVFQNNGYKY-UHFFFAOYSA-N,QGZKDVFQNNGYKY-UHFFFAOYSA-O	222,223	222,16741146,223	67
M_mmcoa_S	MZFOKIKEPGUZEN-IBNUZSNCSA-I,MZFOKIKEPGUZEN-JDVCRUKVSA-N,MZFOKIKEPGUZEN-IBNUZSNCSA-N	21252287	21252287,11966111,45266561	0
M_mmcoa_R	MZFOKIKEPGUZEN-AGCMQPJKSA-N,MZFOKIKEPGUZEN-PNEPRAIJSA-N,MZFOKIKEPGUZEN-AGCMQPJKSA-I	439291	439291,449534,45266560	0
M_taur	XOAAWQZATWQOTB-UHFFFAOYSA-N	1123,4068592	4068592,1123	4709
M_m2mn	ANPUOEHHKRCFGW-NRDBFSGKSA-N	53477854	53477854	0
M_betald	SXKNCCSPZDCRFD-UHFFFAOYSA-N	249	249	171
M_cholcoa	ZKWNOTQHFKYUNU-JGCIYWTLSA-J,ZKWNOTQHFKYUNU-TVKZAFKCSA-N,ZKWNOTQHFKYUNU-JGCIYWTLSA-N	439573	45266600,644071,439573	2
M_CE2049	CQSLTKIXAJTQGA-FLIBITNWSA-M,CQSLTKIXAJTQGA-FLIBITNWSA-N	53394649,10236635	52940209,10236635	2
M_3hexdcrn	MHJOYNGEDDXLLU-LBAQZLPGSA-N	53481691	53481691	0
M_CE2047	XEBKSQSGNGRGDW-YFHOEESVSA-N,XEBKSQSGNGRGDW-YFHOEESVSA-M	9966640,53394288	9966640,86583480	2
M_amp	UDMBCSSLTHHNCD-KQYNXXCUSA-N,UDMBCSSLTHHNCD-KQYNXXCUSA-L	11987739,6083	15938965,6083	14393
M_acglu	RFMMMVDNIPUKGG-YFKPBYRVSA-L,RFMMMVDNIPUKGG-UHFFFAOYSA-N,RFMMMVDNIPUKGG-YFKPBYRVSA-N	185,70914	1549099,185,70914	200
M_5mdr1p	JTFITTQBRJDSTL-KVTDHHQDSA-L,JTFITTQBRJDSTL-KVTDHHQDSA-N,JTFITTQBRJDSTL-WATOWXBHSA-N	53477720	53477720,45266677,11988266	0
M_arg_D	ODKSFYDXXFIFQN-SCSAIBSYSA-O,ODKSFYDXXFIFQN-SCSAIBSYSA-N	71070	71070,1549104,17753939,58433835,59667378	8
M_g6p	NBSCHQHZLSJFNQ-GASJEMHNSA-N,BFKVXNPJXXJUGQ-UHFFFAOYSA-N	5958	123167,5958	1003
M_ntm2amep	VCANKBLUHKRQLL-UHFFFAOYSA-O	8691,151927	151927	0
M_CE5545	OWLBFEJNNSEXED-KOLCDFICSA-M	NA	NA	NA
M_CE5541	YNKQTALYBHMWCC-UHFFFAOYSA-N,ADHYBIYGSXQYDM-UHFFFAOYSA-N	10313383	10313383,132551346	0
M_CE2038	WLOASZHRLIOYIA-TXRROMTDSA-N	56927963	56927963	0
M_dgmp	LTFMZDNNPPEQNG-KVQBGUIXSA-N,LTFMZDNNPPEQNG-KVQBGUIXSA-L	65059	101162744,5280340,65059,6994968	35
M_CE5542	OHRTXTGCGQYCMB-UHFFFAOYSA-N,XZENFLCMUCFEMQ-UHFFFAOYSA-N	53481587	53481587	0
M_cytd	UHDGCWIWMRVCDJ-XVFCMESISA-N	6175,16760387,596,46705294,45109772,5702244	6175	3170
M_arg_L	ODKSFYDXXFIFQN-BYPYZUCNSA-N,ODKSFYDXXFIFQN-BYPYZUCNSA-O	6322	52941769,6322,28782,88031296,1549073,59294017,59904234,5287702	32200
M_2pg	GXIURPTVHJPJLF-UWTATZPHSA-K,GXIURPTVHJPJLF-UWTATZPHSA-N	3904,439278	439278,40467846	7
M_akg	KPGXRSRHYNQIFN-UHFFFAOYSA-N,KPGXRSRHYNQIFN-UHFFFAOYSA-L	51	51,164533	3097
M_C06453	JEWJRMKHSMTXPP-WZHZPDAFSA-L,UKAOQJHGJIMJQJ-WZHZPDAFSA-L,HWZSKGKPYZYQIE-UHFFFAOYSA-L,JEWJRMKHSMTXPP-UVKKECPRSA-L	NA	NA	NA
M_3aib_D	QCHPKSFMDHPSNR-GSVOUGTGSA-N	6971064,5459822	6971064,5459822	2
M_c10crn	LZOSYCMHQXPBFU-UHFFFAOYSA-N	10245190	10245190	2
M_dgcholcoa	IIWDDMINEZBCTG-ILLDALFMSA-N	440685	440685	0
M_meoh	OKKJLVBELUTLKV-UHFFFAOYSA-N	887	887	41
M_3hmbcoa	PEKYNTFSOBAABV-LQUDNSJZSA-J,PEKYNTFSOBAABV-LQUDNSJZSA-N,PEKYNTFSOBAABV-SYASONGASA-N	11966220,440326	11966220,45266551,440326	0
M_CE5535	LUNSZADIOHDKBX-OIZRIKEUSA-M	NA	NA	NA
M_CE2020	YLEARPUNMCCKMP-DOFZRALJSA-M	4345	40486877,131770466	0
M_CE5536	RPHLQSHHTJORHI-UHFFFAOYSA-N	5898	5898	0
M_CE2026	PFWQSHXPNKRLIV-UHFFFAOYSA-N	169485	169485	20
M_CE5530	RXMHNAKZMGJANZ-DTTSCKGMSA-N	440985	440985	0
M_tetpent3coa	BNAMTMVBOVNNSH-CJKIZYBOSA-N	23724644	23724644	0
M_CE5531	ZFHPYBQKHVEFHO-LECUDPRGSA-L	NA	122164852	0
M_estradiol	VOXZDWNPVJITMN-ZBRFXRBCSA-N	5317221,6328313,5757,450	5757	34974
M_CE2028	AXFYFNCPONWUHW-UHFFFAOYSA-N	69362	69362	181
M_CE5537	CUVDHYYMVDOGDE-RLZWZWKOSA-M	NA	NA	NA
M_CE5538	PTQNKGWWIYGAAE-UHFFFAOYSA-N	164627,10176277	10176277	0
M_C02442	AXVZFRBSCNEKPQ-UHFFFAOYSA-O,AXVZFRBSCNEKPQ-UHFFFAOYSA-N	9727	25202330,9727	17
M_arachdcoa	JDEPVTUUCBFJIW-YQVDHACTSA-J,JDEPVTUUCBFJIW-BSQIERQBSA-N	16061152	16061152,25243941	0
M_gal1p	HXXFSFRBOHSIMQ-FPRJBGLDSA-L,HXXFSFRBOHSIMQ-FPRJBGLDSA-N	123912	7098639,123912	8
M_CE5121	CQGVNMQHZQJNII-ZJZQAHHTSA-N	16019966	16019966	0
M_glyald	MNQZXJOMYWMBOU-UHFFFAOYSA-N	751	751	15
M_CE5126	XYJPSQPVCBNZHT-JZMGYAFSSA-J	NA	NA	NA
M_HC00342	GTZCVFVGUGFEME-IWQZZHSRSA-K	309	5459816	0
M_acgam6p	BRGMHAYQAZFZDJ-RTRLPJTCSA-N,BRGMHAYQAZFZDJ-RTRLPJTCSA-L	440996	440996,25243963	0
M_CE6453	IDXBOXWUWDDSSX-GSPMAKDWSA-N	53481519	53481519	0
M_CE5123	WNVFJMYPVBOLKV-PJDIVXIPSA-N,WNVFJMYPVBOLKV-YLNUKALLSA-N	441263	441263,11966142	0
M_CE6455	MBWYKQQOOVDDJT-UGCWMZKCSA-N	53481533	53481533	0
M_HC01672	UBPVOHPZRZIJHM-WOUKDFQISA-N	440867	440867	4
M_CE5125	XYJPSQPVCBNZHT-JZMGYAFSSA-J	NA	NA	NA
M_25aics	NAQGHJTUZRHGAC-LBGUGVGYSA-J,NAQGHJTUZRHGAC-ZZZDFHIKSA-N,NAQGHJTUZRHGAC-ZZZDFHIKSA-J	160666	86289088,160666,45266647	12
M_octa	WWZKQHOCKIZLMA-UHFFFAOYSA-M,WWZKQHOCKIZLMA-UHFFFAOYSA-N	379	379,119389	1194
M_12HPET	ZIOZYRSDNLNNNJ-LQWMCKPYSA-N	5280892	5280892	5
M_id3acald	WHOOUMGHGSPMGR-UHFFFAOYSA-N	800	800	36
M_dctp	RGWHQCVHVJXOKC-SHYZEUOFSA-N	65091	65091	90
M_decdicoa	FASAKYLWSRDQOH-IKZSJNQUSA-N	22833562	22833562	0
M_CE5593	NCIHLRCJOBKKAL-ZBSJWCJSSA-N	14015984	14015984	0
M_CE5594	SHGAZHPCJJPHSC-CDMOMSTLSA-N,SHGAZHPCJJPHSC-UHFFFAOYSA-N	6419708	6419708,5538	14998
M_CE2084	MEASLHGILYBXFO-XTDASVJISA-M	1831	51405079	0
M_CE5117	FXHAQFYRGXSRHS-VZIATHHHSA-J	53481421	53481421	0
M_nicrns	PUEDDPCUCPRQNY-ZYUZMQFOSA-N,PUEDDPCUCPRQNY-ZYUZMQFOSA-O	161234	161233,161234	0
M_nicrnt	JOUIQRNQJGXQDC-ZYUZMQFOSA-O,JOUIQRNQJGXQDC-ZYUZMQFOSA-L,OGCWVIVNTBZPBW-BHRXDNSCSA-N	53477721	121992,46878382,53477721	0
M_tststerones	WAQBISPOEAOCOG-DYKIIFRCSA-N	119207	119207	8
M_23dpg	XOHUEYCVLUUEJJ-UWTATZPHSA-I,XOHUEYCVLUUEJJ-UWTATZPHSA-N	186004	25200383,186004	0
M_HC01668	ZGNGGJLVZZHLQM-ZRFIDHNTSA-N	440863,8261	440863	0
M_accoa	ZSLZBFCDCINBPY-ZSJPKINUSA-N,ZSLZBFCDCINBPY-ZSJPKINUSA-J	444493	444493,45266541	18
M_mi4p_D	INAPMGSXUVUWAF-CNWJWELYSA-L,INAPMGSXUVUWAF-CNWJWELYSA-N	NA	NA	NA
M_dece4coa	QTOYQSMKQWCWOX-CCVVLBLYSA-N	6443609	6443609	0
M_bdg2hc	GVRIYIMNJGULCZ-QLFWQTQQSA-N	5316113	5316113	0
M_onpthl	XQIJIALOJPIKGX-UHFFFAOYSA-N	108063	108063	0
M_CE2072	BTSHXVLJDRJCMM-UHFFFAOYSA-O	53477800	53477800	0
M_CE5588	PGPFBXMCOQNMJO-VIFPVBQESA-N	122083	122083	57
M_retinal_cis_9	NCYCYZXNIZJOKI-OVSJKPMPSA-N	638015,1070	638015	42
M_HC01652	CRXOALRUOMUPMC-UMMCILCDSA-N	440841	5280869,440841	0
M_HC01651	NDXMRXXKCCKQQV-UUOKFMHZSA-N	8210,440840	5280868,440840	0
M_Nacsertn	MVAWJSIDNICKHF-UHFFFAOYSA-N	903,260803	903	159
M_pentcoa	RXUATCUKICAIOA-ZMHDXICWSA-N,RXUATCUKICAIOA-TVCSPYKZSA-N	439337	439337,11966122	0
M_CE5586	YAVLYBVKPXLZEQ-UXBLZVDNSA-Q	23657850	NA	NA
M_aps	IRLPACMLTUPBCL-KQYNXXCUSA-N,IRLPACMLTUPBCL-KQYNXXCUSA-L	10238	10238,49852317	202
M_C05965	ZIOZYRSDNLNNNJ-LQWMCKPYSA-N,ZIOZYRSDNLNNNJ-LQWMCKPYSA-M	5280892	5280892,21158474	5
M_cmusa	KACPVQQHDVBVFC-OIFXTYEKSA-L,KACPVQQHDVBVFC-OIFXTYEKSA-N	5280673	9543319,5280673	2
M_CE2061	HIOMEXREAUSUBP-UHFFFAOYSA-N,HIOMEXREAUSUBP-FNORWQNLSA-N	5352429,526708	5352429,526708	29
M_dttp	NHVNXKFIZYSCEB-XLPZGREQSA-N,NHVNXKFIZYSCEB-XLPZGREQSA-J	64968	11988283,64968	38
M_guln	RGHNJXZEOKUKBD-QTBDOELSSA-N,RGHNJXZEOKUKBD-QTBDOELSSA-M,RGHNJXZEOKUKBD-KKQCNMDGSA-N,RGHNJXZEOKUKBD-UHFFFAOYSA-N	152304	6857680,604,152304,6857417	36
M_CE2065	BKAYIFDRRZZKNF-SECBINFHSA-N	10221026	10221026	0
M_xoldioloneh	HHVQPBXBALLUDF-VYSDRBBMSA-N,HHVQPBXBALLUDF-QORHGLQKSA-N	5284271,53477903	53477903,5284271	0
M_mercppyr	OJOLFAIGOXZBCI-UHFFFAOYSA-N,OJOLFAIGOXZBCI-UHFFFAOYSA-M	98	4182595,98	36
M_dcamp	OFBHPPMPBOJXRT-DPXQIYNJSA-J,OFBHPPMPBOJXRT-VWJPMABRSA-N,OFBHPPMPBOJXRT-DPXQIYNJSA-N	447145,440122	440122,447145,46878398	199
M_C05957	UQOQENZZLBSFKO-POPPZSFYSA-N	5280884	5280884	29
M_trp_L	QIVBCDIJIAJPQS-VIFPVBQESA-N	4099458,1148,6923517,6305,9060,6923516	6305,6923516	17258
M_leuktrB4woh	PTJFJXLGRSTECQ-PSPARDEHSA-N	440514,5280745	5280745	4
M_C05953	MYHXHCUNDDAEOZ-BMVCOECRSA-N,MYHXHCUNDDAEOZ-FOSBLDSVSA-N	22833602	5280880,22833602	7
M_10fthf	AUFGTPPARQZWDO-YUZLPWPTSA-N,AUFGTPPARQZWDO-YPMHNXCESA-N,AUFGTPPARQZWDO-YPMHNXCESA-L	122347	122347,6326742,46878370	93
M_estrone	DNXHEGUUPJUMQT-CBZIJGRNSA-N	5870,698,5702052,6710658	5870	3455
M_lald_L	BSABBBMNWQWLLU-VKHMYHEASA-N	439231,855	439231	0
M_CE5166	MNYDLIUNNOCPHG-TUTZYBGQSA-N	15942872	15942872	0
M_melatn	DRLFMBDRBRZALE-UHFFFAOYSA-N	896	896	10026
M_hexccrn	KOCKWDDTAHPJSX-UHFFFAOYSA-N	53477828	53477828	0
M_CE5169	AWLXQJGPNLCTLM-YFXOTMPNSA-N,AWLXQJGPNLCTLM-XFQWJXLTSA-N	440690	440690,25195379	0
M_lald_D	BSABBBMNWQWLLU-GSVOUGTGSA-N	439350	439350	0
M_4aabutn	UZTFMUBKZQVKLK-UHFFFAOYSA-N,UZTFMUBKZQVKLK-UHFFFAOYSA-M	18189	18189,6991994	2
M_C02470	FBZONXHGGPHHIY-UHFFFAOYSA-N	5485,5699	5280517,5699	155
M_glyc3p	AWUCVROLDVIAJX-GSVOUGTGSA-L,AWUCVROLDVIAJX-GSVOUGTGSA-N	439162	439162,7048686	39
M_CE6000	KSZMOTXUZYNGAZ-UHFFFAOYSA-M,KSZMOTXUZYNGAZ-UHFFFAOYSA-N	53356678	53356689,53356678	2
M_glyb	KWIUHFFTVRNATP-UHFFFAOYSA-N	247	247	38
M_glyc	PEDCQBHIVMGVHV-UHFFFAOYSA-N	753,42627472,24768557,447225	753	26701
M_nmptrc	RMIVMBYMDISYFZ-UHFFFAOYSA-P,RMIVMBYMDISYFZ-UHFFFAOYSA-N	439791	21668242,439791	15
M_C02469	VZVFNUAIRVUCEW-UJJXFSCMSA-N	NA	NA	NA
M_atp	ZKHQWZAMYRWXGA-KQYNXXCUSA-J,ZKHQWZAMYRWXGA-KQYNXXCUSA-K,ZKHQWZAMYRWXGA-KQYNXXCUSA-N	5957	5957,9870745,5461108	30803
M_C04685	BGKHCLZFGPIKKU-LDDQNKHRSA-N,BGKHCLZFGPIKKU-LDDQNKHRSA-M	5281912	5281912,22796709	10
M_frdp	VWFJDQUYCIWHTN-YFVJMOTDSA-K,VWFJDQUYCIWHTN-UHFFFAOYSA-N,VWFJDQUYCIWHTN-YFVJMOTDSA-N	445713	15983959,706,445713	1007
M_CE5140	QVZXILIWUPKGPA-CWJNPFRJSA-N	53481460	53481460	0
M_CE5141	CPTWPKCLDUXOKW-RBQYXHKQSA-M	NA	122164847	0
M_HC01610	WIUGGJKHYQIGNH-UHFFFAOYSA-N,WIUGGJKHYQIGNH-UHFFFAOYSA-J	440776	440776,20849147	0
M_dcmp	NCMVOABPESMRCP-SHYZEUOFSA-L,NCMVOABPESMRCP-SHYZEUOFSA-N	13945	101162743,7058169,13945	102
M_dkmpp	HKEAOVFNWRDVAJ-UHFFFAOYSA-N,HKEAOVFNWRDVAJ-UHFFFAOYSA-L	561	561,25244990	0
M_HC01609	QTTNOSKSLATGQB-UHFFFAOYSA-F,QTTNOSKSLATGQB-UHFFFAOYSA-N	440775	25201940,440775	0
M_dpcoa	KDTSHFARGAKYJN-DRCCLKDXSA-N,KDTSHFARGAKYJN-IBOSZNHHSA-L,KDTSHFARGAKYJN-IBOSZNHHSA-N	444485,439335	439335,45266562,444485	0
M_CE6460	BCQOUZGZSCCQCM-YOQRWUOZSA-N	53481475	53481475	0
M_ivcoa	UYVZIWWBJMYRCD-ZMHDXICWSA-J,UYVZIWWBJMYRCD-TVCSPYKZSA-N	439855	45266576,439855	0
M_CE5138	CZWPUWRHQBAXJS-PABROBRYSA-M,CZWPUWRHQBAXJS-PABROBRYSA-N	53481459	53481459	0
M_CE5139	SBSLZLBZGOASJL-NZXMSVEXSA-N	53481458	53481458	0
M_CE6464	ULILMUUUHYDFOW-HOGCIABESA-N	53481484	53481484	0
M_nmn	DAYLJWODMCOQEW-TURQNECASA-M,DAYLJWODMCOQEW-TURQNECASA-N	14180	23617374,14180	10
M_coumarin	ZYGHJZDHTFUPRJ-UHFFFAOYSA-N	323,59950530	323	3581
M_xu5p_D	FNZLKVNUWIIPSJ-RFZPGFLSSA-N,FNZLKVNUWIIPSJ-RFZPGFLSSA-L	439190	439190,5459820	2
M_CE6466	BIHPRUQXOKWQGU-KBUBQVDUSA-N	53481510	53481510	0
M_no2	IOVCWXUNBOPUCH-UHFFFAOYSA-N,IOVCWXUNBOPUCH-UHFFFAOYSA-M	24529,3032552,946	24529,946	75
M_5fthf	VVIAGPKUTFNRDU-STQMWFEESA-L,VVIAGPKUTFNRDU-UHFFFAOYSA-N,VVIAGPKUTFNRDU-STQMWFEESA-N	143	5280600,6560146,149436,143,131770483	487
M_mi1456p	MRVYFOANPDTYBY-YORTWTKJSA-F,MRVYFOANPDTYBY-YORTWTKJSA-N	443266	25201642,443266	0
